# Supplementary material for: The AKAP12-PKA axis regulates lipid homeostasis during alcohol-associated liver disease
Source: Signal Transduct Target Ther. 2025 Apr 9;10:109. doi: 10.1038/s41392-025-02202-1 (PMC11979000; doi:10.1038/s41392-025-02202-1)
Supplement: Supplementary file 2 — Data S1 [file 41392_2025_2202_MOESM2_ESM.xlsx]

## Sheet: Description of analysis
			Differentially expressed protein (DEP) analysis
			Out of a total of 1345 interacting partners identified, 352 exhibited a relative quantitation Fold-change (FC)of greater than 1.5 or less than 0.67 in ethanol group compared to control.
			161 proteins exhibited a FC (ethanol/control) of greater than or equal to 1.5
			161 proteins exhibited a FC (ethanol/control) of less than or equal to 0.67
			Normalized intensity= The total intensity normalized to the level of each protein

## Sheet: DEP analysis
Protein IDs	Protein names	Gene names	CON1	CON2	ETOH1	ETOH2	Normalized Intensity CON1	Normalized Intensity CON2	Normalized Intensity ETOH1	Normalized Intensity ETOH2	avg intensity CON	avg Intensity ETOH	FOLD CON/ETOH
A2AS89	Agmatinase, mitochondrial	Agmat	22010000	18833000	325590000	16599000	7.52989e+06	9.52691e+06	2.46964e+07	1.71706e+07	8.5284e+06	2.09335e+07	2.45456
A6X935	Inter alpha-trypsin inhibitor, heavy chain 4	Itih4	2320200	2706700	49075000	1156400	793768	1.36922e+06	3.7224e+06	1.19622e+06	1.08149e+06	2.45931e+06	2.27399
E9PVA8	Stalled ribosome sensor GCN1	Gcn1l1	3156400	788110	33509000	321200	1.07984e+06	398675	2.5417e+06	332261	739259	1.43698e+06	1.94381
E9Q557	Desmoplakin	Dsp	20591000	19326000	34063000	27081000	7.04443e+06	9.7763e+06	2.58372e+06	2.80136e+07	8.41036e+06	1.52987e+07	1.81902
O08807	Peroxiredoxin-4	Prdx4	425590000	302960000	1330000000	417660000	1.45599e+08	1.53256e+08	1.00882e+08	4.32043e+08	1.49428e+08	2.66463e+08	1.78322
O09173	Homogentisate 1,2-dioxygenase	Hgd	156730000	123960000	1563800000	54634000	5.36192e+07	6.27067e+07	1.18616e+08	5.65154e+07	5.8163e+07	8.75658e+07	1.50552
O09174	Alpha-methylacyl-CoA racemase	Amacr	6060700	9764400	31699000	8800500	2.07344e+06	4.93944e+06	2.40441e+06	9.10356e+06	3.50644e+06	5.75399e+06	1.64098
O35381;Q64G17	Acidic leucine-rich nuclear phosphoprotein 32 family member A	Anp32a	6207800	5677900	37107000	5182800	2.12376e+06	2.87224e+06	2.81461e+06	5.36128e+06	2.498e+06	4.08795e+06	1.63649
O35490;Q9H2M3;Q91WS4	Betaine--homocysteine S-methyltransferase 1	Bhmt	1726200000	2031600000	23610000000	2260400000	5.90554e+08	1.02771e+09	1.79085e+09	2.33824e+09	8.09132e+08	2.06454e+09	2.55155
O35678	Monoglyceride lipase	Mgll	4245800	3815700	68479000	1788700	1.45254e+06	1.93022e+06	5.19421e+06	1.8503e+06	1.69138e+06	3.52226e+06	2.08247
O54749;O54750	Cytochrome P450 2J5	Cyp2j5	34941000	9143900	350930000	2097400	1.19537e+07	4.62556e+06	2.66185e+07	2.16963e+06	8.28965e+06	1.4394e+07	1.73639
O55071	Cytochrome P450 2B19	Cyp2b19	2646000	814840	30429000	694030	905229	412197	2.30808e+06	717930	658713	1.513e+06	2.29691
O55234	Proteasome subunit beta type-5	Psmb5	3904400	9393300	13203000	8535700	1.33574e+06	4.75172e+06	1.00146e+06	8.82965e+06	3.04373e+06	4.91555e+06	1.61498
O70475;O60701;Q9FZE1;Q9LIA8;Q9LF33;Q9FM01	UDP-glucose 6-dehydrogenase	Ugdh;UGDH	198840000	67990000	1840300000	59300000	6.80256e+07	3.43936e+07	1.39589e+08	6.13421e+07	5.12096e+07	1.00466e+08	1.96185
O70503	Very-long-chain 3-oxoacyl-CoA reductase	Hsd17b12	18645000	11392000	297910000	8599900	6.37868e+06	5.76279e+06	2.25968e+07	8.89606e+06	6.07073e+06	1.57464e+07	2.59383
O88451	Retinol dehydrogenase 7	Rdh7	219410000	421460000	3207600000	208980000	7.50628e+07	2.13201e+08	2.433e+08	2.16177e+08	1.44132e+08	2.29738e+08	1.59395
O88533	Aromatic-L-amino-acid decarboxylase	Ddc	2660800	1452000	32972000	399670	910292	734512	2.50097e+06	413433	822402	1.4572e+06	1.77188
O88569	Heterogeneous nuclear ribonucleoproteins A2/B1	Hnrnpa2b1	10942000	23960000	105890000	17007000	3.74339e+06	1.21205e+07	8.03188e+06	1.75927e+07	7.93193e+06	1.28123e+07	1.61528
O88962	7-alpha-hydroxycholest-4-en-3-one 12-alpha-hydroxylase	Cyp8b1	18309000	6843700	237270000	6745500	6.26373e+06	3.46197e+06	1.79972e+07	6.9778e+06	4.86285e+06	1.24875e+07	2.56794
P00186;P00184	Cytochrome P450 1A2	Cyp1a2	96854000	37874000	949780000	23836000	3.31349e+07	1.9159e+07	7.20419e+07	2.46568e+07	2.6147e+07	4.83494e+07	1.84914
P00405;Q38S35;Q38S29;Q38S08;Q38RU1;Q38S02;Q38RX1;Q38RV6;P50672;Q37595;Q38S50;Q38S11;Q37547;Q7IKU8;P93285	Cytochrome c oxidase subunit 2	Mtco2	176370000	70805000	1328400000	46878000	6.03383e+07	3.58176e+07	1.00761e+08	4.84923e+07	4.80779e+07	7.46265e+07	1.5522
P01843	Ig lambda-1 chain C region		11236000	27198000	15584000	28749000	3.84397e+06	1.37584e+07	1.18206e+06	2.9739e+07	8.80121e+06	1.54605e+07	1.75664
P01899;P01896;P01897;P01895;P01900	H-2 class I histocompatibility antigen, D-B alpha chain	H2-D1	5170900	2814800	59469000	1417500	1.76903e+06	1.4239e+06	4.51079e+06	1.46631e+06	1.59646e+06	2.98855e+06	1.87198
P01942;B3EWD5;B3EWD3;P06467;P02008	Hemoglobin subunit alpha	Hba	2039700000	1922800000	16951000000	2097200000	6.97806e+08	9.72672e+08	1.28575e+09	2.16942e+09	8.35239e+08	1.72759e+09	2.06837
P02088;B3EWD6;B3EWD4;Q28496	Hemoglobin subunit beta-1	Hbb-b1	2943100000	1693700000	25882000000	1791400000	1.00687e+09	8.56779e+08	1.96318e+09	1.85309e+09	9.31825e+08	1.90814e+09	2.04774
P05064	Fructose-bisphosphate aldolase A	Aldoa	55151000	148780000	282100000	117210000	1.88678e+07	7.52622e+07	2.13976e+07	1.21246e+08	4.7065e+07	7.1322e+07	1.51539
P07355;P07356	Annexin A2	ANXA2;Anxa2	12533000	38572000	36542000	32776000	4.28769e+06	1.95121e+07	2.77175e+06	3.39047e+07	1.18999e+07	1.83382e+07	1.54104
P07724	Serum albumin	Alb	783790000	1281900000	2930800000	1188700000	2.68144e+08	6.48465e+08	2.22305e+08	1.22964e+09	4.58305e+08	7.2597e+08	1.58403
Q00896;P07758	Alpha-1-antitrypsin 1-3;Alpha-1-antitrypsin 1-1	Serpina1c;Serpina1a	11217000	20903000	221070000	13955000	3.83747e+06	1.0574e+07	1.67684e+07	1.44356e+07	7.20576e+06	1.5602e+07	2.16521
P07759;P29621;Q80X76	Serine protease inhibitor A3K	Serpina3k	12426000	11871000	309560000	5895200	4.25108e+06	6.00509e+06	2.34805e+07	6.09821e+06	5.12809e+06	1.47894e+07	2.88399
P08249;P40926	Malate dehydrogenase, mitochondrial	Mdh2;MDH2	52876000	447610000	485710000	394230000	1.80895e+07	2.26429e+08	3.68417e+07	4.07806e+08	1.22259e+08	2.22324e+08	1.81846
P09103	Protein disulfide-isomerase	P4hb	437930000	343390000	2718800000	296460000	1.49821e+08	1.73708e+08	2.06224e+08	3.06669e+08	1.61765e+08	2.56447e+08	1.58531
P09528	Ferritin heavy chain;Ferritin heavy chain, N-terminally processed	Fth1	14350000	21890000	55945000	50056000	4.90931e+06	1.10733e+07	4.24349e+06	5.17798e+07	7.99132e+06	2.80116e+07	3.50526
P09542	Myosin light chain 3	Myl3	6586400	8268300	18048000	13643000	2.25329e+06	4.18262e+06	1.36896e+06	1.41128e+07	3.21795e+06	7.74089e+06	2.40553
P10649;P48774	Glutathione S-transferase Mu 1	Gstm1	1838900000	1779500000	14669000000	1267200000	6.2911e+08	9.00182e+08	1.11266e+09	1.31084e+09	7.64646e+08	1.21175e+09	1.58472
P11725	Ornithine carbamoyltransferase, mitochondrial	Otc	303910000	311530000	1669100000	408310000	1.03971e+08	1.57591e+08	1.26603e+08	4.22371e+08	1.30781e+08	2.74487e+08	2.09883
P12790	Cytochrome P450 2B9	Cyp2b9	124260000	50833000	1094500000	42149000	4.25108e+07	2.57145e+07	8.30191e+07	4.36005e+07	3.41127e+07	6.33098e+07	1.8559
P13516;Q6T707;Q99PL7;P13011	Acyl-CoA desaturase 1	Scd1	565620	1974300	26995000	1054300	193505	998724	2.0476e+06	1.09061e+06	596115	1.5691e+06	2.63222
P13707	Glycerol-3-phosphate dehydrogenase [NAD(+)], cytoplasmic	Gpd1	118030000	240700000	2202600000	96023000	4.03795e+07	1.21761e+08	1.6707e+08	9.93298e+07	8.10703e+07	1.332e+08	1.64302
P15105;Q9QY94	Glutamine synthetase	Glul	221360000	225520000	1881200000	144600000	7.57299e+07	1.14082e+08	1.42691e+08	1.4958e+08	9.4906e+07	1.46135e+08	1.53979
P17742;Q38867	Peptidyl-prolyl cis-trans isomerase A;Peptidyl-prolyl cis-trans isomerase A, N-terminally processed	Ppia	52200000	59427000	120980000	77789000	1.78583e+07	3.00619e+07	9.17648e+06	8.04678e+07	2.39601e+07	4.48222e+07	1.8707
P19157;P46425	Glutathione S-transferase P 1;Glutathione S-transferase P 2	Gstp1;Gstp2	111710000	77541000	895530000	98717000	3.82173e+07	3.92251e+07	6.7927e+07	1.02117e+08	3.87212e+07	8.50218e+07	2.19574
P19639	Glutathione S-transferase Mu 3	Gstm3	35559000	60163000	572930000	41474000	1.21652e+07	3.04342e+07	4.34574e+07	4.29022e+07	2.12997e+07	4.31798e+07	2.02725
P19783	Cytochrome c oxidase subunit 4 isoform 1, mitochondrial	Cox4i1	32536000	65783000	342170000	41498000	1.1131e+07	3.32772e+07	2.5954e+07	4.29271e+07	2.22041e+07	3.44405e+07	1.55109
P20108	Thioredoxin-dependent peroxide reductase, mitochondrial	Prdx3	31283000	20582000	143600000	23913000	1.07023e+07	1.04117e+07	1.08922e+07	2.47365e+07	1.0557e+07	1.78144e+07	1.68745
P23589	Carbonic anhydrase 5A, mitochondrial	Ca5a	2843600	11790000	85537000	7576600	972830	5.96412e+06	6.48808e+06	7.83752e+06	3.46847e+06	7.1628e+06	2.06512
P23953	Carboxylesterase 1C	Ces1c	6030100	7173700	10015000	7973400	2.06297e+06	3.62891e+06	759650	8.24798e+06	2.84594e+06	4.50382e+06	1.58254
P24472	Glutathione S-transferase A4	Gsta4	4776500	2688500	4059900	8193800	1.6341e+06	1.36001e+06	307948	8.47597e+06	1.49705e+06	4.39196e+06	2.93373
P24549	Retinal dehydrogenase 1	Aldh1a1	1434700000	789520000	14097000000	372220000	4.90828e+08	3.99389e+08	1.06927e+09	3.85038e+08	4.45108e+08	7.27156e+08	1.63366
P25688	Uricase	Uox	9316200	200440000	610560000	110260000	3.18718e+06	1.01395e+08	4.63117e+07	1.14057e+08	5.22911e+07	8.01844e+07	1.53342
P29391;P49945	Ferritin light chain 1;Ferritin light chain 2	Ftl1;Ftl2	99296000	74433000	533120000	117260000	3.39704e+07	3.76529e+07	4.04378e+07	1.21298e+08	3.58116e+07	8.08679e+07	2.25815
P29758	Ornithine aminotransferase, mitochondrial	Oat	32100000	29038000	121130000	32327000	1.09818e+07	1.46892e+07	9.18785e+06	3.34402e+07	1.28355e+07	2.13141e+07	1.66055
P33267	Cytochrome P450 2F2	Cyp2f2	70627000	63533000	1116400000	26041000	2.41623e+07	3.2139e+07	8.46803e+07	2.69378e+07	2.81507e+07	5.5809e+07	1.98251
P34927	Asialoglycoprotein receptor 1	Asgr1	5409200	19429000	105840000	9929500	1.85055e+06	9.8284e+06	8.02809e+06	1.02714e+07	5.83948e+06	9.14977e+06	1.56688
P38060;P35914;Q8JZS7;O81027	Hydroxymethylglutaryl-CoA lyase, mitochondrial	Hmgcl	9805200	32396000	779940000	24758000	3.35448e+06	1.63879e+07	5.91594e+07	2.56106e+07	9.8712e+06	4.2385e+07	4.2938
P43883	Perilipin-2	Plin2	5203000	718180	191650000	1837900	1.78001e+06	363300	1.45369e+07	1.90119e+06	1.07165e+06	8.21904e+06	7.66948
P47802	Metaxin-1	Mtx1	2062400	2249500	50772000	1007400	705572	1.13794e+06	3.85112e+06	1.04209e+06	921755	2.4466e+06	2.65429
P48036	Annexin A5	Anxa5	2567800	13099000	19904000	15472000	878475	6.62629e+06	1.50974e+06	1.60048e+07	3.75238e+06	8.75728e+06	2.33379
P50171;Q92506	Estradiol 17-beta-dehydrogenase 8	Hsd17b8	20463000	27578000	414950000	9903300	7.00064e+06	1.39507e+07	3.14744e+07	1.02443e+07	1.04757e+07	2.08594e+07	1.99123
P50172	Corticosteroid 11-beta-dehydrogenase isozyme 1	Hsd11b1	23149000	82248000	344470000	91810000	7.91955e+06	4.16062e+07	2.61285e+07	9.49717e+07	2.47629e+07	6.05501e+07	2.4452
P52196	Thiosulfate sulfurtransferase	Tst	63764000	60008000	296120000	80452000	2.18144e+07	3.03558e+07	2.24611e+07	8.32225e+07	2.60851e+07	5.28418e+07	2.02575
P52430	Serum paraoxonase/arylesterase 1	Pon1	45899000	30342000	695640000	52018000	1.57026e+07	1.53489e+07	5.27651e+07	5.38094e+07	1.55257e+07	5.32872e+07	3.43219
P56395	Cytochrome b5	Cyb5a	38833000	56830000	385910000	132830000	1.32852e+07	2.87482e+07	2.92717e+07	1.37404e+08	2.10167e+07	8.3338e+07	3.96532
P56593	Cytochrome P450 2A12	Cyp2a12	433570000	237240000	3775000000	115280000	1.4833e+08	1.20011e+08	2.86338e+08	1.1925e+08	1.3417e+08	2.02794e+08	1.51147
P56654	Cytochrome P450 2C37	Cyp2c37	509150000	199590000	5603800000	192190000	1.74186e+08	1.00965e+08	4.25055e+08	1.98808e+08	1.37576e+08	3.11932e+08	2.26735
P58771	Tropomyosin alpha-1 chain	Tpm1	1856400	13117000	100090000	33072000	635097	6.6354e+06	7.59194e+06	3.42109e+07	3.63525e+06	2.09014e+07	5.74966
P61161	Actin-related protein 2	Actr2	15162000	10585000	45454000	13157000	5.1871e+06	5.35455e+06	3.44774e+06	1.36101e+07	5.27083e+06	8.52891e+06	1.61814
P62259	14-3-3 protein epsilon	Ywhae	50440000	91423000	768450000	60985000	1.72561e+07	4.62475e+07	5.82878e+07	6.30851e+07	3.17518e+07	6.06865e+07	1.91128
P62806;P59259	Histone H4	HIST1H4A;Hist1h4a	35068000	70756000	86092000	68861000	1.19972e+07	3.57928e+07	6.53018e+06	7.12324e+07	2.3895e+07	3.88813e+07	1.62717
P62849	40S ribosomal protein S24	Rps24	30471000	17942000	222710000	12824000	1.04245e+07	9.07618e+06	1.68928e+07	1.32656e+07	9.75034e+06	1.50792e+07	1.54653
P62852	40S ribosomal protein S25	Rps25	64450000	21446000	305110000	35267000	2.20491e+07	1.08487e+07	2.3143e+07	3.64815e+07	1.64489e+07	2.98122e+07	1.81241
P62880;P62874;P29387	Guanine nucleotide-binding protein G(I)/G(S)/G(T) subunit beta-2;Guanine nucleotide-binding protein G(I)/G(S)/G(T) subunit beta-1;Guanine nucleotide-binding protein subunit beta-4	Gnb2;Gnb1;Gnb4	8814200	6646000	66301000	5184900	3.01544e+06	3.36196e+06	5.02901e+06	5.36345e+06	3.1887e+06	5.19623e+06	1.62958
P70295	Ancient ubiquitous protein 1	Aup1	1567700	1306600	17639000	3746600	536329	660960	1.33794e+06	3.87562e+06	598645	2.60678e+06	4.35447
P70441	Na(+)/H(+) exchange regulatory cofactor NHE-RF1	Slc9a3r1	3938200	2303000	36760000	1922000	1.34731e+06	1.165e+06	2.78829e+06	1.98819e+06	1.25615e+06	2.38824e+06	1.90123
P80314;P78371	T-complex protein 1 subunit beta	Cct2;CCT2	33765000	31036000	329510000	16316000	1.15514e+07	1.56999e+07	2.49937e+07	1.68779e+07	1.36257e+07	2.09358e+07	1.5365
P97328	Ketohexokinase	Khk	6773100	11058000	71468000	15769000	2.31716e+06	5.59383e+06	5.42093e+06	1.6312e+07	3.95549e+06	1.08665e+07	2.74719
Q00612;P11413;P97324	Glucose-6-phosphate 1-dehydrogenase X;Glucose-6-phosphate 1-dehydrogenase	G6pdx;G6PD	2653200	6670000	10832000	8940800	907692	3.3741e+06	821620	9.2487e+06	2.1409e+06	5.03516e+06	2.35189
Q03734	Serine protease inhibitor A3M	Serpina3m	2419500	905530	56389000	866750	827740	458074	4.27717e+06	896598	642907	2.58689e+06	4.02373
Q05421	Cytochrome P450 2E1	Cyp2e1	561800000	204760000	6570400000	179910000	1.92199e+08	1.0358e+08	4.98373e+08	1.86106e+08	1.47889e+08	3.42239e+08	2.31415
Q06185	ATP synthase subunit e, mitochondrial	Atp5i	51158000	9850100	235740000	31206000	1.75018e+07	4.9828e+06	1.78812e+07	3.22806e+07	1.12423e+07	2.50809e+07	2.23094
Q14DH7	Acyl-CoA synthetase short-chain family member 3, mitochondrial	Acss3	23987000	5705800	208650000	3882500	8.20624e+06	2.88635e+06	1.58263e+07	4.0162e+06	5.5463e+06	9.92128e+06	1.78881
Q3TC72	Fumarylacetoacetate hydrolase domain-containing protein 2A	Fahd2	3450100	3553200	48071000	2061600	1.18032e+06	1.79743e+06	3.64624e+06	2.1326e+06	1.48888e+06	2.88942e+06	1.94067
Q3THS6	S-adenosylmethionine synthase isoform type-2	Mat2a	4191100	2317100	33862000	2690600	1.43383e+06	1.17213e+06	2.56847e+06	2.78326e+06	1.30298e+06	2.67586e+06	2.05365
Q60597	2-oxoglutarate dehydrogenase, mitochondrial	Ogdh	81320000	30177000	692760000	24263000	2.78206e+07	1.52654e+07	5.25467e+07	2.50985e+07	2.1543e+07	3.88226e+07	1.8021
Q60737	Casein kinase II subunit alpha	Csnk2a1	15558000	2930200	62926000	19156000	5.32258e+06	1.48228e+06	4.77301e+06	1.98157e+07	3.40243e+06	1.22943e+07	3.6134
Q60930	Voltage-dependent anion-selective channel protein 2	Vdac2	6968000	19984000	152310000	30342000	2.38384e+06	1.01092e+07	1.15529e+07	3.13869e+07	6.2465e+06	2.14699e+07	3.43711
Q60932	Voltage-dependent anion-selective channel protein 1	Vdac1	5396000	7815200	246920000	89580000	1.84604e+06	3.95342e+06	1.87292e+07	9.26649e+07	2.89973e+06	5.5697e+07	19.2077
Q61081	Hsp90 co-chaperone Cdc37;Hsp90 co-chaperone Cdc37, N-terminally processed	Cdc37	2311100	5867400	63652000	3071300	790655	2.9681e+06	4.82808e+06	3.17707e+06	1.87938e+06	4.00257e+06	2.12973
Q61425	Hydroxyacyl-coenzyme A dehydrogenase, mitochondrial	Hadh	10482000	33940000	211130000	39279000	3.58602e+06	1.7169e+07	1.60145e+07	4.06317e+07	1.03775e+07	2.83231e+07	2.72928
Q64521	Glycerol-3-phosphate dehydrogenase, mitochondrial	Gpd2	15979000	1517600	151820000	1215300	5.46661e+06	767697	1.15157e+07	1.25715e+06	3.11715e+06	6.38644e+06	2.04881
Q64FW2	All-trans-retinol 13,14-reductase	Retsat	38192000	2741800	208500000	7786500	1.30659e+07	1.38697e+06	1.5815e+07	8.05464e+06	7.22646e+06	1.19348e+07	1.65154
Q6P3A8	2-oxoisovalerate dehydrogenase subunit beta, mitochondrial	Bckdhb	55782000	40422000	589360000	25807000	1.90837e+07	2.0448e+07	4.47036e+07	2.66957e+07	1.97658e+07	3.56997e+07	1.80613
Q6XVG2	Cytochrome P450 2C54	Cyp2c54	15994000	10357000	224610000	3224100	5.47174e+06	5.23922e+06	1.70369e+07	3.33513e+06	5.35548e+06	1.0186e+07	1.90198
Q78JT3	3-hydroxyanthranilate 3,4-dioxygenase	Haao	45012000	115560000	736850000	68989000	1.53991e+07	5.84575e+07	5.58909e+07	7.13648e+07	3.69283e+07	6.36279e+07	1.72301
Q791V5	Mitochondrial carrier homolog 2	Mtch2	11369000	17865000	155360000	15171000	3.88947e+06	9.03723e+06	1.17842e+07	1.56934e+07	6.46335e+06	1.37388e+07	2.12565
Q80XN0	D-beta-hydroxybutyrate dehydrogenase, mitochondrial	Bdh1	264050000	174020000	2676600000	86382000	9.03347e+07	8.80302e+07	2.03023e+08	8.93568e+07	8.91824e+07	1.4619e+08	1.63922
Q8BGA8	Acyl-coenzyme A synthetase ACSM5, mitochondrial	Acsm5	10833000	5284200	138180000	5274300	3.7061e+06	2.67308e+06	1.04811e+07	5.45593e+06	3.18959e+06	7.96852e+06	2.49829
Q8BGT5	Alanine aminotransferase 2	Gpt2	48248000	18970000	557440000	9093900	1.65062e+07	9.59621e+06	4.22825e+07	9.40707e+06	1.30512e+07	2.58448e+07	1.98026
Q8BK48	Pyrethroid hydrolase Ces2e	Ces2e	36891000	34690000	273420000	27180000	1.26209e+07	1.75484e+07	2.07392e+07	2.8116e+07	1.50846e+07	2.44276e+07	1.61937
Q8BW75	Amine oxidase [flavin-containing] B	Maob	85161000	76303000	811000000	78085000	2.91346e+07	3.85988e+07	6.15153e+07	8.0774e+07	3.38667e+07	7.11447e+07	2.10073
Q8BWF0	Succinate-semialdehyde dehydrogenase, mitochondrial	Aldh5a1	10711000	25485000	201060000	24180000	3.66436e+06	1.28919e+07	1.52506e+07	2.50127e+07	8.27813e+06	2.01317e+07	2.43191
Q8CFA2	Aminomethyltransferase, mitochondrial	Amt	1482800	4770900	55816000	2268600	507284	2.41342e+06	4.23371e+06	2.34672e+06	1.46035e+06	3.29022e+06	2.25303
Q8CFX1	GDH/6PGL endoplasmic bifunctional protein;Glucose 1-dehydrogenase;6-phosphogluconolactonase	H6pd	9226200	8557600	87541000	8476100	3.15639e+06	4.32897e+06	6.64009e+06	8.76799e+06	3.74268e+06	7.70404e+06	2.05843
Q8CGR7	Uridine phosphorylase 2	Upp2	11971000	19066000	2992000	22325000	4.09542e+06	9.64477e+06	226947	2.30938e+07	6.8701e+06	1.16604e+07	1.69726
Q8K0E8;CON__P02676	Fibrinogen beta chain;Fibrinopeptide B;Fibrinogen beta chain	Fgb	123730000	75034000	1535600000	26058000	4.23295e+07	3.79569e+07	1.16477e+08	2.69554e+07	4.01432e+07	7.17162e+07	1.78651
Q8K370	Acyl-CoA dehydrogenase family member 10	Acad10	27304000	15159000	236550000	8956700	9.34103e+06	7.66837e+06	1.79426e+07	9.26514e+06	8.5047e+06	1.36039e+07	1.59957
Q8VCC2	Liver carboxylesterase 1	Ces1	174330000	138750000	1711800000	74038000	5.96404e+07	7.01884e+07	1.29842e+08	7.65877e+07	6.49144e+07	1.03215e+08	1.59001
Q8VCH0	3-ketoacyl-CoA thiolase B, peroxisomal	Acaa1b	43695000	8707900	1044500000	9774600	1.49486e+07	4.405e+06	7.92266e+07	1.01112e+07	9.67679e+06	4.46689e+07	4.61608
Q8VCM7	Fibrinogen gamma chain	Fgg	102230000	69870000	1511800000	43737000	3.49741e+07	3.53446e+07	1.14672e+08	4.52432e+07	3.51594e+07	7.99575e+07	2.27415
Q8VCR2	17-beta-hydroxysteroid dehydrogenase 13	Hsd17b13	105390000	125560000	1700800000	67835000	3.60552e+07	6.35161e+07	1.29008e+08	7.0171e+07	4.97856e+07	9.95894e+07	2.00036
Q8VCW8	Acyl-CoA synthetase family member 2, mitochondrial	Acsf2	471660000	175170000	3742200000	129320000	1.61361e+08	8.86119e+07	2.8385e+08	1.33773e+08	1.24986e+08	2.08812e+08	1.67068
Q91VA0;Q9BEA2	Acyl-coenzyme A synthetase ACSM1, mitochondrial	Acsm1	137090000	40483000	813730000	42046000	4.69001e+07	2.04788e+07	6.17224e+07	4.34939e+07	3.36895e+07	5.26082e+07	1.56156
Q91VR2	ATP synthase subunit gamma, mitochondrial	Atp5c1	220510000	336830000	3338900000	153230000	7.54391e+07	1.7039e+08	2.53259e+08	1.58507e+08	1.22914e+08	2.05883e+08	1.67501
Q91VS7	Microsomal glutathione S-transferase 1	Mgst1	656510000	355270000	3114300000	614380000	2.246e+08	1.79718e+08	2.36223e+08	6.35537e+08	2.02159e+08	4.3588e+08	2.15613
Q91WP6;Q5I2A0;Q6P4P1	Serine protease inhibitor A3N	Serpina3n	5968200	3413000	138000000	4354800	2.04179e+06	1.72651e+06	1.04675e+07	4.50477e+06	1.88415e+06	7.48611e+06	3.9732
Q91X17	Uromodulin;Uromodulin, secreted form	Umod	42761000	95543000	81798000	99728000	1.46291e+07	4.83316e+07	6.20447e+06	1.03162e+08	3.14803e+07	5.46834e+07	1.73707
Q91X77	Cytochrome P450 2C50	Cyp2c50	68579000	52363000	1064800000	40279000	2.34617e+07	2.64885e+07	8.07663e+07	4.16661e+07	2.49751e+07	6.12162e+07	2.45109
Q91XD4	Formimidoyltransferase-cyclodeaminase;Glutamate formimidoyltransferase;Formimidoyltetrahydrofolate cyclodeaminase	Ftcd	55658000	22084000	571690000	16488000	1.90413e+07	1.11715e+07	4.33634e+07	1.70558e+07	1.51064e+07	3.02096e+07	1.99979
Q91XE0	Glycine N-acyltransferase	Glyat	5979000	12985000	55832000	14371000	2.04549e+06	6.56862e+06	4.23492e+06	1.48659e+07	4.30706e+06	9.55041e+06	2.21739
Q91Y97	Fructose-bisphosphate aldolase B	Aldob	1933200000	2439600000	24280000000	2918700000	6.61371e+08	1.2341e+09	1.84167e+09	3.01921e+09	9.47737e+08	2.43044e+09	2.56447
Q91YX5	Acyl-CoA:lysophosphatidylglycerol acyltransferase 1	Lpgat1	5299800	3026900	35218000	2465500	1.81313e+06	1.5312e+06	2.67133e+06	2.5504e+06	1.67216e+06	2.61087e+06	1.56137
Q91Z83	Myosin-7	Myh7	1474900	4218600	30227000	3438700	504581	2.13403e+06	2.29275e+06	3.55712e+06	1.31931e+06	2.92494e+06	2.21703
Q91ZJ5	UTP--glucose-1-phosphate uridylyltransferase	Ugp2	280640000	175380000	3558700000	125690000	9.60103e+07	8.87182e+07	2.69932e+08	1.30018e+08	9.23642e+07	1.99975e+08	2.16507
Q922Q8	Leucine-rich repeat-containing protein 59	Lrrc59	14426000	3516700	122290000	1690900	4.93531e+06	1.77897e+06	9.27584e+06	1.74913e+06	3.35714e+06	5.51249e+06	1.64202
Q923B6	Metalloreductase STEAP4	Steap4	10821000	1922600	274520000	7160100	3.70199e+06	972571	2.08227e+07	7.40667e+06	2.33728e+06	1.41147e+07	6.03892
Q925N2;Q96NB2	Sideroflexin-2	Sfxn2	7492400	1238400	94218000	655420	2.56324e+06	626460	7.14655e+06	677991	1.59485e+06	3.91227e+06	2.45306
Q99JB2	Stomatin-like protein 2, mitochondrial	Stoml2	5381200	3103500	53109000	2005100	1.84097e+06	1.56994e+06	4.02838e+06	2.07415e+06	1.70546e+06	3.05127e+06	1.78912
Q99JR1	Sideroflexin-1	Sfxn1	21577000	30607000	320510000	15995000	7.38175e+06	1.54829e+07	2.43111e+07	1.65458e+07	1.14323e+07	2.04284e+07	1.7869
Q99L13	3-hydroxyisobutyrate dehydrogenase, mitochondrial	Hibadh	39513000	31360000	557970000	51336000	1.35179e+07	1.58638e+07	4.23227e+07	5.31039e+07	1.46909e+07	4.77133e+07	3.24782
Q99LC5	Electron transfer flavoprotein subunit alpha, mitochondrial	Etfa	718070000	703180000	8586500000	275480000	2.4566e+08	3.55712e+08	6.51296e+08	2.84967e+08	3.00686e+08	4.68131e+08	1.55688
Q99LX0;Q99497	Protein deglycase DJ-1	Park7;PARK7	3590200	4070500	51508000	11938000	1.22825e+06	2.05911e+06	3.90694e+06	1.23491e+07	1.64368e+06	8.12803e+06	4.94501
Q99MZ7	Peroxisomal trans-2-enoyl-CoA reductase	Pecr	9273900	26138000	196830000	21793000	3.17271e+06	1.32222e+07	1.49298e+07	2.25435e+07	8.19747e+06	1.87366e+07	2.28566
Q99PT1	Rho GDP-dissociation inhibitor 1	Arhgdia	6488700	7905400	17856000	8086400	2.21986e+06	3.99905e+06	1.3544e+06	8.36487e+06	3.10945e+06	4.85964e+06	1.56286
Q9CPU4	Microsomal glutathione S-transferase 3	Mgst3	734620	2873800	33452000	2422100	251322	1.45375e+06	2.53737e+06	2.50551e+06	852535	2.52144e+06	2.95758
Q9CQF9	Prenylcysteine oxidase	Pcyox1	1546900	1738000	17417000	1578600	529213	879189	1.3211e+06	1.63296e+06	704201	1.47703e+06	2.09746
Q9CQX2	Cytochrome b5 type B	Cyb5b	30158000	36348000	361180000	32633000	1.03174e+07	1.83871e+07	2.73959e+07	3.37568e+07	1.43523e+07	3.05764e+07	2.13042
Q9D051	Pyruvate dehydrogenase E1 component subunit beta, mitochondrial	Pdhb	39300000	49064000	472810000	21361000	1.3445e+07	2.48196e+07	3.58632e+07	2.20966e+07	1.91323e+07	2.89799e+07	1.51471
Q9D0F3	Protein ERGIC-53	Lman1	75620000	33539000	837200000	20600000	2.58705e+07	1.69661e+07	6.35026e+07	2.13094e+07	2.14183e+07	4.2406e+07	1.97989
Q9D0M3	Cytochrome c1, heme protein, mitochondrial	Cyc1	19215000	22271000	263670000	8553700	6.57368e+06	1.12661e+07	1.99997e+07	8.84827e+06	8.91987e+06	1.4424e+07	1.61706
Q9D379	Epoxide hydrolase 1	Ephx1	8436300	22357000	507500000	62275000	2.88616e+06	1.13096e+07	3.84945e+07	6.44196e+07	7.09786e+06	5.1457e+07	7.24965
Q9D6J5	NADH dehydrogenase [ubiquinone] 1 beta subcomplex subunit 8, mitochondrial	Ndufb8	3542600	2871800	52360000	3528400	1.21197e+06	1.45274e+06	3.97157e+06	3.64991e+06	1.33235e+06	3.81074e+06	2.86016
Q9D6M3;Q9DB41	Mitochondrial glutamate carrier 1	Slc25a22	14677000	58333000	515320000	23376000	5.02118e+06	2.95085e+07	3.90876e+07	2.4181e+07	1.72648e+07	3.16343e+07	1.8323
Q9D7B6	Isobutyryl-CoA dehydrogenase, mitochondrial	Acad8	22701000	29678000	392860000	19737000	7.76629e+06	1.5013e+07	2.97989e+07	2.04167e+07	1.13896e+07	2.51078e+07	2.20444
Q9DBT9	Dimethylglycine dehydrogenase, mitochondrial	Dmgdh	334050000	200390000	1502300000	226310000	1.14283e+08	1.0137e+08	1.13951e+08	2.34103e+08	1.07826e+08	1.74027e+08	1.61396
Q9DC69	NADH dehydrogenase [ubiquinone] 1 alpha subcomplex subunit 9, mitochondrial	Ndufa9	74552000	13989000	479920000	16086000	2.55051e+07	7.07651e+06	3.64025e+07	1.664e+07	1.62908e+07	2.65212e+07	1.62799
Q9DCM0	Persulfide dioxygenase ETHE1, mitochondrial	Ethe1	30388000	10041000	199150000	10429000	1.03961e+07	5.07937e+06	1.51058e+07	1.07881e+07	7.73773e+06	1.2947e+07	1.67322
Q9DCN2	NADH-cytochrome b5 reductase 3;NADH-cytochrome b5 reductase 3 membrane-bound form;NADH-cytochrome b5 reductase 3 soluble form	Cyb5r3	5552200	45571000	142520000	34943000	1.89947e+06	2.30527e+07	1.08103e+07	3.61463e+07	1.24761e+07	2.34783e+07	1.88187
Q9DCS2	UPF0585 protein C16orf13 homolog		4764700	1832900	75871000	1185000	1.63006e+06	927195	5.7549e+06	1.22581e+06	1.27863e+06	3.49036e+06	2.72977
Q9DCS9	NADH dehydrogenase [ubiquinone] 1 beta subcomplex subunit 10	Ndufb10	5814800	3650400	96906000	2855700	1.98931e+06	1.8466e+06	7.35043e+06	2.95404e+06	1.91796e+06	5.15224e+06	2.68632
Q9DCU9	4-hydroxy-2-oxoglutarate aldolase, mitochondrial	Hoga1	9320100	35773000	124500000	44986000	3.18852e+06	1.80962e+07	9.44347e+06	4.65352e+07	1.06424e+07	2.79893e+07	2.62999
Q9EQK5	Major vault protein	Mvp	5311800	3002200	63536000	1127200	1.81723e+06	1.5187e+06	4.81928e+06	1.16602e+06	1.66797e+06	2.99265e+06	1.79419
Q9JHI5	Isovaleryl-CoA dehydrogenase, mitochondrial	Ivd	24655000	66344000	83653000	61167000	8.43477e+06	3.35609e+07	6.34518e+06	6.32734e+07	2.09979e+07	3.48093e+07	1.65775
Q9JHS4;O76031	ATP-dependent Clp protease ATP-binding subunit clpX-like, mitochondrial	Clpx;CLPX	40046000	73433000	179470000	68390000	1.37002e+07	3.7147e+07	1.3613e+07	7.07452e+07	2.54236e+07	4.21791e+07	1.65905
Q9JII6	Alcohol dehydrogenase [NADP(+)]	Akr1a1	54913000	66047000	58700000	88798000	1.87864e+07	3.34107e+07	4.45246e+06	9.1856e+07	2.60985e+07	4.81542e+07	1.84509
Q9JMA7	Cytochrome P450 3A41	Cyp3a41a	34184000	11674000	416340000	15325000	1.16948e+07	5.90544e+06	3.15799e+07	1.58527e+07	8.8001e+06	2.37163e+07	2.69501
Q9QXF8;Q14749	Glycine N-methyltransferase	Gnmt	192180000	447020000	4776200000	455390000	6.57471e+07	2.26131e+08	3.6228e+08	4.71072e+08	1.45939e+08	4.16676e+08	2.85514
Q9R008	Mevalonate kinase	Mvk	7479400	25372000	50247000	22052000	2.55879e+06	1.28347e+07	3.81129e+06	2.28114e+07	7.69677e+06	1.33114e+07	1.72947
Q9WUZ9	Ectonucleoside triphosphate diphosphohydrolase 5	Entpd5	43943000	22208000	530390000	19870000	1.50334e+07	1.12342e+07	4.02307e+07	2.05543e+07	1.31338e+07	3.03925e+07	2.31406
Q9WVM8	Kynurenine/alpha-aminoadipate aminotransferase, mitochondrial	Aadat	7204200	9102500	106280000	3776500	2.46464e+06	4.60461e+06	8.06146e+06	3.90655e+06	3.53463e+06	5.98401e+06	1.69297
Q9Z0X1	Apoptosis-inducing factor 1, mitochondrial	Aifm1	335010000	89946000	2438200000	54822000	1.14611e+08	4.55003e+07	1.8494e+08	5.67099e+07	8.00556e+07	1.20825e+08	1.50926
Q9Z2V4;P9WIH3;Q8BH04	Phosphoenolpyruvate carboxykinase, cytosolic [GTP]	Pck1	207790000	53569000	2017400000	59049000	7.10875e+07	2.70985e+07	1.53022e+08	6.10825e+07	4.9093e+07	1.07052e+08	2.1806
A3KMP2	Tetratricopeptide repeat protein 38	Ttc38	39002000	18544000	82694000	6772500	1.33431e+07	9.38071e+06	6.27244e+06	7.00573e+06	1.13619e+07	6.63908e+06	0.584329
E9Q4Z2	Acetyl-CoA carboxylase 2;Biotin carboxylase	Acacb	55224000	20095000	147680000	4759200	1.44945e+07	9.6949e+06	1.60112e+06	2.6749e+06	1.20947e+07	2.13801e+06	0.176773
G3X982	Aldehyde oxidase 3	Aox3	64651000	4938600	60939000	1456800	2.21179e+07	2.49825e+06	4.62229e+06	1.50697e+06	1.23081e+07	3.06463e+06	0.248994
O08553;Q62188;P97427	Dihydropyrimidinase-related protein 2	Dpysl2	17571000	43038000	78306000	1651200	6.01125e+06	2.17713e+07	5.9396e+06	1.70806e+06	1.38913e+07	3.82383e+06	0.275269
O08573	Galectin-9	Lgals9	40911000	78138000	110200000	7462400	1.39961e+07	3.95271e+07	8.3588e+06	7.71938e+06	2.67616e+07	8.03909e+06	0.300396
O08585	Clathrin light chain A	Clta	3171600	9582100	22559000	1162500	1.08504e+06	4.84722e+06	1.71113e+06	1.20253e+06	2.96613e+06	1.45683e+06	0.491154
O09172	Glutamate--cysteine ligase regulatory subunit	Gclm	17760000	16136000	44584000	1288700	6.07591e+06	8.1626e+06	3.38175e+06	1.33308e+06	7.11925e+06	2.35741e+06	0.331132
O35215	D-dopachrome decarboxylase	Ddt	21219000	10545000	14520000	6017700	7.25928e+06	5.33432e+06	1.10136e+06	6.22493e+06	6.2968e+06	3.66315e+06	0.581747
O35423	Serine--pyruvate aminotransferase, mitochondrial	Agxt	472600000	137520000	1226000000	42410000	1.61682e+08	6.95662e+07	9.29935e+07	4.38705e+07	1.15624e+08	6.8432e+07	0.591849
O55142	60S ribosomal protein L35a	Rpl35a	28672000	21312000	369210	7697300	9.80904e+06	1.07809e+07	28005	7.96237e+06	1.0295e+07	3.99519e+06	0.388071
O70250	Phosphoglycerate mutase 2	Pgam2	11236000	25459000	21953000	8140700	3.84397e+06	1.28788e+07	1.66516e+06	8.42104e+06	8.36136e+06	5.0431e+06	0.603144
O88428;O95340	Bifunctional 3-phosphoadenosine 5-phosphosulfate synthase 2;Sulfate adenylyltransferase;Adenylyl-sulfate kinase	Papss2	314530000	96756000	784070000	18681000	1.07605e+08	4.89452e+07	5.94726e+07	1.93243e+07	7.82749e+07	3.93985e+07	0.503335
O88455	7-dehydrocholesterol reductase	Dhcr7	29346000	13081000	71367000	3801100	1.00396e+07	6.61719e+06	5.41327e+06	3.932e+06	8.3284e+06	4.67264e+06	0.561048
O88544	COP9 signalosome complex subunit 4	Cops4	13336000	2792300	36642000	1116700	4.56241e+06	1.41252e+06	2.77934e+06	1.15516e+06	2.98746e+06	1.96725e+06	0.658501
O88844	Isocitrate dehydrogenase [NADP] cytoplasmic	Idh1	1080900000	729060000	3215700000	173180000	3.69789e+08	3.68804e+08	2.43915e+08	1.79144e+08	3.69297e+08	2.11529e+08	0.57279
P01027	Complement C3;Complement C3 beta chain;C3-beta-c;Complement C3 alpha chain;C3a anaphylatoxin;Acylation stimulating protein;Complement C3b alpha chain;Complement C3c alpha chain fragment 1;Complement C3dg fragment;Complement C3g fragment;Complement C3d fragment;Complement C3f fragment;Complement C3c alpha chain fragment 2	C3	128790000	220440000	554940000	48457000	4.40606e+07	1.11512e+08	4.20929e+07	5.01257e+07	7.77865e+07	4.61093e+07	0.592767
P01638;P01637	Ig kappa chain V-V region L6;Ig kappa chain V-V region T1		6883100	5282000	7112300	2685500	2.35479e+06	2.67197e+06	539476	2.77798e+06	2.51338e+06	1.65873e+06	0.65996
P01645;P01644;P01647;P01646;P01643	Ig kappa chain V-V region HP 93G7;Ig kappa chain V-V region HP R16.7;Ig kappa chain V-V region HP 124E1;Ig kappa chain V-V region HP 123E6		27943000	17541000	21375000	6476600	9.55964e+06	8.87333e+06	1.62132e+06	6.69964e+06	9.21649e+06	4.16048e+06	0.451417
P01656;P01654;P03977;P01655	Ig kappa chain V-III region MOPC 70;Ig kappa chain V-III region PC 2880/PC 1229;Ig kappa chain V-III region 50S10.1;Ig kappa chain V-III region PC 7132		62994000	22975000	56299000	12513000	2.1551e+07	1.16222e+07	4.27035e+06	1.29439e+07	1.65866e+07	8.60713e+06	0.518921
P01845;P01844	Ig lambda-3 chain C region;Ig lambda-2 chain C region	Iglc3;Iglc2	1976000	10121000	4862100	2830700	676013	5.11983e+06	368796	2.92818e+06	2.89792e+06	1.64849e+06	0.568852
P01867	Ig gamma-2B chain C region	Igh-3	513160000	807540000	894580000	197620000	1.75558e+08	4.08504e+08	6.78549e+07	2.04425e+08	2.92031e+08	1.3614e+08	0.466184
P01868;P01869;P20760;P20759	Ig gamma-1 chain C region secreted form;Ig gamma-1 chain C region, membrane-bound form	Ighg1	727630000	2278800000	1128500000	427390000	2.48931e+08	1.15276e+09	8.55981e+07	4.42108e+08	7.00845e+08	2.63853e+08	0.376478
P01872;P06337	Ig mu chain C region	Ighm	132470000	128770000	161440000	44937000	4.53196e+07	6.51399e+07	1.22454e+07	4.64845e+07	5.52297e+07	2.9365e+07	0.531687
P03987;P20762	Ig gamma-3 chain C region		221980000	605950000	465490000	162530000	7.5942e+07	3.06527e+08	3.5308e+07	1.68127e+08	1.91235e+08	1.01718e+08	0.531899
P07310	Creatine kinase M-type	Ckm	119470000	199060000	237660000	69506000	4.08721e+07	1.00697e+08	1.80268e+07	7.18996e+07	7.07846e+07	4.49632e+07	0.635212
P07901	Heat shock protein HSP 90-alpha	Hsp90aa1	628700000	228700000	1558000000	94325000	2.15086e+08	1.15691e+08	1.18176e+08	9.75733e+07	1.65388e+08	1.07875e+08	0.652251
P08032	Spectrin alpha chain, erythrocytic 1	Spta1	5256000	30063000	124130000	383390	1.79814e+06	1.52077e+07	9.41541e+06	396593	8.50294e+06	4.906e+06	0.576977
P11276	Fibronectin;Anastellin	Fn1	30190000	45978000	166340000	5806500	1.03284e+07	2.32585e+07	1.26171e+07	6.00646e+06	1.67935e+07	9.31177e+06	0.554488
P12367;P31324	cAMP-dependent protein kinase type II-alpha regulatory subunit;cAMP-dependent protein kinase type II-beta regulatory subunit	Prkar2a;Prkar2b	20312000	767100	51571000	252410	6.94898e+06	388047	3.91172e+06	261102	3.66851e+06	2.08641e+06	0.568735
P12382	ATP-dependent 6-phosphofructokinase, liver type	Pfkl	23982000	7984900	67832000	2001700	8.20453e+06	4.03926e+06	5.14514e+06	2.07063e+06	6.1219e+06	3.60788e+06	0.589341
P14106	Complement C1q subcomponent subunit B	C1qb	2589200	16040000	2451800	4821300	885797	8.11403e+06	185972	4.98733e+06	4.49992e+06	2.58665e+06	0.574822
P15392	Cytochrome P450 2A4	Cyp2a4	15069000	15154000	77812000	545210	5.15529e+06	7.66584e+06	5.90213e+06	563985	6.41056e+06	3.23306e+06	0.504333
P17182;P17183	Alpha-enolase	Eno1	241350000	312800000	356660000	68610000	8.25687e+07	1.58234e+08	2.70531e+07	7.09727e+07	1.20401e+08	4.90129e+07	0.40708
P17427	AP-2 complex subunit alpha-2	Ap2a2	37909000	52584000	223550000	3154800	1.29691e+07	2.66003e+07	1.69565e+07	3.26344e+06	1.97847e+07	1.011e+07	0.511
P18242	Cathepsin D	Ctsd	5264300	16324000	24195000	3500300	1.80098e+06	8.2577e+06	1.83522e+06	3.62084e+06	5.02934e+06	2.72803e+06	0.542423
P18528;P18527;P18529;P18526;P18525	Ig heavy chain V region 6.96;Ig heavy chain V region 914;Ig heavy chain V region 5-76;Ig heavy chain V region 345;Ig heavy chain V region 5-84		15405000	39929000	23695000	6028400	5.27024e+06	2.01986e+07	1.79729e+06	6.236e+06	1.27344e+07	4.01665e+06	0.315417
P18762	Beta-2 adrenergic receptor	Adrb2	30137000	34570000	14168000	12672000	2.9166e+07	1.09652e+08	2.79961e+07	5.08305e+07	6.94093e+07	3.94133e+07	0.567839
P19096	Fatty acid synthase;[Acyl-carrier-protein] S-acetyltransferase;[Acyl-carrier-protein] S-malonyltransferase;3-oxoacyl-[acyl-carrier-protein] synthase;3-oxoacyl-[acyl-carrier-protein] reductase;3-hydroxyacyl-[acyl-carrier-protein] dehydratase;Enoyl-[acyl-carrier-protein] reductase;Oleoyl-[acyl-carrier-protein] hydrolase	Fasn	6102500000	2439600000	16775000000	627070000	2.08774e+09	1.2341e+09	1.2724e+09	6.48665e+08	1.66092e+09	9.60534e+08	0.578314
Q5SWU9	Acetyl-CoA carboxylase 1	Acaca	5252865	20123865	147670000	4748700	1.45233e+07	9.72377e+06	3.59112e+06	3.6649e+06	1.21236e+07	3.62801e+06	0.299253
P20918	Plasminogen;Plasmin heavy chain A;Activation peptide;Angiostatin;Plasmin heavy chain A, short form;Plasmin light chain B	Plg	11627000	15194000	50753000	1497600	3.97774e+06	7.68607e+06	3.84967e+06	1.54917e+06	5.83191e+06	2.69942e+06	0.462872
P23116	Eukaryotic translation initiation factor 3 subunit A	Eif3a	40983000	6153000	113770000	1711400	1.40208e+07	3.11257e+06	8.62959e+06	1.77034e+06	8.56668e+06	5.19996e+06	0.606999
P24527	Leukotriene A-4 hydrolase	Lta4h	100850000	29291000	241640000	10101000	3.4502e+07	1.48172e+07	1.83287e+07	1.04488e+07	2.46596e+07	1.43888e+07	0.583495
P26043	Radixin	Rdx	19150000	15423000	31827000	4269500	6.55145e+06	7.80192e+06	2.41412e+06	4.41653e+06	7.17668e+06	3.41532e+06	0.475892
P27612;P54319	Phospholipase A-2-activating protein	Plaa	12121000	1351300	24049000	722790	4.14674e+06	683572	1.82414e+06	747681	2.41516e+06	1.28591e+06	0.532435
P28271	Cytoplasmic aconitate hydratase	Aco1	885700000	259980000	1841200000	94588000	3.03009e+08	1.31514e+08	1.39657e+08	9.78453e+07	2.17261e+08	1.18751e+08	0.546582
P30999	Catenin delta-1	Ctnnd1	19771000	1568600	49746000	725350	6.7639e+06	793496	3.77329e+06	750329	3.7787e+06	2.26181e+06	0.598569
P35486	Pyruvate dehydrogenase E1 component subunit alpha, somatic form, mitochondrial	Pdha1	85920000	69496000	502660000	29692000	1.87285e+07	6.17632e+07	1.16535e+07	1.95753e+07	4.02458e+07	1.56144e+07	0.387975
P39054;Q8BZ98	Dynamin-2	Dnm2	19885000	3235200	61056000	960060	6.8029e+06	1.63657e+06	4.63117e+06	993122	4.21973e+06	2.81215e+06	0.666427
P40936	Indolethylamine N-methyltransferase	Inmt	527490000	264370000	964070000	54880000	1.80461e+08	1.33735e+08	7.31258e+07	5.67699e+07	1.57098e+08	6.49479e+07	0.413423
P42125	Enoyl-CoA delta isomerase 1, mitochondrial	Eci1	421360000	177970000	1596800000	33625000	1.44152e+08	9.00283e+07	1.21119e+08	3.47829e+07	1.1709e+08	7.79511e+07	0.665734
Q15019;P42208	Septin-2	SEPT2;Sept2	20805000	3195800	38856000	605480	7.11764e+06	1.61664e+06	2.94727e+06	626331	4.36714e+06	1.7868e+06	0.409147
P45591	Cofilin-2	Cfl2	9912200	5682800	25069000	2140700	3.39108e+06	2.87472e+06	1.90151e+06	2.21442e+06	3.1329e+06	2.05797e+06	0.656889
P46471	26S protease regulatory subunit 7	Psmc2	107950000	50538000	382710000	10809000	3.6931e+07	2.55653e+07	2.9029e+07	1.11812e+07	3.12481e+07	2.01051e+07	0.643402
P46977;P46978;Q9FX21	Dolichyl-diphosphooligosaccharide--protein glycosyltransferase subunit STT3A	STT3A;Stt3a	51405000	24521000	88941000	8002200	1.75863e+07	1.24043e+07	6.74628e+06	8.27777e+06	1.49953e+07	7.51203e+06	0.50096
P47915	60S ribosomal protein L29	Rpl29	36333000	29161000	159100000	5087900	1.243e+07	1.47515e+07	1.20679e+07	5.26311e+06	1.35907e+07	8.66552e+06	0.637606
P47963	60S ribosomal protein L13	Rpl13	366690000	187790000	1065200000	59227000	1.25449e+08	9.49959e+07	8.07967e+07	6.12666e+07	1.10222e+08	7.10316e+07	0.644439
P48962;Q3V132;O49447;P31167;P40941	ADP/ATP translocase 1	Slc25a4	15189000	8548200	23692000	4123500	5.19634e+06	4.32421e+06	1.79707e+06	4.2655e+06	4.76028e+06	3.03128e+06	0.636787
P50247;Q9LK36;O23255	Adenosylhomocysteinase	Ahcy	3456400000	2372700000	10385000000	736690000	1.18248e+09	1.20026e+09	7.87714e+08	7.6206e+08	1.19137e+09	7.74887e+08	0.650418
P50295;P50296;P50294	Arylamine N-acetyltransferase 2	Nat2	30459000	3400700	61267000	2216800	1.04204e+07	1.72029e+06	4.64717e+06	2.29314e+06	6.07034e+06	3.47016e+06	0.571658
P50431	Serine hydroxymethyltransferase, cytosolic	Shmt1	187530000	78161000	529840000	17878000	6.41563e+07	3.95387e+07	4.0189e+07	1.84937e+07	5.18475e+07	2.93413e+07	0.565916
P51150	Ras-related protein Rab-7a	Rab7a	16453000	6860600	42931000	300580	5.62877e+06	3.47052e+06	3.25637e+06	310931	4.54965e+06	1.78365e+06	0.392041
P52792	Glucokinase	Gck	94699000	45649000	271430000	2761500	3.23977e+07	2.30921e+07	2.05883e+07	2.8566e+06	2.77449e+07	1.17224e+07	0.422508
P52843	Bile salt sulfotransferase 1	Sult2a1	275300000	76476000	936960000	14112000	9.41835e+07	3.86863e+07	7.10695e+07	1.4598e+07	6.64349e+07	4.28337e+07	0.644748
P53994;O23561;Q38922;P92963;P59279	Ras-related protein Rab-2A	Rab2a	19565000	10377000	21934000	3255900	6.69342e+06	5.24934e+06	1.66372e+06	3.36802e+06	5.97138e+06	2.51587e+06	0.421322
P54822	Adenylosuccinate lyase	Adsl	19987000	7357100	44990000	1570800	6.83779e+06	3.72168e+06	3.41254e+06	1.62489e+06	5.27974e+06	2.51872e+06	0.477054
P55096	ATP-binding cassette sub-family D member 3	Abcd3	519780000	73454000	1242300000	17725000	1.77823e+08	3.71576e+07	9.42299e+07	1.83354e+07	1.0749e+08	5.62827e+07	0.523607
P56135	ATP synthase subunit f, mitochondrial	Atp5j2	90478000	53630000	64927000	32018000	3.09536e+07	2.71294e+07	4.92479e+06	3.31206e+07	2.90415e+07	1.90227e+07	0.655018
P56399	Ubiquitin carboxyl-terminal hydrolase 5	Usp5	50241000	7535100	70709000	1230700	1.71881e+07	3.81172e+06	5.36336e+06	1.27308e+06	1.04999e+07	3.31822e+06	0.316024
P58281	Dynamin-like 120 kDa protein, mitochondrial;Dynamin-like 120 kDa protein, form S1	Opa1	61751000	15276000	194890000	2875000	2.11258e+07	7.72756e+06	1.47826e+07	2.97401e+06	1.44267e+07	8.87832e+06	0.615411
P59999	Actin-related protein 2/3 complex subunit 4	Arpc4	37009000	24123000	79651000	6883000	1.26612e+07	1.22029e+07	6.04162e+06	7.12003e+06	1.24321e+07	6.58083e+06	0.529343
P61021	Ras-related protein Rab-5B	Rab5b	19024000	6383100	55018000	1439600	6.50834e+06	3.22897e+06	4.17318e+06	1.48918e+06	4.86866e+06	2.83118e+06	0.581511
P61620;Q9JLR1	Protein transport protein Sec61 subunit alpha isoform 1	Sec61a1	59439000	30526000	161320000	7189600	2.03348e+07	1.5442e+07	1.22363e+07	7.43719e+06	1.78884e+07	9.83675e+06	0.549896
P61804	Dolichyl-diphosphooligosaccharide--protein glycosyltransferase subunit DAD1	Dad1	33593000	18493000	60307000	5690300	1.14926e+07	9.35492e+06	4.57436e+06	5.88626e+06	1.04237e+07	5.23031e+06	0.501769
P61982	14-3-3 protein gamma;14-3-3 protein gamma, N-terminally processed	Ywhag	83171000	47817000	186140000	13741000	2.84538e+07	2.41888e+07	1.41189e+07	1.42142e+07	2.63213e+07	1.41666e+07	0.538217
P62267;Q9SF35;P49201	40S ribosomal protein S23	Rps23	102910000	24668000	253080000	5843100	3.52068e+07	1.24786e+07	1.91964e+07	6.04432e+06	2.38427e+07	1.26204e+07	0.529318
P63242;Q8BGY2	Eukaryotic translation initiation factor 5A-1	Eif5a	23971000	35005000	71043000	4926300	8.20077e+06	1.77077e+07	5.3887e+06	5.09595e+06	1.29542e+07	5.24232e+06	0.40468
P70245	3-beta-hydroxysteroid-Delta(8),Delta(7)-isomerase	Ebp	140850000	60805000	219980000	4831000	4.81865e+07	3.0759e+07	1.66857e+07	4.99737e+06	3.94727e+07	1.08416e+07	0.274659
P80316	T-complex protein 1 subunit epsilon	Cct5	68508000	21510000	234060000	1344900	2.34374e+07	1.08811e+07	1.77537e+07	1.39121e+06	1.71593e+07	9.57247e+06	0.55786
P80317;Q61390	T-complex protein 1 subunit zeta	Cct6a	82736000	15811000	220560000	6310900	2.8305e+07	7.99819e+06	1.67297e+07	6.52823e+06	1.81516e+07	1.1629e+07	0.640659
P84091	AP-2 complex subunit mu	Ap2m1	39402000	43291000	216440000	1861400	1.34799e+07	2.18993e+07	1.64172e+07	1.9255e+06	1.76896e+07	9.17137e+06	0.518461
P84099	60S ribosomal protein L19	Rpl19	122350000	64059000	355140000	10011000	4.18574e+07	3.2405e+07	2.69378e+07	1.03558e+07	3.71312e+07	1.86468e+07	0.502186
P97494	Glutamate--cysteine ligase catalytic subunit	Gclc	128730000	35391000	304440000	10088000	4.40401e+07	1.7903e+07	2.30921e+07	1.04354e+07	3.09715e+07	1.67638e+07	0.541264
P97501;Q9EQ76	Dimethylaniline monooxygenase [N-oxide-forming] 3	Fmo3	316260000	99390000	1006500000	20910000	1.08196e+08	5.02777e+07	7.63442e+07	2.16301e+07	7.9237e+07	4.89871e+07	0.618236
P98086	Complement C1q subcomponent subunit A	C1qa	6045900	7495800	4474700	2160800	2.06838e+06	3.79184e+06	339411	2.23521e+06	2.93011e+06	1.28731e+06	0.439339
Q14C51	Pentatricopeptide repeat domain-containing protein 3, mitochondrial	Ptcd3	14927000	625150	10798000	203080	5.10671e+06	316240	819041	210073	2.71147e+06	514557	0.18977
Q2TPA8	Hydroxysteroid dehydrogenase-like protein 2	Hsdl2	621890000	1277900000	1072500000	2025700	2.12756e+08	6.46442e+08	8.13504e+07	2.09546e+06	4.29599e+08	4.17229e+07	0.0971207
Q3UPL0	Protein transport protein Sec31A	Sec31a	126750000	16664000	349840000	5147700	4.33627e+07	8.42969e+06	2.65358e+07	5.32497e+06	2.58962e+07	1.59304e+07	0.615163
Q571I9	Aldehyde dehydrogenase family 16 member A1	Aldh16a1	23607000	10705000	58495000	565130	8.07624e+06	5.41526e+06	4.43691e+06	584591	6.74575e+06	2.51075e+06	0.372198
Q5SW19	Clustered mitochondria protein homolog	Cluh	66606000	12751000	148490000	2328800	2.27867e+07	6.45025e+06	1.12631e+07	2.409e+06	1.46185e+07	6.83607e+06	0.467632
Q60605;Q8CI43	Myosin light polypeptide 6	Myl6	42610000	160650000	274130000	19216000	1.45774e+07	8.12668e+07	2.07931e+07	1.98777e+07	4.79221e+07	2.03354e+07	0.424343
Q60866	Phosphotriesterase-related protein	Pter	43125000	25791000	117860000	9149600	1.47536e+07	1.30467e+07	8.93982e+06	9.46469e+06	1.39001e+07	9.20225e+06	0.662026
Q61133;P30713	Glutathione S-transferase theta-2	Gstt2	22066000	14090000	50919000	4464500	7.54904e+06	7.1276e+06	3.86227e+06	4.61824e+06	7.33832e+06	4.24026e+06	0.577823
Q61768;P28738;P33175	Kinesin-1 heavy chain	Kif5b	22061000	8405600	56951000	1654500	7.54733e+06	4.25208e+06	4.3198e+06	1.71148e+06	5.89971e+06	3.01564e+06	0.511151
Q64105	Sepiapterin reductase	Spr	45227000	29413000	102320000	10931000	1.54727e+07	1.48789e+07	7.76109e+06	1.13074e+07	1.51758e+07	9.53426e+06	0.628254
Q64471;Q01579	Glutathione S-transferase theta-1	Gstt1	506660000	211800000	1379400000	55252000	1.73335e+08	1.07142e+08	1.04629e+08	5.71547e+07	1.40238e+08	8.08919e+07	0.576818
Q64514	Tripeptidyl-peptidase 2	Tpp2	67724000	14513000	74273000	2290500	2.31692e+07	7.34158e+06	5.63369e+06	2.36938e+06	1.52554e+07	4.00154e+06	0.262303
Q64516;Q9WU65	Glycerol kinase	Gk	216620000	56273000	545290000	14008000	7.41083e+07	2.84664e+07	4.13609e+07	1.44904e+07	5.12874e+07	2.79256e+07	0.544494
Q64727	Vinculin	Vcl	80583000	56258000	372550000	8832200	2.75684e+07	2.84588e+07	2.82584e+07	9.13636e+06	2.80136e+07	1.86974e+07	0.667438
Q68FD5;Q0WLB5;Q0WNJ6	Clathrin heavy chain 1	Cltc	837940000	1252500000	3935300000	51933000	2.86669e+08	6.33593e+08	2.98497e+08	5.37214e+07	4.60131e+08	1.76109e+08	0.382737
Q6P1F6;Q8BG02	Serine/threonine-protein phosphatase 2A 55 kDa regulatory subunit B alpha isoform	Ppp2r2a	12775000	4278500	30644000	1827400	4.37048e+06	2.16433e+06	2.32438e+06	1.89033e+06	3.26741e+06	2.10736e+06	0.644963
Q6P4T2	U5 small nuclear ribonucleoprotein 200 kDa helicase	Snrnp200	5861600	2428900	13297000	908060	2.00532e+06	1.22869e+06	1.00859e+06	939331	1.61701e+06	973962	0.602324
Q6ZQ38	Cullin-associated NEDD8-dissociated protein 1	Cand1	119590000	26441000	261190000	4075000	4.09132e+07	1.33755e+07	1.98116e+07	4.21533e+06	2.71443e+07	1.20135e+07	0.442577
Q80XL6	Acyl-CoA dehydrogenase family member 11	Acad11	314510000	72850000	683440000	37653000	1.07598e+08	3.68521e+07	5.18397e+07	3.89497e+07	7.22249e+07	4.53947e+07	0.628519
Q8BFZ9;Q91X78	Erlin-2;Erlin-1	Erlin2;Erlin1	8884600	10320000	8570000	2181400	3.03953e+06	5.2205e+06	650045	2.25652e+06	4.13001e+06	1.45328e+06	0.351883
Q8BJY1	26S proteasome non-ATPase regulatory subunit 5	Psmd5	34459000	8203300	84001000	2186500	1.17888e+07	4.14974e+06	6.37157e+06	2.2618e+06	7.96929e+06	4.31669e+06	0.541665
Q8BML9		Qars	30403000	5739100	81294000	1288100	1.04012e+07	2.9032e+06	6.16625e+06	1.33246e+06	6.65221e+06	3.74935e+06	0.563625
Q8BTY1	Kynurenine--oxoglutarate transaminase 1	Ccbl1	6182500	7350400	17077000	2100900	2.11511e+06	3.71829e+06	1.29531e+06	2.17325e+06	2.9167e+06	1.73428e+06	0.594603
Q8BU30	Isoleucine--tRNA ligase, cytoplasmic	Iars	56062000	4367900	145610000	2782100	1.91795e+07	2.20956e+06	1.10447e+07	2.87791e+06	1.06945e+07	6.9613e+06	0.650922
Q8BWP5	Alpha-tocopherol transfer protein	Ttpa	292300000	63976000	892280000	10861000	9.99994e+07	3.23631e+07	6.76805e+07	1.1235e+07	6.61812e+07	3.94578e+07	0.596208
Q8CC86	Nicotinate phosphoribosyltransferase	Naprt	61820000	17590000	166910000	993180	2.11494e+07	8.89812e+06	1.26603e+07	1.02738e+06	1.50237e+07	6.84385e+06	0.455536
Q8CG76	Aflatoxin B1 aldehyde reductase member 2	Akr7a2	106750000	15928000	337030000	2133800	3.65205e+07	8.05738e+06	2.55641e+07	2.20728e+06	2.22889e+07	1.38857e+07	0.622987
Q8CIB5	Fermitin family homolog 2	Fermt2	12591000	6230800	46089000	1073100	4.30753e+06	3.15193e+06	3.4959e+06	1.11005e+06	3.72973e+06	2.30298e+06	0.617465
Q8CIE6	Coatomer subunit alpha;Xenin;Proxenin	Copa	207170000	66059000	501200000	11085000	7.08754e+07	3.34168e+07	3.80166e+07	1.14667e+07	5.21461e+07	2.47417e+07	0.474469
Q8JZK9	Hydroxymethylglutaryl-CoA synthase, cytoplasmic	Hmgcs1	72563000	17945000	168470000	2942400	2.48247e+07	9.0777e+06	1.27786e+07	3.04373e+06	1.69512e+07	7.91119e+06	0.466704
Q8JZN7;Q5E9M9;Q7TSA0;Q864R5;Q8IXI1	Mitochondrial Rho GTPase 2	Rhot2;RHOT2	10269000	2110400	28676000	696460	3.51315e+06	1.06757e+06	2.17511e+06	720444	2.29036e+06	1.44778e+06	0.632117
Q8JZU2	Tricarboxylate transport protein, mitochondrial	Slc25a1	140260000	56899000	446180000	5512000	4.79846e+07	2.87831e+07	3.38433e+07	5.70182e+06	3.83839e+07	1.97725e+07	0.515127
Q8K010;Q9FIZ7	5-oxoprolinase	Oplah	163990000	34274000	339370000	6784100	5.6103e+07	1.73379e+07	2.57416e+07	7.01773e+06	3.67204e+07	1.63797e+07	0.446064
Q8K1M6	Dynamin-1-like protein	Dnm1l	21987000	6406800	61313000	1365300	7.52202e+06	3.24096e+06	4.65066e+06	1.41232e+06	5.38149e+06	3.03149e+06	0.563318
Q8K3K7	1-acyl-sn-glycerol-3-phosphate acyltransferase beta	Agpat2	27502000	9788500	74998000	1950900	9.40877e+06	4.95163e+06	5.68869e+06	2.01808e+06	7.1802e+06	3.85339e+06	0.536668
Q8K441;Q8K449	ATP-binding cassette sub-family A member 6	Abca6	16143000	3017900	32411000	713490	5.52272e+06	1.52664e+06	2.45841e+06	738061	3.52468e+06	1.59824e+06	0.453442
Q8QZT1	Acetyl-CoA acetyltransferase, mitochondrial	Acat1	838020000	381170000	2773200000	97982000	2.86697e+08	1.9282e+08	2.1035e+08	1.01356e+08	2.39758e+08	1.55853e+08	0.650044
Q8VCB3	Glycogen [starch] synthase, liver	Gys2	55193000	7883500	88097000	2038200	1.88822e+07	3.98797e+06	6.68226e+06	2.10839e+06	1.14351e+07	4.39533e+06	0.384372
Q8VCC1	15-hydroxyprostaglandin dehydrogenase [NAD(+)]	Hpgd	92534000	33361000	188110000	2587700	3.1657e+07	1.68761e+07	1.42684e+07	2.67681e+06	2.42665e+07	8.47259e+06	0.349147
Q8VCR7	Alpha/beta hydrolase domain-containing protein 14B	Abhd14b	409310000	119220000	938610000	45348000	1.4003e+08	6.03089e+07	7.11947e+07	4.69097e+07	1.00169e+08	5.90522e+07	0.589523
Q8VDD5;Q61879	Myosin-9	Myh9	337340000	2637900000	8302500000	24028000	1.15408e+08	1.33441e+09	6.29754e+08	2.48555e+07	7.24911e+08	3.27305e+08	0.45151
Q8VEK3	Heterogeneous nuclear ribonucleoprotein U	Hnrnpu	74339000	56059000	218610000	17508000	2.54323e+07	2.83581e+07	1.65818e+07	1.81109e+07	2.68952e+07	1.73464e+07	0.644962
Q91V41	Ras-related protein Rab-14	Rab14	43215000	14850000	87034000	6265800	1.47844e+07	7.51206e+06	6.60163e+06	6.48158e+06	1.11482e+07	6.5416e+06	0.586785
Q91VH2	Sorting nexin-9	Snx9	8750300	6538900	26989000	655340	2.99358e+06	3.30778e+06	2.04715e+06	677908	3.15068e+06	1.36253e+06	0.432455
Q91VT4	Carbonyl reductase family member 4	Cbr4	83382000	28348000	238350000	9191000	2.8526e+07	1.43402e+07	1.80791e+07	9.50751e+06	2.14331e+07	1.37933e+07	0.643553
Q91WG8	Bifunctional UDP-N-acetylglucosamine 2-epimerase/N-acetylmannosamine kinase;UDP-N-acetylglucosamine 2-epimerase (hydrolyzing);N-acetylmannosamine kinase	Gne	49184000	15579000	120110000	2662300	1.68264e+07	7.88083e+06	9.11048e+06	2.75398e+06	1.23536e+07	5.93223e+06	0.480201
Q91X44	Glucokinase regulatory protein	Gckr	169580000	5269300	402750000	8951300	5.80154e+07	2.66554e+06	3.05491e+07	9.25956e+06	3.03405e+07	1.99043e+07	0.656032
Q91ZX7	Prolow-density lipoprotein receptor-related protein 1;Low-density lipoprotein receptor-related protein 1 85 kDa subunit;Low-density lipoprotein receptor-related protein 1 515 kDa subunit;Low-density lipoprotein receptor-related protein 1 intracellular domain	Lrp1	32144000	17597000	109810000	2660600	1.09969e+07	8.90166e+06	8.32922e+06	2.75222e+06	9.94926e+06	5.54072e+06	0.556898
Q920E5	Farnesyl pyrophosphate synthase	Fdps	209150000	42632000	443070000	7706400	7.15527e+07	2.15659e+07	3.36074e+07	7.97179e+06	4.65593e+07	2.07896e+07	0.446518
Q921X9	Protein disulfide-isomerase A5	Pdia5	57085000	12865000	173270000	2012000	1.95295e+07	6.50792e+06	1.31427e+07	2.08129e+06	1.30187e+07	7.61201e+06	0.584698
Q922B2	Aspartate--tRNA ligase, cytoplasmic	Dars	280680000	64151000	771420000	13835000	9.6024e+07	3.24516e+07	5.85131e+07	1.43114e+07	6.42378e+07	3.64123e+07	0.566836
Q922D8;Q9SPK5	C-1-tetrahydrofolate synthase, cytoplasmic;Methylenetetrahydrofolate dehydrogenase;Methenyltetrahydrofolate cyclohydrolase;Formyltetrahydrofolate synthetase;C-1-tetrahydrofolate synthase, cytoplasmic, N-terminally processed	Mthfd1	1955700000	538820000	3791300000	119290000	6.69069e+08	2.72569e+08	2.87575e+08	1.23398e+08	4.70819e+08	2.05486e+08	0.436445
Q99J56	Derlin-1	Derl1	19864000	5918900	48830000	2562800	6.79571e+06	2.99415e+06	3.70381e+06	2.65106e+06	4.89493e+06	3.17743e+06	0.649127
Q99JY9	Actin-related protein 3	Actr3	25862000	17698000	109840000	1898100	8.8477e+06	8.95275e+06	8.33149e+06	1.96347e+06	8.90023e+06	5.14748e+06	0.578354
Q99KB8	Hydroxyacylglutathione hydrolase, mitochondrial	Hagh	12002000	16697000	38140000	3278000	4.10603e+06	8.44639e+06	2.89296e+06	3.39088e+06	6.27621e+06	3.14192e+06	0.500609
Q99KQ4	Nicotinamide phosphoribosyltransferase	Nampt	125290000	24232000	361480000	739940	4.28632e+07	1.22581e+07	2.74187e+07	765421	2.75606e+07	1.40921e+07	0.511311
Q99P30	Peroxisomal coenzyme A diphosphatase NUDT7	Nudt7	46888000	4459400	65841000	540030	1.6041e+07	2.25584e+06	4.99412e+06	558627	9.1484e+06	2.77637e+06	0.303482
Q9CPR4	60S ribosomal protein L17	Rpl17	110780000	97757000	470950000	15145000	3.78992e+07	4.94516e+07	3.57221e+07	1.56666e+07	4.36754e+07	2.56943e+07	0.588302
Q9CQ60	6-phosphogluconolactonase	Pgls	89577000	36431000	226850000	7092300	3.06454e+07	1.84291e+07	1.72068e+07	7.33654e+06	2.45372e+07	1.22717e+07	0.500125
Q9CQA3	Succinate dehydrogenase [ubiquinone] iron-sulfur subunit, mitochondrial	Sdhb	175060000	74540000	581870000	15935000	5.98901e+07	3.7707e+07	4.41355e+07	1.64838e+07	4.87986e+07	3.03096e+07	0.621117
Q9CQC7	NADH dehydrogenase [ubiquinone] 1 beta subcomplex subunit 4	Ndufb4	73202000	40286000	282720000	3082700	2.50433e+07	2.03792e+07	2.14446e+07	3.18886e+06	2.27112e+07	1.23168e+07	0.54232
Q9CQT1	Methylthioribose-1-phosphate isomerase	Mri1	21728000	8941200	41806000	1953000	7.43341e+06	4.52302e+06	3.17103e+06	2.02026e+06	5.97821e+06	2.59565e+06	0.434184
Q9CR57	60S ribosomal protein L14	Rpl14	259470000	123870000	846220000	24699000	8.87678e+07	6.26612e+07	6.41868e+07	2.55496e+07	7.57145e+07	4.48682e+07	0.592597
Q9CR62	Mitochondrial 2-oxoglutarate/malate carrier protein	Slc25a11	212020000	83131000	674910000	22729000	7.25346e+07	4.20529e+07	5.11927e+07	2.35117e+07	5.72937e+07	3.73522e+07	0.651943
Q9CRB3	5-hydroxyisourate hydrolase	Urah	55020000	30993000	150890000	885720	1.8823e+07	1.56782e+07	1.14452e+07	916222	1.72506e+07	6.1807e+06	0.358289
Q9CRB9	MICOS complex subunit Mic19	Chchd3	91110000	35297000	363270000	3222100	3.11698e+07	1.78554e+07	2.75545e+07	3.33306e+06	2.45126e+07	1.54438e+07	0.630033
Q9CXF0	Kynureninase	Kynu	32334000	25828000	144230000	3460100	1.10619e+07	1.30654e+07	1.094e+07	3.57926e+06	1.20636e+07	7.25964e+06	0.601779
Q9CXR1	Dehydrogenase/reductase SDR family member 7	Dhrs7	35996000	2341200	100520000	251790	1.23147e+07	1.18433e+06	7.62456e+06	260461	6.7495e+06	3.94251e+06	0.584119
Q9CZM2	60S ribosomal protein L15	Rpl15	230980000	107120000	505110000	32078000	7.9021e+07	5.4188e+07	3.83132e+07	3.31827e+07	6.66045e+07	3.57479e+07	0.536719
Q9D0I9	Arginine--tRNA ligase, cytoplasmic	Rars	85096000	10934000	140640000	4244200	2.91124e+07	5.5311e+06	1.06677e+07	4.39036e+06	1.73217e+07	7.52903e+06	0.434658
Q9D0R2;P26639;Q8BLY2	Threonine--tRNA ligase, cytoplasmic	Tars;TARS	156050000	57187000	499300000	15163000	5.33866e+07	2.89288e+07	3.78725e+07	1.56852e+07	4.11577e+07	2.67788e+07	0.65064
Q9D2R0	Acetoacetyl-CoA synthetase	Aacs	20978000	4594800	33848000	769930	7.17683e+06	2.32434e+06	2.56741e+06	796444	4.75058e+06	1.68193e+06	0.354047
Q9D6Y9	1,4-alpha-glucan-branching enzyme	Gbe1	546190000	144930000	1033700000	34082000	1.86858e+08	7.33147e+07	7.84074e+07	3.52557e+07	1.30086e+08	5.68315e+07	0.436875
Q9D8E6	60S ribosomal protein L4	Rpl4	553870000	247180000	1600100000	82539000	1.89486e+08	1.25039e+08	1.21369e+08	8.53814e+07	1.57262e+08	1.03375e+08	0.657344
Q9D8W5	26S proteasome non-ATPase regulatory subunit 12	Psmd12	52986000	14764000	168400000	696870	1.81272e+07	7.46855e+06	1.27733e+07	720868	1.27979e+07	6.7471e+06	0.527206
Q9DB29	Isoamyl acetate-hydrolyzing esterase 1 homolog	Iah1	101720000	36153000	197590000	2875800	3.47996e+07	1.82884e+07	1.49874e+07	2.97483e+06	2.6544e+07	8.98113e+06	0.338348
Q9DBC7	cAMP-dependent protein kinase type I-alpha regulatory subunit;cAMP-dependent protein kinase type I-alpha regulatory subunit, N-terminally processed	Prkar1a	18344216	2398700	17156000	13145200	17158928	1.21341e+06	1.3013e+06	2.7095e+06	9.18617e+06	2.0054e+06	0.218306
Q9DBE0	Cysteine sulfinic acid decarboxylase	Csad	31785000	22262000	71384000	7920800	1.0874e+07	1.12615e+07	5.41456e+06	8.19357e+06	1.10678e+07	6.80407e+06	0.614764
Q9DBG1	Sterol 26-hydroxylase, mitochondrial	Cyp27a1	448430000	143940000	1146800000	37425000	1.53413e+08	7.28138e+07	8.69861e+07	3.87138e+07	1.13114e+08	6.285e+07	0.555636
Q9DBM2	Peroxisomal bifunctional enzyme;Enoyl-CoA hydratase/3,2-trans-enoyl-CoA isomerase;3-hydroxyacyl-CoA dehydrogenase	Ehhadh	3690900000	823630000	7538800000	176090000	1.2627e+09	4.16644e+08	5.71827e+08	1.82154e+08	8.39672e+08	3.7699e+08	0.448973
Q9DBP5;O04905;Q8VY84;Q6NMK6	UMP-CMP kinase	Cmpk1	29601000	13641000	70304000	3566900	1.01269e+07	6.90047e+06	5.33264e+06	3.68973e+06	8.51366e+06	4.51119e+06	0.529876
Q9DCD0	6-phosphogluconate dehydrogenase, decarboxylating	Pgd	74502000	40463000	373740000	1564400	2.5488e+07	2.04687e+07	2.83486e+07	1.61827e+06	2.29784e+07	1.49834e+07	0.652067
Q9DCT2	NADH dehydrogenase [ubiquinone] iron-sulfur protein 3, mitochondrial	Ndufs3	220410000	74683000	591740000	26098000	7.54049e+07	3.77793e+07	4.48842e+07	2.69967e+07	5.65921e+07	3.59405e+07	0.635079
Q9DCX8	Iodotyrosine dehalogenase 1	Iyd	27847000	6521000	21421000	1363600	9.52679e+06	3.29873e+06	1.62481e+06	1.41056e+06	6.41276e+06	1.51768e+06	0.236666
Q9ET01;P09811	Glycogen phosphorylase, liver form	Pygl	2766900000	805050000	6179400000	245490000	9.4659e+08	4.07245e+08	4.68715e+08	2.53944e+08	6.76917e+08	3.61329e+08	0.533787
Q9JHU4	Cytoplasmic dynein 1 heavy chain 1	Dync1h1	105100000	10617000	203240000	1154100	3.5956e+07	5.37074e+06	1.5416e+07	1.19384e+06	2.06634e+07	8.30492e+06	0.401915
Q9JHW2	Omega-amidase NIT2	Nit2	69502000	39832000	162760000	14038000	2.37775e+07	2.01495e+07	1.23455e+07	1.45214e+07	2.19635e+07	1.34335e+07	0.611628
Q9JI75	Ribosyldihydronicotinamide dehydrogenase [quinone]	Nqo2	70600000	1455800	48108000	704390	2.41531e+07	736435	3.64905e+06	728647	1.24448e+07	2.18885e+06	0.175885
Q9JIZ0;Q9JIY7;E0CYC6	Probable N-acetyltransferase CML1	Cml1	28871000	13518000	48934000	2527700	9.87712e+06	6.83825e+06	3.7117e+06	2.61475e+06	8.35768e+06	3.16322e+06	0.378481
Q9JJ28	Protein flightless-1 homolog	Flii	2590000	990060	6870000	317820	886070	500834	521098	328765	693452	424931	0.612776
Q9QXG4	Acetyl-coenzyme A synthetase, cytoplasmic	Acss2	289330000	70674000	362560000	4258600	9.89833e+07	3.57513e+07	2.75006e+07	4.40525e+06	6.73673e+07	1.59529e+07	0.236805
Q9QZ85	Interferon-inducible GTPase 1	Iigp1	129040000	46277000	365790000	7064100	4.41461e+07	2.34098e+07	2.77456e+07	7.30737e+06	3.3778e+07	1.75265e+07	0.518873
Q9QZD9	Eukaryotic translation initiation factor 3 subunit I	Eif3i	27184000	6690300	66753000	3099400	9.29997e+06	3.38437e+06	5.06329e+06	3.20613e+06	6.34217e+06	4.13471e+06	0.65194
Q9R0P6	Signal peptidase complex catalytic subunit SEC11A	Sec11a	16399000	9049800	34264000	1813200	5.6103e+06	4.57795e+06	2.59896e+06	1.87564e+06	5.09413e+06	2.2373e+06	0.439193
Q9WTI7	Unconventional myosin-Ic	Myo1c	28067000	48701000	164570000	661310	9.60206e+06	2.4636e+07	1.24828e+07	684084	1.7119e+07	6.58346e+06	0.384569
Q9WTM5	RuvB-like 2	Ruvbl2	20350000	13468000	28850000	6234600	6.96198e+06	6.81296e+06	2.18831e+06	6.4493e+06	6.88747e+06	4.3188e+06	0.627052
Q9WU19	Hydroxyacid oxidase 1	Hao1	24761000	9288200	50918000	1009000	8.47104e+06	4.69855e+06	3.86219e+06	1.04375e+06	6.58479e+06	2.45297e+06	0.37252
Q9WU78	Programmed cell death 6-interacting protein	Pdcd6ip	56874000	16284000	131100000	5024700	1.94573e+07	8.23746e+06	9.94409e+06	5.19774e+06	1.38474e+07	7.57091e+06	0.54674
Q9WUA2	Phenylalanine--tRNA ligase beta subunit	Farsb	79689000	18420000	181450000	4109200	2.72626e+07	9.31799e+06	1.37632e+07	4.25071e+06	1.82903e+07	9.00695e+06	0.492445
Q9WUB3	Glycogen phosphorylase, muscle form	Pygm	16508000	16542000	23915000	2446400	5.64759e+06	8.36798e+06	1.81398e+06	2.53065e+06	7.00778e+06	2.17231e+06	0.309986
Q9WV68	Peroxisomal 2,4-dienoyl-CoA reductase	Decr2	315210000	122560000	885810000	18135000	1.07837e+08	6.19985e+07	6.71897e+07	1.87595e+07	8.49178e+07	4.29746e+07	0.506073
Q9WVL0	Maleylacetoacetate isomerase	Gstz1	1987500000	585230000	4161800000	148540000	6.79948e+08	2.96046e+08	3.15677e+08	1.53655e+08	4.87997e+08	2.34666e+08	0.480877
Q9Z1D1;O75821	Eukaryotic translation initiation factor 3 subunit G	Eif3g;EIF3G	19603000	5576200	51660000	1137900	6.70642e+06	2.82079e+06	3.91847e+06	1.17709e+06	4.76361e+06	2.54778e+06	0.534842
Q9Z1N5;Q8VDW0;Q9LFN6;Q56XG6	Spliceosome RNA helicase Ddx39b;ATP-dependent RNA helicase DDX39A	Ddx39b;Ddx39a	33777000	17008000	102500000	4777800	1.15555e+07	8.60371e+06	7.77475e+06	4.94233e+06	1.00796e+07	6.35854e+06	0.630832
Q9Z1Z0	General vesicular transport factor p115	Uso1	64341000	19083000	186220000	3747400	2.20118e+07	9.65337e+06	1.4125e+07	3.87645e+06	1.58326e+07	9.00073e+06	0.568493
Q9Z2U0;Q9CWH6	Proteasome subunit alpha type-7;Proteasome subunit alpha type-7-like	Psma7;Psma8	24022000	18534000	33548000	3882300	8.21822e+06	9.37566e+06	2.54466e+06	4.016e+06	8.79694e+06	3.28033e+06	0.372894
Q9Z2W0	Aspartyl aminopeptidase	Dnpep	7806400	5944600	13987000	1552800	2.67066e+06	3.00715e+06	1.06093e+06	1.60627e+06	2.83891e+06	1.3336e+06	0.469759
Q8BJ56	Patatin-like phospholipase domain-containing protein 2	Pnpla2	4246463	3816363	68479663	1789363	1.4532e+06	1.93088e+06	5.19488e+06	1.85096e+06	3.52292e+06	1.69204e+06	0.480296
