# Supplementary material for: The AKAP12-PKA axis regulates lipid homeostasis during alcohol-associated liver disease
Source: Signal Transduct Target Ther. 2025 Apr 9;10:109. doi: 10.1038/s41392-025-02202-1 (PMC11979000; doi:10.1038/s41392-025-02202-1)
Supplement: Supplementary file 3 — Data S2 [file 41392_2025_2202_MOESM3_ESM.xlsx]

## Sheet: Description
	Differentially expressed genes sequencing analysis of mouse hepatocytes (DEGseq).
	Statistical significance: p<0.05
	Calculation: LOG2 (fold change) or LOG2 (FC) was calculated from the comparison of the ETHANOL+EV, AKAP12 OE and AKAP12 OE+ETHANOL groups to EV (CON) group
	The RNA sequencing data set of mouse hepatocytes consisted of 666 that were RNAs were upregulated by alcohol and 479 RNAs that were downregulated by alcohol
	A subset of 586 genes were significantly modulated by AKAP12 overexpression in the presence of ethanol as depicted in figure 8a

## Sheet: DEGseq
Gene.name	ENSEMBL ID	log2FoldChange ETHANOL+EV vs. EV-EV	log2FoldChange AKAP12 OE vs. EV	log2FoldChange AKAP12 OE +ETHANOL vs. EV
Axin2	ENSMUSG00000000142	0.72992	-1.2785	-0.245906
Igsf5	ENSMUSG00000000159	0.235546	-1.33966	-0.0901072
Mnt	ENSMUSG00000000282	1.12619	-1.95728	-1.33789
Mkrn2	ENSMUSG00000000439	1.5325	-1.58828	-0.808874
Usp32	ENSMUSG00000000804	0.518924	-3.98419	-2.61272
Fmr1	ENSMUSG00000000838	1.99828	-3.55897	-2.72369
Smarcb1	ENSMUSG00000000902	1.64735	-1.09442	-0.335228
Snrnp27	ENSMUSG00000001158	0.763018	-1.66909	-0.0147151
Zmat2	ENSMUSG00000001383	0.511765	-0.894712	-0.389169
Ift46	ENSMUSG00000002031	1.95701	-0.853691	-0.169148
Tmem25	ENSMUSG00000002032	0.795173	-1.47839	-1.77959
Paxip1	ENSMUSG00000002221	2.09546	-1.24338	-0.605576
Rhoc	ENSMUSG00000002233	0.295356	-0.841545	-0.149763
Cse1l	ENSMUSG00000002718	2.1193	-0.919884	-0.388607
Epdr1	ENSMUSG00000002808	0.175666	-7.32313	-5.57687
Cdk12	ENSMUSG00000003119	1.04482	-4.64191	-2.44311
Cacnb3	ENSMUSG00000003352	1.25359	-3.36722	-2.77823
Nosip	ENSMUSG00000003421	1.22786	-0.923937	-0.171757
Bicd1	ENSMUSG00000003452	1.60439	-9.60076	-25.7978
Taf6l	ENSMUSG00000003680	0.590844	-0.986205	-0.396641
Dnase2a	ENSMUSG00000003812	0.326309	-0.932136	-0.138507
Angptl2	ENSMUSG00000004105	0.639173	-1.85048	-2.40052
Trmt10a	ENSMUSG00000004127	0.411746	-4.87298	-3.20051
Spic	ENSMUSG00000004359	2.78744	-1.40517	-1.64591
Cul3	ENSMUSG00000004364	0.695338	-1.34614	-0.492597
Tax1bp1	ENSMUSG00000004535	0.477187	-0.334851	-0.313838
Slbp	ENSMUSG00000004642	1.31107	-1.50314	-1.36113
Sh2b2	ENSMUSG00000005057	0.839	-2.98754	-2.97572
Mprip	ENSMUSG00000005417	0.255213	-1.72032	-1.13989
Cic	ENSMUSG00000005442	1.06767	-1.07277	-0.569112
Ctr9	ENSMUSG00000005609	0.149825	-1.29919	-0.822225
Cdkal1	ENSMUSG00000006191	3.15944	-1.97099	-0.802969
Cbfa2t3	ENSMUSG00000006362	1.23437	-3.24571	-2.47919
Tek	ENSMUSG00000006386	0.768835	-1.39278	-0.390052
Qrich1	ENSMUSG00000006673	1.80751	-1.36988	-0.249747
Pola1	ENSMUSG00000006678	2.05538	-3.94415	-5.13582
Syngr3	ENSMUSG00000007021	0.44425	-8.71215	-7.22904
Rad51c	ENSMUSG00000007646	1.21189	-7.03891	-5.24232
Zmiz1	ENSMUSG00000007817	0.678824	-2.14512	-0.856006
Fnbp4	ENSMUSG00000008200	1.33698	-2.32142	-2.0837
Hipk1	ENSMUSG00000008730	1.10589	-1.8462	-0.66609
Bcl2l13	ENSMUSG00000009112	0.207983	-2.44478	-1.10682
Lnpk	ENSMUSG00000009207	1.63535	-4.45126	-3.56825
Mkl2	ENSMUSG00000009569	1.95874	-1.28539	-0.052093
Mcu	ENSMUSG00000009647	1.00217	-2.25747	-0.827851
Bnip2	ENSMUSG00000011958	0.39704	-0.138142	-0.0351997
Tmem167	ENSMUSG00000012422	0.249095	-3.20209	-1.13553
Ttll5	ENSMUSG00000012609	1.95928	-1.41367	-1.56601
Srp19	ENSMUSG00000014504	0.198707	-2.78137	-0.804712
Cybb	ENSMUSG00000015340	0.959084	-0.261015	-1.02971
Lpl	ENSMUSG00000015568	0.591105	-1.69604	-3.12045
Gtf2ird2	ENSMUSG00000015942	0.43837	-2.38052	-1.67043
E2f3	ENSMUSG00000016477	0.2428	-3.6457	-1.96159
Nlk	ENSMUSG00000017376	1.29336	-2.76935	-2.09476
Rhbdl3	ENSMUSG00000017692	0.903967	-6.81874	-5.72482
Zkscan6	ENSMUSG00000018347	0.984094	-1.97957	-0.438199
Mtmr4	ENSMUSG00000018401	0.281068	-1.49923	-0.990742
Nol11	ENSMUSG00000018433	3.4813	-1.85649	-0.347349
Cwc25	ENSMUSG00000018541	0.489037	-2.78528	-1.28451
Pip4k2b	ENSMUSG00000018547	0.261151	-0.776025	-0.655302
Tada2a	ENSMUSG00000018651	2.08248	-2.24216	-1.76218
Aatf	ENSMUSG00000018697	1.04752	-2.05515	-1.2053
Nop9	ENSMUSG00000019297	0.218501	-1.76828	-0.822599
Rwdd1	ENSMUSG00000019782	1.11387	-2.29097	-0.64613
Rev3l	ENSMUSG00000019841	0.593015	-4.16999	-3.99899
Lama4	ENSMUSG00000019846	2.08231	-2.9563	-3.50105
Reps1	ENSMUSG00000019854	1.07719	-1.77889	-0.660965
Ppp1r12a	ENSMUSG00000019907	0.699098	-2.68537	-0.850467
Rfx4	ENSMUSG00000020037	1.38745	-4.09	-2.5624
Pno1	ENSMUSG00000020116	0.922005	-1.82876	-0.344606
Vps54	ENSMUSG00000020128	1.54264	-1.82967	-1.69351
Dock2	ENSMUSG00000020143	4.51469	-0.151504	-1.45489
Mum1	ENSMUSG00000020156	0.728241	-2.77444	-3.32516
Phlda1	ENSMUSG00000020205	0.759585	-0.912814	-0.946454
Vps13d	ENSMUSG00000020220	0.318905	-2.56294	-1.73756
D10Wsu102e	ENSMUSG00000020255	1.96584	-1.90578	-1.21012
Papolg	ENSMUSG00000020273	2.27177	-4.20481	-2.3067
Rel	ENSMUSG00000020275	3.37673	-2.29034	-0.291735
Rufy1	ENSMUSG00000020375	0.389879	-2.41419	-1.64981
Ube2b	ENSMUSG00000020390	0.180225	-0.055324	-0.255953
Cdkn2aipnl	ENSMUSG00000020392	0.952601	-1.87571	-0.719733
Drg1	ENSMUSG00000020457	0.275036	-1.5026	-0.0336004
Aebp1	ENSMUSG00000020473	0.24741	-6.24623	-5.59361
Rps6kb1	ENSMUSG00000020516	0.665524	-0.397302	-2.14587
Nrcam	ENSMUSG00000020598	2.43054	-9.18619	-12.0434
Ncoa1	ENSMUSG00000020647	0.574932	-2.09139	-0.682994
Med31	ENSMUSG00000020801	1.18157	-4.06942	-1.22629
Luc7l3	ENSMUSG00000020863	2.21936	-2.17033	-0.0451493
Snx11	ENSMUSG00000020876	0.983154	-1.52496	-0.455372
Pfas	ENSMUSG00000020899	0.262148	-3.65014	-3.21988
Gtf2a1	ENSMUSG00000020962	0.478805	-3.39182	-1.64042
Galc	ENSMUSG00000021003	1.5508	-2.45866	-1.26853
Nfkbia	ENSMUSG00000021025	0.473943	-1.29286	-0.343545
Ralgapa1	ENSMUSG00000021027	0.0793563	-4.28943	-2.82514
Akap5	ENSMUSG00000021057	0.143257	-9.53158	-7.83249
Fos	ENSMUSG00000021250	0.258907	-2.36596	-2.11958
Gpatch2l	ENSMUSG00000021254	1.65075	-2.62379	-1.41568
Klc1	ENSMUSG00000021288	0.266939	-1.59905	-0.503078
Nsd1	ENSMUSG00000021488	1.43376	-0.791384	-0.547076
Fam193b	ENSMUSG00000021495	1.38043	-0.978813	-1.13978
Smad5	ENSMUSG00000021540	1.52346	-2.14432	-0.514089
Agtpbp1	ENSMUSG00000021557	1.9943	-2.17191	-3.09232
Gtf2h2	ENSMUSG00000021639	0.366201	-2.49826	-1.67466
Ecd	ENSMUSG00000021810	0.0538793	-0.769951	-0.0283287
Hmbox1	ENSMUSG00000021972	0.0863743	-2.09194	-1.27271
Epsti1	ENSMUSG00000022014	0.833078	-2.58042	-3.28312
Nup155	ENSMUSG00000022142	1.48599	-1.74109	-1.20508
Osmr	ENSMUSG00000022146	3.45525	-3.05164	-2.26948
Dnah5	ENSMUSG00000022262	1.30239	-9.99855	-25.9412
Xrcc6	ENSMUSG00000022471	0.135673	-1.6097	-1.43796
Nckap1l	ENSMUSG00000022488	0.753614	-1.63522	-2.57867
Crebbp	ENSMUSG00000022521	0.975148	-3.89556	-1.75211
Fgf12	ENSMUSG00000022523	0.856515	-9.21591	-7.88913
Cblb	ENSMUSG00000022637	3.21668	-1.68547	-0.288637
Nectin3	ENSMUSG00000022656	0.11765	-0.455273	-1.30504
Prkdc	ENSMUSG00000022672	2.92621	-3.66064	-3.11851
Rrn3	ENSMUSG00000022682	0.758947	-1.24228	-0.016221
Iqcb1	ENSMUSG00000022837	2.62288	-2.09282	-1.04428
Usp25	ENSMUSG00000022867	0.417863	-1.51412	-0.857478
Robo1	ENSMUSG00000022883	1.43604	-0.19557	-3.12453
Kpna1	ENSMUSG00000022905	1.03758	-2.82746	-0.918677
Nr4a1	ENSMUSG00000023034	1.70838	-2.08108	-0.166666
Sult1c2	ENSMUSG00000023122	1.15203	-2.16131	-1.72401
Slc38a1	ENSMUSG00000023169	0.397701	-5.46456	-5.96005
Il15ra	ENSMUSG00000023206	1.09166	-0.558647	-0.209584
Ccl25	ENSMUSG00000023235	2.22392	-3.43175	-1.18981
Pigx	ENSMUSG00000023791	0.0531853	-2.77488	-0.770728
Flywch2	ENSMUSG00000023911	1.76794	-4.83956	-2.63974
Tnfrsf21	ENSMUSG00000023915	1.2656	-1.59697	-1.44391
Satb1	ENSMUSG00000023927	1.48793	-6.45785	-5.73767
Myom1	ENSMUSG00000024049	2.12746	-3.88354	-2.50372
Birc6	ENSMUSG00000024073	0.655853	-1.93471	-1.09542
Eif2ak2	ENSMUSG00000024079	2.38424	-1.05186	-0.0112565
Cebpz	ENSMUSG00000024081	1.27529	-0.0649798	-0.0785833
Sos1	ENSMUSG00000024241	1.19401	-2.21875	-0.582882
Zfp871	ENSMUSG00000024298	2.53392	-2.61096	-2.25809
Cdh2	ENSMUSG00000024304	0.815934	-0.403305	-0.0654344
Lvrn	ENSMUSG00000024481	0.538487	-8.99371	-11.8515
Ankhd1	ENSMUSG00000024483	0.698548	-2.89319	-1.92643
Dpysl3	ENSMUSG00000024501	0.410747	-4.94307	-4.27022
Slc12a2	ENSMUSG00000024597	0.724075	-3.92957	-3.23931
Hmgxb3	ENSMUSG00000024622	0.294882	-2.92972	-1.84102
Rfk	ENSMUSG00000024712	0.799825	-1.23954	-0.318316
Tjp2	ENSMUSG00000024812	0.0394384	-2.57539	-1.6562
Ltbp3	ENSMUSG00000024940	2.56279	-1.23781	-1.2747
Mark2	ENSMUSG00000024969	0.931972	-2.10372	-0.43131
Pdcd4	ENSMUSG00000024975	0.28724	-1.01204	-0.758876
Hells	ENSMUSG00000025001	1.26562	-6.67033	-9.17913
Trub1	ENSMUSG00000025086	0.240456	-1.68998	-1.08802
Zdhhc16	ENSMUSG00000025157	2.14535	-1.57441	-0.585404
Zfhx4	ENSMUSG00000025255	1.41057	-3.04976	-1.64698
Hdhd2	ENSMUSG00000025421	0.548618	-1.52158	-0.406676
Agap2	ENSMUSG00000025422	1.45088	-2.82077	-1.75418
Usp16	ENSMUSG00000025616	1.18623	-1.48247	-0.0373588
Jade1	ENSMUSG00000025764	0.822291	-2.66889	-1.25294
Slco3a1	ENSMUSG00000025790	1.2836	-2.51087	-1.0521
Nrp2	ENSMUSG00000025969	0.547461	-0.998591	-0.412122
Sf3b1	ENSMUSG00000025982	0.38438	-1.09712	-2.01878
Nop58	ENSMUSG00000026020	1.57645	-3.7469	-1.02516
Rev1	ENSMUSG00000026082	0.19646	-5.12273	-4.26319
Ptpn4	ENSMUSG00000026384	1.06553	-4.21678	-2.80958
Atp2b4	ENSMUSG00000026463	3.87968	-2.40662	-1.65208
Tfb2m	ENSMUSG00000026492	1.98406	-1.76407	-0.730419
Acbd3	ENSMUSG00000026499	3.31271	-1.8636	-0.169566
Spta1	ENSMUSG00000026532	1.49373	-9.41205	-26.1435
Ush2a	ENSMUSG00000026609	0.468532	-9.84834	-25.6844
Tmem206	ENSMUSG00000026627	1.23146	-3.19838	-1.76585
Plxna2	ENSMUSG00000026640	0.561422	-3.23376	-1.51542
Frmd4a	ENSMUSG00000026657	0.357166	-2.71174	-2.57918
Sephs1	ENSMUSG00000026662	1.18189	-0.913811	-0.00353615
Hsd17b7	ENSMUSG00000026675	0.452106	-0.876217	-0.498698
Pfkfb3	ENSMUSG00000026773	0.128197	-2.86648	-2.90513
Abi2	ENSMUSG00000026782	2.00659	-5.19242	-3.41419
Stxbp1	ENSMUSG00000026797	2.66503	-2.84078	-2.17345
Cytip	ENSMUSG00000026832	1.7188	-0.992907	-3.03806
Abl1	ENSMUSG00000026842	0.272963	-1.5193	-1.43136
Strbp	ENSMUSG00000026915	1.09013	-2.62328	-0.97769
Notch1	ENSMUSG00000026923	1.76468	-1.2129	-0.368866
Neb	ENSMUSG00000026950	0.697013	-0.643107	-5.84318
Dph7	ENSMUSG00000026975	2.54057	-2.22456	-1.81732
March7	ENSMUSG00000026977	1.1735	-1.63858	-0.356174
Lrp2	ENSMUSG00000027070	1.94479	-9.88067	-25.8291
Med19	ENSMUSG00000027080	0.961769	-1.87518	-1.04175
Mtx2	ENSMUSG00000027099	0.326096	-2.10792	-0.51414
Ccdc34	ENSMUSG00000027160	0.200222	-3.06321	-3.31024
Hipk3	ENSMUSG00000027177	2.18424	-0.382161	-0.245055
Galk2	ENSMUSG00000027207	1.35692	-0.317287	-0.190882
Meis2	ENSMUSG00000027210	1.58617	-3.72723	-2.93085
Tubgcp4	ENSMUSG00000027263	4.36081	-0.6949	-0.241028
Ubr1	ENSMUSG00000027272	2.26774	-2.70722	-1.10549
Trpm7	ENSMUSG00000027365	0.937748	-3.43249	-2.41907
Polr1b	ENSMUSG00000027395	0.656678	-1.76696	-1.48051
Xrn2	ENSMUSG00000027433	1.43878	-2.14649	-0.983877
Gins1	ENSMUSG00000027454	0.816201	-0.355943	-3.02004
Gmps	ENSMUSG00000027823	0.540798	-1.83297	-0.179977
Ptx3	ENSMUSG00000027832	0.00560121	-10.3277	-12.949
Nras	ENSMUSG00000027852	0.0536212	-2.92044	-1.92103
Col11a1	ENSMUSG00000027966	0.534592	-9.329	-10.0751
Pdgfc	ENSMUSG00000028019	0.148972	-4.17102	-3.17211
Lrba	ENSMUSG00000028080	1.93602	-0.507728	-1.3469
Fbxw7	ENSMUSG00000028086	0.624677	-1.94643	-0.74451
Nfkb1	ENSMUSG00000028163	1.07187	-0.911529	-0.242113
Zranb2	ENSMUSG00000028180	0.201022	-1.57678	-0.148287
Adgrl2	ENSMUSG00000028184	0.135945	-1.00126	-0.069516
Asph	ENSMUSG00000028207	2.16157	-1.5337	-0.836036
Rngtt	ENSMUSG00000028274	0.633066	-0.204932	-2.75209
Invs	ENSMUSG00000028344	2.40463	-2.32288	-1.61636
Slc44a5	ENSMUSG00000028360	0.228122	-10.1075	-26.0516
Tnc	ENSMUSG00000028364	0.24144	-1.09759	-9.38213
Pole3	ENSMUSG00000028394	1.0588	-1.48457	-0.748608
Kdm4c	ENSMUSG00000028397	2.08578	-1.62355	-0.505217
B4galt1	ENSMUSG00000028413	0.687318	-0.809121	-0.402425
Fktn	ENSMUSG00000028414	0.439844	-4.86462	-3.85003
Atp8b5	ENSMUSG00000028457	0.00966543	-7.17664	-7.35284
Psip1	ENSMUSG00000028484	1.79114	-2.24354	-1.13527
Mier1	ENSMUSG00000028522	0.321293	-2.43158	-2.60852
Dock7	ENSMUSG00000028556	2.07993	-2.96865	-2.10697
Pdpn	ENSMUSG00000028583	0.291555	-9.95088	-9.91735
Macf1	ENSMUSG00000028649	0.0278295	-0.205085	-0.872468
Srsf10	ENSMUSG00000028676	0.0580635	-4.6979	-2.53601
Khdrbs1	ENSMUSG00000028790	0.922102	-1.08695	-0.0926872
Stx12	ENSMUSG00000028879	0.437161	-2.33527	-1.65958
Rcc1	ENSMUSG00000028896	0.50374	-2.74396	-2.031
Trnau1ap	ENSMUSG00000028898	1.13932	-2.00584	-0.557599
Sf3a3	ENSMUSG00000028902	1.24098	-0.586805	-1.36543
Casp9	ENSMUSG00000028914	1.72365	-1.12861	-1.42388
Cdk5	ENSMUSG00000028969	0.518662	-0.247095	-0.0644896
Rfc1	ENSMUSG00000029191	0.797384	-0.734817	-2.52009
Pds5a	ENSMUSG00000029202	0.0973453	-3.51518	-2.44653
Apbb2	ENSMUSG00000029207	1.15992	-3.41425	-2.95168
Commd8	ENSMUSG00000029213	0.199329	-1.34464	-0.450717
Glmn	ENSMUSG00000029276	1.87306	-3.81023	-1.74926
Bmp3	ENSMUSG00000029335	0.743685	-9.99855	-25.9412
Pitpnm2	ENSMUSG00000029406	1.1329	-0.359871	-0.462576
Zcchc8	ENSMUSG00000029427	0.678506	-1.55007	-0.742255
Tmem116	ENSMUSG00000029452	1.70838	-6.91189	-7.30885
Fam168a	ENSMUSG00000029461	0.733363	-2.76004	-1.4074
Vps29	ENSMUSG00000029462	0.483685	-1.85414	-0.0533683
Chek2	ENSMUSG00000029521	1.52621	-4.67911	-4.80485
Fscn1	ENSMUSG00000029581	3.48652	-0.211383	-0.323969
Ptcd1	ENSMUSG00000029624	1.36212	-1.17051	-0.19215
N4bp2l2	ENSMUSG00000029655	0.52637	-2.08239	-0.367854
Pcolce	ENSMUSG00000029718	0.674465	-2.16436	-1.81464
Plxna4	ENSMUSG00000029765	2.81641	-1.31886	-6.497
Herc3	ENSMUSG00000029804	1.28537	-3.32159	-3.05291
Osbpl3	ENSMUSG00000029822	1.39335	-5.14083	-7.42501
Luc7l2	ENSMUSG00000029823	1.7934	-0.358909	-0.623763
Cbx3	ENSMUSG00000029836	0.876734	-1.87714	-0.746028
Agk	ENSMUSG00000029916	2.98761	-1.72785	-0.936168
Zfp638	ENSMUSG00000030016	0.390194	-3.45391	-2.08628
Foxp1	ENSMUSG00000030067	0.556957	-3.63004	-2.19457
Cntn3	ENSMUSG00000030075	0.566819	-9.80339	-12.4802
Itpr1	ENSMUSG00000030102	0.459322	-3.73082	-2.47847
Tmcc1	ENSMUSG00000030126	0.338909	-3.82746	-2.63429
Clec4a2	ENSMUSG00000030148	1.06278	-2.92977	-3.81038
Kdm5a	ENSMUSG00000030180	0.972526	-1.83978	-0.451707
Lrp6	ENSMUSG00000030201	0.254538	-1.99311	-0.488601
Plekha5	ENSMUSG00000030231	0.374895	-3.08195	-1.78407
Abcc9	ENSMUSG00000030249	3.58138	-1.53906	-0.865413
Dennd5b	ENSMUSG00000030313	2.76996	-1.2477	-0.0260921
Vgll4	ENSMUSG00000030315	0.0376922	-1.20642	-1.359
Iqgap1	ENSMUSG00000030536	2.19817	-1.78763	-2.34219
Mef2a	ENSMUSG00000030557	0.992229	-3.09993	-1.80658
Smg1	ENSMUSG00000030655	0.163319	-4.72322	-3.34145
Pgm2l1	ENSMUSG00000030729	1.84842	-0.205806	-4.35934
Lat	ENSMUSG00000030742	0.630029	-6.17996	-6.02771
Usp9x	ENSMUSG00000031010	0.565416	-3.33291	-2.36281
Ophn1	ENSMUSG00000031214	2.79663	-3.11117	-1.15001
Atrx	ENSMUSG00000031229	2.09122	-2.22057	-0.862255
Nlgn3	ENSMUSG00000031302	2.00225	-8.16262	-11.8169
Il2rg	ENSMUSG00000031304	1.05263	-2.57175	-2.85249
Taf1	ENSMUSG00000031314	0.192158	-3.94454	-3.25265
Gpm6b	ENSMUSG00000031342	2.11911	-7.48773	-7.4793
Gabrq	ENSMUSG00000031344	0.22942	-9.91106	-25.8631
Arhgap6	ENSMUSG00000031355	1.22578	-3.646	-3.32745
Zrsr2	ENSMUSG00000031370	2.66554	-1.44741	-0.476585
Car5b	ENSMUSG00000031373	1.92264	-3.54106	-2.59723
Pir	ENSMUSG00000031379	0.801276	-1.21753	-0.711354
Mecp2	ENSMUSG00000031393	0.536079	-2.80932	-1.51074
Gins4	ENSMUSG00000031546	1.11744	-0.805939	-0.230967
Pcm1	ENSMUSG00000031592	0.515675	-4.51852	-2.91908
Klhl2	ENSMUSG00000031605	0.772758	-1.60655	-0.403033
Nek1	ENSMUSG00000031644	2.94551	-2.06708	-1.15225
St3gal2	ENSMUSG00000031749	1.05005	-2.95528	-1.9789
Coq9	ENSMUSG00000031782	0.203669	-0.637733	-0.25141
Polr2c	ENSMUSG00000031783	0.244758	-1.9361	-0.626086
Gins2	ENSMUSG00000031821	1.33239	-3.84589	-6.47142
Nae1	ENSMUSG00000031878	2.08747	-1.54	-0.0376965
Nip7	ENSMUSG00000031917	0.970403	-0.177529	-0.288121
Acad8	ENSMUSG00000031969	0.0552999	-1.5594	-0.646575
Dcun1d5	ENSMUSG00000032002	0.401359	-2.42655	-0.545171
Dixdc1	ENSMUSG00000032064	0.490772	-1.87447	-1.28694
Stt3a	ENSMUSG00000032116	1.55137	-0.280778	-0.292204
Carm1	ENSMUSG00000032185	1.58822	-1.2998	-0.863509
Tmod2	ENSMUSG00000032186	1.76662	-9.43385	-25.6318
Kank2	ENSMUSG00000032194	1.5494	-0.123224	-0.45903
Tspan3	ENSMUSG00000032324	0.223768	-3.88727	-2.8729
Col12a1	ENSMUSG00000032332	0.941895	-1.21088	-4.57172
Neo1	ENSMUSG00000032340	1.84269	-1.72948	-1.36436
Usp3	ENSMUSG00000032376	1.42203	-2.45092	-0.713932
Csnk1g1	ENSMUSG00000032384	0.299697	-5.55085	-5.35173
Dpp8	ENSMUSG00000032393	0.0697486	-3.12947	-2.38431
Atr	ENSMUSG00000032409	1.88486	-4.21606	-3.18673
Xrn1	ENSMUSG00000032410	0.19687	-4.49477	-3.63273
Slc25a36	ENSMUSG00000032449	2.29739	-4.78506	-4.09557
Nktr	ENSMUSG00000032525	0.0643116	-4.37033	-2.48346
Pik3r4	ENSMUSG00000032571	0.143341	-1.53702	-1.54709
Rbm6	ENSMUSG00000032582	3.53156	-0.812518	-0.075827
Srek1	ENSMUSG00000032621	0.713198	-3.84685	-2.16839
Ank2	ENSMUSG00000032826	1.05073	-0.764423	-6.12576
Lrig2	ENSMUSG00000032913	1.62355	-4.1747	-2.76317
Foxj3	ENSMUSG00000032998	0.41413	-3.06631	-1.39103
Mycbp2	ENSMUSG00000033004	1.58218	-2.54062	-1.47928
Calhm2	ENSMUSG00000033033	1.2637	-2.7892	-3.07979
Slc22a15	ENSMUSG00000033147	0.296178	-0.917113	-1.00311
Arid2	ENSMUSG00000033237	0.790601	-3.22136	-1.50942
Usp37	ENSMUSG00000033364	0.963534	-3.77923	-2.87076
Ctdspl2	ENSMUSG00000033411	3.42572	-3.60008	-2.66367
Zbtb1	ENSMUSG00000033454	0.370549	-3.48814	-3.1329
Fndc3a	ENSMUSG00000033487	1.91952	-1.15892	-0.212686
Myo6	ENSMUSG00000033577	0.567073	-2.25829	-1.16606
Igf2bp2	ENSMUSG00000033581	0.948915	-5.24598	-2.9503
AW554918	ENSMUSG00000033632	0.739456	-5.18003	-5.12836
Sf3b3	ENSMUSG00000033732	0.274301	-2.51473	-1.47943
Tmem131l	ENSMUSG00000033767	2.25067	-0.229613	-0.759061
Ppargc1b	ENSMUSG00000033871	0.226116	-3.5953	-3.77999
Ccp110	ENSMUSG00000033904	2.31798	-4.03301	-3.67299
Ttc37	ENSMUSG00000033991	1.14118	-3.3877	-2.45185
Fstl5	ENSMUSG00000034098	0.59187	-9.64509	-25.8398
Lrrc58	ENSMUSG00000034158	0.0790103	-0.957191	-0.581521
Ogt	ENSMUSG00000034160	3.49041	-1.474	-1.57932
Loxl2	ENSMUSG00000034205	1.95345	-3.72408	-2.95292
Ccdc15	ENSMUSG00000034303	1.33437	-7.29443	-6.97067
Slc26a2	ENSMUSG00000034320	2.91606	-1.79429	-1.17244
Fam151b	ENSMUSG00000034334	1.21068	-4.19556	-3.26443
Cbl	ENSMUSG00000034342	0.55784	-5.7487	-4.61988
Ifit1	ENSMUSG00000034459	1.05605	-0.566197	-0.86548
Diaph2	ENSMUSG00000034480	0.118307	-5.50355	-4.36693
Morc2a	ENSMUSG00000034543	0.309065	-2.6577	-1.33861
Rsrc1	ENSMUSG00000034544	0.269606	-2.61996	-1.5466
Washc4	ENSMUSG00000034560	1.35681	-4.43007	-3.43121
Hid1	ENSMUSG00000034586	4.36501	-1.33772	-0.171441
Myo5a	ENSMUSG00000034593	0.886321	-8.40726	-9.24003
Tmem5	ENSMUSG00000034620	2.09021	-1.31859	-0.0951991
Arhgap5	ENSMUSG00000035133	1.04983	-4.0921	-1.62193
Abi3bp	ENSMUSG00000035258	1.11766	-6.5786	-4.93055
Plekhj1	ENSMUSG00000035278	0.479886	-1.43088	-0.237374
Cops4	ENSMUSG00000035297	0.0956841	-1.1197	-0.158583
Lzts2	ENSMUSG00000035342	0.423994	-0.258651	-0.494387
Rabgap1	ENSMUSG00000035437	0.131833	-0.221993	-2.6695
Togaram1	ENSMUSG00000035614	2.48316	-1.25919	-2.60442
Tmem161b	ENSMUSG00000035762	1.87537	-1.80016	-0.108218
Dync1li2	ENSMUSG00000035770	2.43681	-1.7353	-0.104823
Ids	ENSMUSG00000035847	0.821231	-3.8038	-3.57724
Dennd5a	ENSMUSG00000035901	0.295946	-0.441853	-1.68198
Dcdc2a	ENSMUSG00000035910	1.79921	-4.52616	-3.89701
Dock4	ENSMUSG00000035954	0.617658	-3.84173	-3.69349
Dnajb5	ENSMUSG00000036052	0.19008	-2.50761	-1.55904
Ptpn23	ENSMUSG00000036057	0.875742	-1.81877	-0.92833
Dgkb	ENSMUSG00000036095	0.295815	-8.99371	-11.8515
Edc4	ENSMUSG00000036270	0.0676991	-1.13318	-0.224089
Kidins220	ENSMUSG00000036333	0.942896	-1.6235	-0.331767
March1	ENSMUSG00000036469	1.91608	-3.34539	-3.86603
Ttyh3	ENSMUSG00000036565	0.981529	-1.79029	-1.28517
Man1b1	ENSMUSG00000036646	0.347695	-0.498223	-0.68314
Cenpt	ENSMUSG00000036672	3.66108	-0.75447	-1.13426
Tmprss13	ENSMUSG00000037129	1.23084	-9.18619	-12.0434
Elf2	ENSMUSG00000037174	1.95461	-1.2846	-0.526267
Thoc2	ENSMUSG00000037475	0.800307	-0.398539	-1.13904
Zmat4	ENSMUSG00000037492	1.66664	-9.53215	-12.2564
Rfx7	ENSMUSG00000037674	1.22824	-3.74936	-3.84251
Atp8a1	ENSMUSG00000037685	0.837115	-4.54153	-4.66543
Xkr8	ENSMUSG00000037752	1.69603	-1.40792	-1.03864
Vopp1	ENSMUSG00000037788	2.4847	-2.4869	-0.730532
Abhd18	ENSMUSG00000037818	0.47624	-2.7356	-1.9444
Rtkn2	ENSMUSG00000037846	0.897931	-9.27357	-12.1306
Nufip2	ENSMUSG00000037857	0.409884	-2.56831	-2.06314
Aim2	ENSMUSG00000037860	0.225128	-5.22981	-4.37232
Bank1	ENSMUSG00000037922	3.82238	-1.14683	-2.83519
Fgd3	ENSMUSG00000037946	1.01539	-3.9775	-3.67212
Ccdc129	ENSMUSG00000037973	0.288936	-9.91992	-12.5356
Cramp1l	ENSMUSG00000038002	1.33229	-3.39274	-2.75094
Acer2	ENSMUSG00000038007	2.3703	-1.59256	-0.0535428
Wipf2	ENSMUSG00000038013	0.682922	-3.93513	-2.36061
Fam120a	ENSMUSG00000038014	0.179933	-0.212641	-0.290607
Mindy4	ENSMUSG00000038022	1.32487	-2.50646	-2.48931
Sbno1	ENSMUSG00000038095	0.841033	-2.12297	-0.584895
Cd84	ENSMUSG00000038147	1.78043	-0.481467	-0.203186
Wdr36	ENSMUSG00000038299	0.28763	-1.94795	-0.587934
Snx10	ENSMUSG00000038301	0.178435	-2.42523	-0.299083
Pcp4l1	ENSMUSG00000038370	1.19423	-0.690515	-0.211952
Gmds	ENSMUSG00000038372	2.35877	-2.07257	-2.48877
Cdc40	ENSMUSG00000038446	2.49815	-0.982623	-0.485184
Dennd2a	ENSMUSG00000038456	0.489078	-3.8356	-3.59246
Zfp280d	ENSMUSG00000038535	1.62598	-4.31905	-2.44825
Ubn2	ENSMUSG00000038538	0.600156	-3.87912	-1.95811
Inip	ENSMUSG00000038544	2.20452	-1.82737	-1.19499
Rap1gap2	ENSMUSG00000038807	1.65249	-4.36458	-4.99191
Hace1	ENSMUSG00000038822	0.560077	-4.85082	-3.58291
Rnf146	ENSMUSG00000038876	2.55992	-1.97746	-0.298437
March6	ENSMUSG00000039100	0.367564	-1.79591	-0.0246701
Naif1	ENSMUSG00000039164	0.306089	-4.88636	-3.58177
Rbpj	ENSMUSG00000039191	0.344716	-3.98389	-2.78197
Arid4b	ENSMUSG00000039219	0.312739	-3.24563	-1.73153
Sec24d	ENSMUSG00000039234	0.422663	-1.02754	-0.261402
Dusp10	ENSMUSG00000039384	0.0896368	-4.14732	-1.77403
Zufsp	ENSMUSG00000039531	0.566826	-4.26654	-2.89098
Usp53	ENSMUSG00000039701	1.43809	-4.56369	-3.31911
Exo1	ENSMUSG00000039748	0.434121	-7.45971	-12.9034
Gabbr2	ENSMUSG00000039809	0.601176	-1.50533	-1.90745
Heca	ENSMUSG00000039879	2.97861	-1.63858	-0.109993
Gsap	ENSMUSG00000039934	0.242354	-1.25379	-1.05105
Disp2	ENSMUSG00000040035	2.14784	-1.50239	-1.93062
Hs2st1	ENSMUSG00000040151	2.52963	-1.24569	-0.257731
Fmo2	ENSMUSG00000040170	0.109752	-0.916207	-0.418339
Ints13	ENSMUSG00000040250	1.4247	-2.54012	-1.51028
Spns2	ENSMUSG00000040447	0.122488	-1.22086	-0.5721
Zfp609	ENSMUSG00000040524	1.61544	-1.55001	-0.285253
Otud6b	ENSMUSG00000040550	0.803275	-2.64261	-1.55993
Btaf1	ENSMUSG00000040565	0.706879	-4.78532	-2.70815
Kazn	ENSMUSG00000040606	2.39038	-4.44599	-4.82226
Ppip5k2	ENSMUSG00000040648	0.537549	-3.22755	-1.79163
Ints8	ENSMUSG00000040738	1.00702	-2.91537	-1.92801
Myh6	ENSMUSG00000040752	0.388138	-0.262329	-10.2706
Dennd6a	ENSMUSG00000040818	1.16783	-1.09122	-0.313357
Atp1a3	ENSMUSG00000040907	1.06049	-7.75694	-10.5133
Tet2	ENSMUSG00000040943	2.2257	-4.77211	-3.55237
Lrit1	ENSMUSG00000041044	3.45757	-1.12298	-2.12861
Brca2	ENSMUSG00000041147	0.772724	-4.23589	-4.34588
Elovl6	ENSMUSG00000041220	0.967336	-0.841745	-0.560859
Vps41	ENSMUSG00000041236	1.59427	-1.26149	-0.67666
Cdk13	ENSMUSG00000041297	1.8171	-2.51523	-1.51669
Gtf3c3	ENSMUSG00000041303	1.02542	-2.45689	-1.11738
Inhba	ENSMUSG00000041324	0.811014	-2.46084	-1.15231
Mdfic	ENSMUSG00000041390	0.3187	-3.08582	-1.39721
Zfp281	ENSMUSG00000041483	0.941283	-2.76843	-0.715744
Sox5	ENSMUSG00000041540	0.71857	-2.34155	-1.05096
Pnpla3	ENSMUSG00000041653	0.571162	-2.57497	-2.36746
Kcnj2	ENSMUSG00000041695	0.471918	-7.76345	-9.13731
Pi4ka	ENSMUSG00000041720	0.734493	-0.726827	-0.929021
Ndufa7	ENSMUSG00000041881	0.0231082	-0.37859	-0.211309
Git2	ENSMUSG00000041890	0.980094	-2.5259	-1.79534
Tango6	ENSMUSG00000041949	1.006	-2.43277	-2.43436
Mettl8	ENSMUSG00000041975	0.676641	-2.22973	-1.68824
Arhgef11	ENSMUSG00000041977	2.19052	-0.987118	-1.14183
Tbca	ENSMUSG00000042043	1.08248	-0.124959	-0.0163121
Wdr60	ENSMUSG00000042050	0.871622	-2.65261	-2.24754
Pbrm1	ENSMUSG00000042323	2.83416	-1.07067	-0.632515
Tsen2	ENSMUSG00000042389	1.45228	-1.11505	-0.196679
Reln	ENSMUSG00000042453	0.781652	-3.74859	-3.72545
Leo1	ENSMUSG00000042487	1.9285	-2.1145	-0.468415
Apobr	ENSMUSG00000042759	1.14885	-1.50399	-0.755995
Fam13c	ENSMUSG00000043259	0.0779582	-9.96997	-25.9215
Gprasp1	ENSMUSG00000043384	2.70777	-3.30883	-2.13414
Ccdc84	ENSMUSG00000043923	0.531987	-1.82036	-0.670105
Fmn1	ENSMUSG00000044042	2.15918	-3.08648	-3.95856
Snhg11	ENSMUSG00000044349	0.742852	-0.749283	-7.76306
Olfr167	ENSMUSG00000045341	1.6287	-9.12484	-11.9822
Olfr1033	ENSMUSG00000045392	1.16176	-2.98161	-2.51946
Esf1	ENSMUSG00000045624	2.5617	-2.22154	-0.132288
Togaram2	ENSMUSG00000045761	1.03697	-9.12484	-11.9822
Gm9800	ENSMUSG00000045799	0.659391	-2.31848	-1.73363
Teddm2	ENSMUSG00000045968	0.852605	-4.31855	-5.32026
Pofut1	ENSMUSG00000046020	2.8969	-0.916266	-0.799454
Stxbp6	ENSMUSG00000046314	0.848351	-1.54073	-0.354416
Gm13078	ENSMUSG00000046435	0.620033	-9.30155	-25.5148
Prr12	ENSMUSG00000046574	1.48772	-1.16499	-1.11176
Irgm1	ENSMUSG00000046879	0.263802	-0.941945	-1.19367
Zfp654	ENSMUSG00000047141	0.193461	-4.67429	-3.22733
Fbxw21	ENSMUSG00000047237	2.61229	-8.99371	-11.8515
Rpsa-ps10	ENSMUSG00000047676	2.74074	-2.36652	-0.495553
Yipf6	ENSMUSG00000047694	0.14268	-1.68452	-0.510156
Rnf150	ENSMUSG00000047747	1.11634	-5.39846	-5.38406
Fancb	ENSMUSG00000047757	1.70966	-5.73643	-7.68798
Atg16l2	ENSMUSG00000047767	1.15689	-3.27822	-0.0142769
Akap10	ENSMUSG00000047804	2.79874	-1.69687	-0.811307
Mcmbp	ENSMUSG00000048170	1.75865	-0.0396657	-0.624197
Crebrf	ENSMUSG00000048249	0.603055	-3.88432	-3.60977
Olfr843	ENSMUSG00000048391	2.39121	-9.09316	-11.9506
Ccdc57	ENSMUSG00000048445	0.817836	-3.2693	-3.9512
Foxo3	ENSMUSG00000048756	0.790915	-1.14289	-0.244953
Efna5	ENSMUSG00000048915	2.10312	-4.41844	-3.00373
Nr1h5	ENSMUSG00000048938	1.75909	-6.42621	-6.02556
Zfp518a	ENSMUSG00000049164	0.151932	-0.326155	-3.70625
Dcaf7	ENSMUSG00000049354	2.03368	-1.92843	-1.00939
Proser1	ENSMUSG00000049504	2.77103	-2.18623	-1.44451
Pigm	ENSMUSG00000050229	0.868338	-1.32126	-1.49228
AI314180	ENSMUSG00000050812	0.790805	-0.261612	-0.176369
Commd1	ENSMUSG00000051355	0.63599	-1.15702	-0.0297647
Zfp24	ENSMUSG00000051469	0.791694	-2.16323	-0.513162
Olfr414	ENSMUSG00000051509	1.09012	-9.15584	-12.0131
Ttn	ENSMUSG00000051747	0.0117122	-3.46872	-14.9476
Sox6	ENSMUSG00000051910	0.013353	-3.03158	-2.36729
Ppp4r2	ENSMUSG00000052144	0.337181	-0.24866	-0.994485
Tmco1	ENSMUSG00000052428	0.765275	-1.25694	-0.0512057
Pbx1	ENSMUSG00000052534	0.376555	-3.45743	-1.95334
Adarb2	ENSMUSG00000052551	0.454991	-10.0096	-25.774
Adam17	ENSMUSG00000052593	0.70114	-2.32198	-1.9517
Sae1	ENSMUSG00000052833	0.681335	-0.396054	-0.130938
Krcc1	ENSMUSG00000053012	1.2761	-2.97463	-1.12542
Tcf4	ENSMUSG00000053477	0.376874	-2.97983	-2.1056
Mast1	ENSMUSG00000053693	0.102328	-7.48439	-5.32125
Mdm4	ENSMUSG00000054387	1.33348	-1.37953	-0.119977
Cklf	ENSMUSG00000054400	2.21801	-3.45197	-2.95522
Adam10	ENSMUSG00000054693	0.903896	-2.28035	-2.05293
Nyap2	ENSMUSG00000054976	0.354091	-9.40511	-12.2249
Smyd1	ENSMUSG00000055027	1.30052	-2.95161	-2.24002
Ddx17	ENSMUSG00000055065	0.0948191	-0.731102	-1.56213
Tmem245	ENSMUSG00000055296	2.44438	-2.26279	-0.538148
Sec23ip	ENSMUSG00000055319	1.47696	-1.25143	-0.3176
Soga1	ENSMUSG00000055485	2.73504	-5.01931	-4.79395
Tmem191c	ENSMUSG00000055692	0.928728	-4.69176	-3.95018
Aasdh	ENSMUSG00000055923	3.30941	-1.05751	-0.173763
Dennd1b	ENSMUSG00000056268	0.474892	-3.58865	-1.85635
Ms4a4b	ENSMUSG00000056290	1.56047	-6.18469	-8.34522
Usp34	ENSMUSG00000056342	0.733228	-4.8602	-3.23589
Rlim	ENSMUSG00000056537	0.937156	-0.401967	-0.599599
Chd9	ENSMUSG00000056608	1.15645	-2.61246	-1.28187
Cspp1	ENSMUSG00000056763	0.0277001	-3.0062	-2.27722
St8sia3	ENSMUSG00000056812	2.07343	-6.43484	-4.72011
BC051142	ENSMUSG00000057246	0.0256162	-9.63796	-8.86619
Ryr3	ENSMUSG00000057378	3.2251	-8.42915	-11.9842
Mpp7	ENSMUSG00000057440	1.24992	-4.60838	-2.73004
Spop	ENSMUSG00000057522	2.06214	-1.68545	-0.599472
Krtap19-2	ENSMUSG00000057650	0.739976	-9.30155	-25.5148
Megf6	ENSMUSG00000057751	1.26788	-7.14341	-7.03948
Mdn1	ENSMUSG00000058006	0.111625	-6.73656	-5.42493
Palld	ENSMUSG00000058056	0.256107	-0.225724	-0.848903
Zfp729b	ENSMUSG00000058093	0.594825	-4.26813	-2.40407
Ube2e2	ENSMUSG00000058317	0.607373	-1.60991	-0.641576
Phf21a	ENSMUSG00000058318	0.987172	-2.59083	-0.986148
Capn11	ENSMUSG00000058626	1.09932	-7.05801	-4.86264
Ddn	ENSMUSG00000059213	0.942174	-9.09316	-10.6069
Uqcr10	ENSMUSG00000059534	0.0929003	-0.483933	-0.108498
Zfp341	ENSMUSG00000059842	0.695398	-3.72237	-2.68678
Ntng1	ENSMUSG00000059857	0.681508	-10.0589	-12.7013
Irak4	ENSMUSG00000059883	0.110045	-3.02032	-2.32011
Fcrl1	ENSMUSG00000059994	2.62263	-4.16774	-3.81197
Kif13b	ENSMUSG00000060012	1.22334	-2.83535	-2.68066
Gm10073	ENSMUSG00000060019	0.045498	-0.480547	-0.167437
Hnrnpc	ENSMUSG00000060373	0.838901	-0.219356	-0.349708
Zfp868	ENSMUSG00000060427	3.17152	-2.54068	-0.252074
Gm5591	ENSMUSG00000060565	1.09575	-9.64509	-25.8398
Csmd1	ENSMUSG00000060924	0.246216	-10.3543	-12.9682
Slc4a4	ENSMUSG00000060961	0.658311	-0.586063	-0.32739
Galnt13	ENSMUSG00000060988	0.0869157	-9.60076	-25.7978
Gm10093	ENSMUSG00000061062	0.356024	-6.79418	-7.07024
Zfp143	ENSMUSG00000061079	2.82353	-2.90846	-1.1648
Prpf40a	ENSMUSG00000061136	1.02943	-1.00038	-1.13867
Dlgap4	ENSMUSG00000061689	0.563436	-0.383988	-1.2119
Ppp1r1b	ENSMUSG00000061718	0.690536	-3.03659	-1.35786
Akr1b10	ENSMUSG00000061758	1.14365	-4.08967	-4.09875
Armt1	ENSMUSG00000061759	0.235651	-0.546189	-0.788515
Btbd3	ENSMUSG00000062098	0.922547	-2.3752	-1.52323
Ufc1	ENSMUSG00000062963	0.403408	-1.00327	-0.0842978
Zfp26	ENSMUSG00000063108	0.755176	-5.89866	-3.5054
Naa15	ENSMUSG00000063273	0.622874	-1.18084	-0.746606
Krr1	ENSMUSG00000063334	0.700168	-2.37625	-0.528422
Syne2	ENSMUSG00000063450	0.667135	-3.63166	-3.80501
Brwd3	ENSMUSG00000063663	0.681096	-6.55507	-5.28129
Crb1	ENSMUSG00000063681	0.0771167	-10.4703	-13.0953
Vrk2	ENSMUSG00000064090	1.89202	-0.801332	-0.908225
Cenpj	ENSMUSG00000064128	1.65796	-3.28515	-3.83507
Cntn4	ENSMUSG00000064293	0.0606324	-10.5476	-13.1661
Clasp1	ENSMUSG00000064302	1.18837	-1.97562	-1.32382
mt-Tv	ENSMUSG00000064338	0.641959	-0.325629	-6.45462
mt-Nd3	ENSMUSG00000064360	0.490151	-4.67558	-2.8223
Phactr4	ENSMUSG00000066043	0.663473	-1.17357	-0.78131
Prpf4	ENSMUSG00000066148	1.94855	-0.722024	-0.0959873
Cdc26	ENSMUSG00000066149	0.744186	-1.93269	-0.280327
Nrxn3	ENSMUSG00000066392	0.0606065	-8.38522	-8.67056
Akap13	ENSMUSG00000066406	0.0204259	-0.911948	-2.02871
Zfp772	ENSMUSG00000066838	1.09825	-4.54786	-2.33604
Olfr1425	ENSMUSG00000067526	0.641963	-9.24502	-12.1021
Zfp160	ENSMUSG00000067942	2.46737	-1.64801	-0.0746161
Amn1	ENSMUSG00000068250	1.09954	-4.23585	-1.75768
Efcc1	ENSMUSG00000068263	0.76372	-5.96651	-6.28264
Slc7a14	ENSMUSG00000069072	0.221381	-9.53158	-25.7323
Adgrv1	ENSMUSG00000069170	0.806718	-5.2986	-6.34081
Tmem132b	ENSMUSG00000070498	0.125284	-9.50776	-25.7096
Fryl	ENSMUSG00000070733	1.38809	-3.20709	-2.4367
Tia1	ENSMUSG00000071337	2.3291	-1.2643	-3.08381
Setdb2	ENSMUSG00000071350	3.17405	-2.27948	-1.40638
Zfp9	ENSMUSG00000072623	0.837262	-0.377833	-3.48168
Spef2	ENSMUSG00000072663	0.754645	-6.91243	-6.63588
Nfxl1	ENSMUSG00000072889	1.452	-2.40154	-2.03279
Drc1	ENSMUSG00000073102	0.384759	-5.14643	-6.50779
Speer4a	ENSMUSG00000073119	1.01182	-9.21591	-12.0731
Nbeal1	ENSMUSG00000073664	0.707847	-5.78008	-3.9692
Pgap1	ENSMUSG00000073678	1.50026	-1.28811	-1.6996
Fbxw15	ENSMUSG00000074060	1.53635	-8.95897	-11.8169
Gm10634	ENSMUSG00000074149	0.935679	-9.27357	-12.1306
Nlrc5	ENSMUSG00000074151	0.0865226	-3.75077	-3.45697
Fat3	ENSMUSG00000074505	1.16685	-9.06077	-11.9183
Itpripl1	ENSMUSG00000074825	2.04263	-1.19385	-1.15798
Prdm11	ENSMUSG00000075028	0.643329	-5.64233	-4.61342
Erich2	ENSMUSG00000075302	0.585823	-9.8179	-25.7731
Rc3h2	ENSMUSG00000075376	1.2174	-0.444754	-0.920965
Slc45a4	ENSMUSG00000079020	0.0306204	-2.96191	-2.70546
C1s2	ENSMUSG00000079343	0.13082	-6.06455	-6.07685
Pin4	ENSMUSG00000079480	0.182581	-2.93645	-1.43483
Gm11591	ENSMUSG00000080785	0.233602	-9.12484	-11.9822
Gm13577	ENSMUSG00000082127	2.36631	-3.06497	-1.37267
Gm15207	ENSMUSG00000082539	1.13271	-9.45891	-25.6571
Gm11404	ENSMUSG00000082553	0.00154252	-9.21591	-12.0731
Gm11907	ENSMUSG00000082703	1.47537	-9.02763	-11.8853
Gm13623	ENSMUSG00000083007	0.955129	-8.78121	-9.61793
Gm12696	ENSMUSG00000084159	0.602611	-4.20782	-4.09831
Gm15958	ENSMUSG00000085055	0.54813	-1.09439	-9.3431
AI838599	ENSMUSG00000085180	0.469578	-6.6978	-6.69785
Gm4969	ENSMUSG00000085601	1.09722	-8.29664	-9.48173
Gm15411	ENSMUSG00000085971	0.725543	-6.22876	-6.06379
Gm12735	ENSMUSG00000086049	2.73394	-9.38238	-25.585
Plcxd2	ENSMUSG00000087141	1.08104	-2.51432	-2.13571
Gm4117	ENSMUSG00000089940	0.800433	-2.03765	-11.791
Gm15446	ENSMUSG00000090015	2.71977	-3.64693	-1.30341
Mir99ahg	ENSMUSG00000090386	1.58072	-5.27568	-2.92257
Vmn2r75	ENSMUSG00000090436	0.171193	-9.43385	-25.6318
Synj2bp	ENSMUSG00000090935	0.222047	-0.182718	-0.818482
Olfr718-ps1	ENSMUSG00000090981	1.22483	-9.94082	-9.9007
Kcnmb3	ENSMUSG00000091091	0.783743	-9.60076	-25.7978
Gm17066	ENSMUSG00000091509	2.68574	-3.14245	-1.44128
Gm18191	ENSMUSG00000092523	1.13877	-8.99371	-11.8515
Eif4e3	ENSMUSG00000093661	0.541607	-1.39391	-2.03753
Olfr38	ENSMUSG00000095236	1.36026	-9.27357	-12.1306
Syne1	ENSMUSG00000096054	2.30203	-1.61669	-1.51179
Gm15127	ENSMUSG00000096834	0.274858	-9.30155	-25.5148
Gdap10	ENSMUSG00000096954	0.459722	-9.62309	-25.8181
Gm26624	ENSMUSG00000097122	1.33978	-10.5418	-26.6896
Gm17634	ENSMUSG00000097482	2.90063	-1.56085	-1.24783
Jpx	ENSMUSG00000097571	2.0119	-3.43342	-2.4819
Gm5177	ENSMUSG00000098065	0.850707	-9.30155	-10.4963
Lockd	ENSMUSG00000098318	2.05756	-4.67267	-4.42254
BE692007	ENSMUSG00000099757	0.865554	-5.85157	-6.92358
Kcnq1ot1	ENSMUSG00000101609	1.86355	-7.54807	-5.04248
Gm5441	ENSMUSG00000101930	0.948186	-9.09316	-11.9506
Gm28438	ENSMUSG00000101939	0.511107	-5.6083	-3.34642
Gm38386	ENSMUSG00000102599	0.000421202	-9.8179	-10.7584
Gm37672	ENSMUSG00000102625	0.90638	-9.15584	-12.0131
Gm37691	ENSMUSG00000104348	0.324671	-5.13359	-4.63212
Gm42981	ENSMUSG00000105282	0.0857688	-9.18619	-9.23442
Gm42817	ENSMUSG00000105857	2.05862	-8.99371	-11.8515
Mrpl33	ENSMUSG00000106918	0.184112	-0.0198812	-1.07316
Olfr766-ps1	ENSMUSG00000107748	0.513488	-10.2088	-26.1435
Gm15262	ENSMUSG00000108981	1.13569	-9.329	-25.5406
Hspa14	ENSMUSG00000109865	2.0172	-1.0918	-0.479352
Supt4b	ENSMUSG00000110960	0.184907	-6.74312	-5.2851
Gm32511	ENSMUSG00000111429	1.88473	-4.42756	-2.39463
AC122335.1	ENSMUSG00000111740	0.648233	-7.81251	-9.17913
Fer	ENSMUSG00000000127	-0.614435	0.482598	1.04913
Acvrl1	ENSMUSG00000000530	-1.6398	0.350503	0.501673
Zfp512b	ENSMUSG00000000823	-2.05183	0.357805	0.40666
Top1mt	ENSMUSG00000000934	-0.115534	0.251781	1.10463
Rmnd5b	ENSMUSG00000001054	-0.916048	0.0315572	0.421001
Cfp	ENSMUSG00000001128	-2.44986	0.874124	0.812564
Lman2l	ENSMUSG00000001143	-0.0109605	1.70666	1.48659
Snd1	ENSMUSG00000001424	-0.0184252	1.2075	1.54585
Tubb6	ENSMUSG00000001473	-0.0894194	1.87139	0.941398
Akt1	ENSMUSG00000001729	-0.29314	1.6174	1.60789
Naglu	ENSMUSG00000001751	-0.17634	1.61851	1.68202
Sdf2	ENSMUSG00000002064	-0.515493	1.06937	0.282021
Ipo4	ENSMUSG00000002319	-1.07563	0.298303	0.45601
Pex6	ENSMUSG00000002763	-1.00485	1.65333	1.59741
Tmem143	ENSMUSG00000002781	-0.630996	0.62702	0.819264
Tpra1	ENSMUSG00000002871	-0.512656	0.301204	1.40895
Il17ra	ENSMUSG00000002897	-1.29532	1.55938	0.948717
Dgcr2	ENSMUSG00000003166	-1.70591	0.0575711	0.650781
Bcl2l12	ENSMUSG00000003190	-0.19668	0.588543	0.429791
Mpnd	ENSMUSG00000003199	-0.767426	0.50188	0.732355
Sh3gl1	ENSMUSG00000003200	-0.409086	0.905708	0.558171
Supt5	ENSMUSG00000003435	-1.3451	0.514664	0.0679166
Sec14l2	ENSMUSG00000003585	-1.09956	0.923956	1.04763
Rps6ka1	ENSMUSG00000003644	-1.29723	0.381481	0.308296
Gcdh	ENSMUSG00000003809	-0.178442	0.00783388	0.657576
Stat3	ENSMUSG00000004040	-2.1304	0.597089	0.97764
Man2b1	ENSMUSG00000005142	-1.07085	1.21364	1.72999
Prlr	ENSMUSG00000005268	-0.14942	0.85795	1.66822
Tomm40l	ENSMUSG00000005674	-0.509264	0.273725	0.467632
Ncoa2	ENSMUSG00000005886	-2.7868	0.00681837	0.870038
Tpr	ENSMUSG00000006005	-3.29525	0.0119406	0.16791
Tmco6	ENSMUSG00000006850	-0.483375	0.649638	0.872108
Bcl2l1	ENSMUSG00000007659	-1.48821	0.0156539	0.429228
Mgst1	ENSMUSG00000008540	-0.065985	1.17359	0.379047
Ubqln4	ENSMUSG00000008604	-0.732044	0.781096	1.2283
Tmem184b	ENSMUSG00000009035	-1.58293	1.35535	1.07702
Cdk9	ENSMUSG00000009555	-1.14433	0.395261	0.302442
Nuak2	ENSMUSG00000009772	-0.54333	1.58321	1.55336
Fads1	ENSMUSG00000010663	-0.505459	2.1965	1.66131
Akt1s1	ENSMUSG00000011096	-0.204592	0.679046	0.923072
Nelfb	ENSMUSG00000013465	-0.301904	1.27176	1.2131
Tex261	ENSMUSG00000014748	-0.448326	1.35266	1.06224
Rabl6	ENSMUSG00000015087	-0.230206	1.3933	0.672549
Actn1	ENSMUSG00000015143	-2.16862	3.1565	0.907766
Srf	ENSMUSG00000015605	-1.8881	0.376173	0.253564
Cd5l	ENSMUSG00000015854	-0.592049	3.83091	2.57402
Celsr1	ENSMUSG00000016028	-0.453763	2.42716	3.57442
Med24	ENSMUSG00000017210	-1.40212	2.85831	0.62318
Traf4	ENSMUSG00000017386	-1.36722	0.0703376	1.01401
Pigt	ENSMUSG00000017721	-0.542584	1.62485	1.55515
Pltp	ENSMUSG00000017754	-1.61332	2.57219	1.39396
Slc12a7	ENSMUSG00000017756	-1.93126	1.32108	1.34186
Pitpna	ENSMUSG00000017781	-0.739345	0.395061	0.477691
Dhx58	ENSMUSG00000017830	-0.635876	2.26631	0.746233
Tomm34	ENSMUSG00000018322	-1.28463	0.674523	0.366929
Smurf2	ENSMUSG00000018363	-0.498086	0.27448	1.12298
Mief2	ENSMUSG00000018599	-0.831041	0.183051	0.565751
Cd68	ENSMUSG00000018774	-2.00269	1.37478	0.572456
Acsl1	ENSMUSG00000018796	-0.842007	0.407573	1.02326
Wwc1	ENSMUSG00000018849	-0.48216	1.95712	2.51975
Ccl9	ENSMUSG00000019122	-0.320487	0.138491	0.115552
Ppp1r12c	ENSMUSG00000019254	-0.227715	0.910771	1.74864
Atp6v0a1	ENSMUSG00000019302	-0.871157	1.78111	1.92937
Grb7	ENSMUSG00000019312	-1.57956	0.495896	0.25366
Tlcd1	ENSMUSG00000019437	-0.631182	0.438877	0.583316
Prep	ENSMUSG00000019849	-1.10845	0.207473	0.673903
Pah	ENSMUSG00000020051	-0.729943	1.39056	1.5989
Pald1	ENSMUSG00000020092	-0.69335	1.02354	1.29023
Tbk1	ENSMUSG00000020115	-1.52592	1.5669	0.234352
Ptprb	ENSMUSG00000020154	-3.79467	1.09378	0.512341
Tcf3	ENSMUSG00000020167	-1.13129	1.15558	1.36955
Pfkl	ENSMUSG00000020277	-1.37772	1.21425	0.63757
Nudcd2	ENSMUSG00000020328	-0.0819152	0.981904	0.160052
Clk4	ENSMUSG00000020385	-0.110253	0.0144254	1.44806
Ogdh	ENSMUSG00000020456	-0.479202	1.38144	2.16702
Supt4a	ENSMUSG00000020485	-0.19832	0.108084	0.163175
Smg8	ENSMUSG00000020495	-0.527051	0.264634	1.0418
Galnt10	ENSMUSG00000020520	-1.70734	2.04748	0.0469144
Srebf1	ENSMUSG00000020538	-2.17237	3.88836	0.840311
Apob	ENSMUSG00000020609	-1.10254	0.415341	1.92506
Trappc12	ENSMUSG00000020628	-0.556105	0.781602	1.05309
Dld	ENSMUSG00000020664	-0.0383431	1.59321	1.15861
Ncbp3	ENSMUSG00000020783	-0.345006	0.0983937	1.19926
Exoc7	ENSMUSG00000020792	-0.297835	1.21166	0.960209
Kif1c	ENSMUSG00000020821	-0.242124	0.727452	1.45547
Mink1	ENSMUSG00000020827	-2.83017	1.44992	0.171966
Acly	ENSMUSG00000020917	-0.414893	1.85058	0.632616
Ubtf	ENSMUSG00000020923	-0.431456	1.11907	0.587155
Sec23a	ENSMUSG00000020986	-0.170425	2.28545	1.77109
Zc3h14	ENSMUSG00000021012	-0.60517	0.337139	1.04941
Clmn	ENSMUSG00000021097	-0.280264	0.394915	0.950927
Zfp36l1	ENSMUSG00000021127	-1.73253	1.31227	1.79603
Zmynd11	ENSMUSG00000021156	-2.23478	0.171272	0.132958
Gdi2	ENSMUSG00000021218	-0.0170439	0.357865	1.02484
Acot3	ENSMUSG00000021228	-0.781482	2.10981	1.35321
Traf3	ENSMUSG00000021277	-1.26262	1.13568	1.96328
Cdc42bpb	ENSMUSG00000021279	-0.693526	1.41877	0.155407
Tnfaip2	ENSMUSG00000021281	-0.741953	1.23963	1.78709
Eci2	ENSMUSG00000021417	-0.411785	0.286979	0.841743
Dapk1	ENSMUSG00000021559	-0.466287	2.48231	2.01714
Mccc2	ENSMUSG00000021646	-0.482619	1.17333	0.861443
Nln	ENSMUSG00000021710	-1.82567	0.0909538	0.517828
Ndufs4	ENSMUSG00000021764	-0.11112	0.292367	0.47884
Ngly1	ENSMUSG00000021785	-1.71181	0.791344	0.150181
Ap3m1	ENSMUSG00000021824	-0.647308	0.384345	1.22309
Ktn1	ENSMUSG00000021843	-0.279518	2.14662	0.427915
Gpr180	ENSMUSG00000022131	-0.275775	0.132385	0.612321
C9	ENSMUSG00000022149	-1.11878	0.468524	0.545864
A1bg	ENSMUSG00000022347	-1.43888	5.3749	0.6737
Zc3h7b	ENSMUSG00000022390	-2.93676	1.31961	0.0226261
Il1rap	ENSMUSG00000022514	-0.363473	0.0861217	1.37907
Dgat1	ENSMUSG00000022555	-0.32526	0.142035	1.22109
Hsf1	ENSMUSG00000022556	-1.13828	0.085782	0.546543
Plec	ENSMUSG00000022565	-2.97032	1.24955	0.995018
Cldnd1	ENSMUSG00000022744	-1.14275	1.21566	0.418122
Ppil2	ENSMUSG00000022771	-0.0338995	0.411838	1.1021
Rcan1	ENSMUSG00000022951	-0.462623	0.905055	2.0447
Ifnar1	ENSMUSG00000022967	-1.09067	0.51087	0.78144
Ifnar2	ENSMUSG00000022971	-0.51754	0.948956	0.920939
Lima1	ENSMUSG00000023022	-1.66919	0.995416	0.846953
Prr13	ENSMUSG00000023048	-0.550484	1.57794	0.69154
Rgn	ENSMUSG00000023070	-1.16463	0.766444	0.480958
Chd1	ENSMUSG00000023852	-1.0183	1.71835	0.71296
Cyp51	ENSMUSG00000001467	0.352057	2.19545	1.31231
Hagh	ENSMUSG00000024158	-0.849395	0.348545	0.261042
Abcg8	ENSMUSG00000024254	-1.85488	1.33758	0.247503
Cyp2c29	ENSMUSG00000003053	1.49631	0.266768	2.11514
Ercc3	ENSMUSG00000024382	-0.582237	0.0478809	0.525557
Bag6	ENSMUSG00000024392	-2.31227	0.284965	0.223564
Ik	ENSMUSG00000024474	-0.430536	0.555377	0.404863
Mbd2	ENSMUSG00000024513	-0.294418	0.068592	1.27535
Cd74	ENSMUSG00000024610	-0.170545	5.03519	3.87629
Csf1r	ENSMUSG00000024621	-3.69473	1.70342	1.07357
Sdhaf2	ENSMUSG00000024668	-0.699549	0.177722	0.0921471
Coro1b	ENSMUSG00000024835	-0.604353	0.863191	0.486354
Grk2	ENSMUSG00000024858	-0.0639007	1.61933	2.42001
Papss2	ENSMUSG00000024899	-0.860427	0.296327	0.0545624
Cpt1a	ENSMUSG00000024900	-1.44327	1.35778	1.5322
Stip1	ENSMUSG00000024966	-0.153003	1.54223	1.30101
Shoc2	ENSMUSG00000024976	-1.23616	1.49245	0.285886
Dclre1a	ENSMUSG00000025077	-1.49597	0.839504	0.16382
Cyp17a1	ENSMUSG00000003555	2.29664	1.79661	3.8759
Sema4g	ENSMUSG00000025207	-0.440526	3.54544	2.97893
Actr1a	ENSMUSG00000025228	-0.63465	0.0210815	1.13469
Abhd6	ENSMUSG00000025277	-0.0453055	0.0960724	1.1101
Ptprj	ENSMUSG00000025314	-2.86265	1.96752	0.338392
Kdm5c	ENSMUSG00000025332	-0.180023	2.082	2.71862
Shmt2	ENSMUSG00000025403	-0.583347	1.32997	1.0061
Ttc4	ENSMUSG00000025413	-0.508005	1.54406	0.332963
Inpp5a	ENSMUSG00000025477	-0.811349	0.448458	1.58185
Tspan4	ENSMUSG00000025511	-0.464123	0.555691	0.213965
Dock9	ENSMUSG00000025558	-0.137887	5.9461	2.38011
March8	ENSMUSG00000025702	-0.24467	1.29418	0.908074
Rhot2	ENSMUSG00000025733	-0.148955	1.1094	1.7958
Wdr24	ENSMUSG00000025737	-0.471283	0.348441	0.525063
Sdc3	ENSMUSG00000025743	-4.22512	1.61891	0.539595
Itgb1	ENSMUSG00000025809	-0.438816	0.0674988	0.0698676
Adhfe1	ENSMUSG00000025911	-0.0216817	0.82621	1.27863
Gsta3	ENSMUSG00000025934	-0.0394536	0.113384	0.23306
Ndufs1	ENSMUSG00000025968	-0.0751757	0.211573	0.159054
Cps1	ENSMUSG00000025991	-0.243125	0.428482	2.30021
Bcs1l	ENSMUSG00000026172	-0.392571	0.044217	0.166337
Fn1	ENSMUSG00000026193	-1.43019	0.534326	0.560718
Itm2c	ENSMUSG00000026223	-0.163857	1.15635	1.80342
Rnpepl1	ENSMUSG00000026269	-1.64219	0.827	0.856956
Actr3	ENSMUSG00000026341	-1.25999	0.831772	0.0714683
Rgs2	ENSMUSG00000026360	-1.37974	1.43112	0.98706
F13b	ENSMUSG00000026368	-0.360019	0.211803	1.00523
Eif2d	ENSMUSG00000026427	-0.337148	0.196785	0.582477
Cdk18	ENSMUSG00000026437	-1.45774	0.200537	1.0671
Rgs16	ENSMUSG00000026475	-0.79767	1.22428	0.490098
Capn2	ENSMUSG00000026509	-0.863362	0.135963	1.12471
Tagln2	ENSMUSG00000026547	-0.321113	0.643735	1.58011
Dcaf6	ENSMUSG00000026571	-0.995481	0.200204	1.11694
Iars2	ENSMUSG00000026618	-1.58855	0.756154	0.019341
Aldh9a1	ENSMUSG00000026687	-0.415093	0.0827347	0.447045
Slc2a8	ENSMUSG00000026791	-0.63112	0.495226	1.2509
Gapvd1	ENSMUSG00000026867	-0.766788	1.70553	1.00696
Hc	ENSMUSG00000026874	-0.74227	1.20487	1.81981
Egfl7	ENSMUSG00000026921	-0.0917168	1.3064	1.85012
Abca2	ENSMUSG00000026944	-2.76039	1.95744	0.901726
Anapc2	ENSMUSG00000026965	-0.219807	1.78703	1.48809
Abcb11	ENSMUSG00000027048	-0.585245	1.58657	1.67073
Cat	ENSMUSG00000027187	-0.413424	1.81747	1.00543
Arhgap1	ENSMUSG00000027247	-1.32615	3.28389	1.83136
Ivd	ENSMUSG00000027332	-0.707027	0.923575	1.38493
Stard7	ENSMUSG00000027367	-1.41492	0.0793962	0.0110287
Crtc2	ENSMUSG00000027936	-1.3588	1.72828	1.69242
Enpep	ENSMUSG00000028024	-0.537422	1.09946	1.76733
Zbtb7b	ENSMUSG00000028042	-0.281533	1.2583	2.31065
Gclm	ENSMUSG00000028124	-0.251499	0.676124	0.968927
Abcd3	ENSMUSG00000028127	-0.523257	0.0580609	0.643842
Pdlim5	ENSMUSG00000028273	-1.91884	0.597473	0.195192
Txn1	ENSMUSG00000028367	-0.144815	0.694543	0.336206
Aco1	ENSMUSG00000028405	-1.35025	1.38174	1.20963
Dnaja1	ENSMUSG00000028410	-0.749318	0.142692	1.13398
Pigo	ENSMUSG00000028454	-2.19995	0.433232	0.149319
Jak1	ENSMUSG00000028530	-0.617266	2.25864	1.80447
Laptm5	ENSMUSG00000028581	-0.439977	4.10278	3.82463
Ppt1	ENSMUSG00000028657	-0.634817	0.446112	0.750359
Nub1	ENSMUSG00000028954	-0.714417	1.03881	1.21768
Tmub1	ENSMUSG00000028958	-0.438512	0.0196335	0.826911
H6pd	ENSMUSG00000028980	-0.550145	1.1296	1.96994
Mfn2	ENSMUSG00000029020	-0.295342	1.80439	1.96652
Prkcz	ENSMUSG00000029053	-1.01899	0.728528	0.38912
Mrpl20	ENSMUSG00000029066	-0.0170138	0.567724	0.244354
Nrbp1	ENSMUSG00000029148	-0.793532	0.422942	0.331147
Sel1l3	ENSMUSG00000029189	-0.908661	1.32912	1.03402
Srd5a3	ENSMUSG00000029233	-0.330326	0.353575	0.749158
Sfswap	ENSMUSG00000029439	-0.250437	1.2334	1.87566
Brap	ENSMUSG00000029458	-0.1885	0.687725	1.5107
Mmab	ENSMUSG00000029575	-0.591387	2.0383	0.867068
Asns	ENSMUSG00000029752	-0.138927	3.23267	0.328391
Calu	ENSMUSG00000029767	-0.377561	1.0995	1.37063
Sec61a1	ENSMUSG00000030082	-0.116853	0.282024	0.942978
Klf15	ENSMUSG00000030087	-1.70578	0.385775	0.196591
Edem1	ENSMUSG00000030104	-0.131968	0.89044	1.6596
Cops7a	ENSMUSG00000030127	-0.358388	0.200061	0.318615
Bms1	ENSMUSG00000030138	-0.648447	0.902878	1.73089
Clec1b	ENSMUSG00000030159	-2.26268	0.382269	0.425522
Itpr2	ENSMUSG00000030287	-3.35322	0.153659	0.148972
Fkbp4	ENSMUSG00000030357	-0.319684	0.751276	0.607979
Snrpa1	ENSMUSG00000030512	-0.038383	1.21454	0.733999
Mfge8	ENSMUSG00000030605	-0.231612	0.836896	1.67661
Aldoa	ENSMUSG00000030695	-0.0408231	0.473023	0.977653
Mrpl48	ENSMUSG00000030706	-0.0167489	0.387031	0.171232
Aqp8	ENSMUSG00000030762	-0.0521446	0.772508	0.504484
Rnf40	ENSMUSG00000030816	-0.622902	0.907142	1.55892
Tpp1	ENSMUSG00000030894	-0.34793	1.31174	1.96316
Chst15	ENSMUSG00000030930	-1.50157	1.14945	2.03217
Rps6ka3	ENSMUSG00000031309	-0.517998	3.4214	2.01675
Nono	ENSMUSG00000031311	-0.693113	0.830309	0.582638
Fam3a	ENSMUSG00000031399	-0.356067	0.261016	1.01748
Gas6	ENSMUSG00000031451	-1.81716	1.75602	0.422218
Gpat4	ENSMUSG00000031545	-0.167562	1.38759	1.90369
Adam9	ENSMUSG00000031555	-1.90377	0.0426485	0.922306
Gtf2e2	ENSMUSG00000031585	-1.54369	1.49631	0.117456
Tecr	ENSMUSG00000031708	-0.289864	0.68497	1.32075
Ces1f	ENSMUSG00000031725	-0.713496	0.710447	0.25019
Ist1	ENSMUSG00000031729	-0.653297	0.585506	0.765799
Amfr	ENSMUSG00000031751	-0.150769	0.336667	1.18271
Cog4	ENSMUSG00000031753	-0.0655571	1.2296	0.984753
Zdhhc7	ENSMUSG00000031823	-0.35402	1.03042	1.41494
Wwp2	ENSMUSG00000031930	-0.238045	1.02197	1.41935
Ldhd	ENSMUSG00000031958	-1.044	0.419177	0.598098
Gnpat	ENSMUSG00000031985	-0.196183	0.0294414	1.12121
Aplp2	ENSMUSG00000031996	-0.6535	1.55061	1.98308
Sc5d	ENSMUSG00000032018	-0.195689	0.166345	0.538747
Cul5	ENSMUSG00000032030	-0.522678	2.94729	0.78528
Ets1	ENSMUSG00000032035	-2.08573	0.0448702	1.45926
Tmem218	ENSMUSG00000032121	-0.364185	0.632731	0.0283636
Glce	ENSMUSG00000032252	-0.439786	1.1349	0.628104
Lactb	ENSMUSG00000032370	-1.36913	0.392491	0.243033
Copb2	ENSMUSG00000032458	-1.51724	0.455835	0.0793472
Pdcd6ip	ENSMUSG00000032504	-0.943686	0.440037	1.05959
Slc25a38	ENSMUSG00000032519	-0.409809	0.317046	0.521214
Mon1a	ENSMUSG00000032583	-0.625923	1.59783	0.756155
Ip6k1	ENSMUSG00000032594	-1.30821	0.0736053	0.471077
Qars	ENSMUSG00000032604	-0.864491	0.071448	0.66699
Alas1	ENSMUSG00000032786	-0.0544961	2.79825	1.34179
Cyp2a5	ENSMUSG00000005547	0.911427	3.47993	1.5708
Arap1	ENSMUSG00000032812	-1.62883	1.16845	1.27344
Fbxo21	ENSMUSG00000032898	-0.608359	1.93437	1.05601
Lss	ENSMUSG00000033105	-1.07659	1.13177	0.56852
Ptprf	ENSMUSG00000033295	-2.57714	0.838847	0.240813
Dpyd	ENSMUSG00000033308	-1.32207	0.728633	1.29845
Dnm2	ENSMUSG00000033335	-0.0367953	0.637787	1.3879
Pank1	ENSMUSG00000033610	-0.172626	0.411685	1.19473
Pik3c3	ENSMUSG00000033628	-0.805958	0.147796	0.438096
Engase	ENSMUSG00000033857	-0.191442	1.07178	1.35657
Srsf2	ENSMUSG00000034120	-0.158901	0.709391	0.474833
Exoc3	ENSMUSG00000034152	-0.868436	0.134734	0.518724
Rnf43	ENSMUSG00000034177	-1.89658	0.85741	0.232969
Hdac11	ENSMUSG00000034245	-0.519014	1.00004	0.732455
Thoc5	ENSMUSG00000034274	-0.848777	0.134873	0.465134
Ube2f	ENSMUSG00000034343	-0.654269	0.961422	0.300671
Cd300ld	ENSMUSG00000034641	-0.240156	2.30655	2.49923
Colgalt1	ENSMUSG00000034807	-0.674573	0.128572	0.747714
Dhcr24	ENSMUSG00000034926	-0.491987	2.61518	2.47416
C8a	ENSMUSG00000035031	-2.04305	0.79828	1.17027
Epn1	ENSMUSG00000035203	-0.384041	0.874953	1.7164
Leprot	ENSMUSG00000035212	-1.08584	0.385987	0.705666
Cd99l2	ENSMUSG00000035776	-0.33948	0.237087	0.989531
Ugt2b35	ENSMUSG00000035811	-0.923944	0.361407	0.314712
Gramd4	ENSMUSG00000035900	-0.602049	1.44011	2.67489
Vezt	ENSMUSG00000036099	-0.774567	1.76718	0.394075
Slc17a2	ENSMUSG00000036110	-0.468413	0.0676174	0.986883
Gatad2a	ENSMUSG00000036180	-1.37074	1.37342	0.770887
Igfbp7	ENSMUSG00000036256	-0.106343	3.26754	3.00357
Rmdn2	ENSMUSG00000036368	-1.07533	1.16806	0.456917
Sec24a	ENSMUSG00000036391	-0.932806	0.875839	2.65459
Eea1	ENSMUSG00000036499	-2.25563	1.95488	0.297348
Sbf1	ENSMUSG00000036529	-0.380524	2.54705	2.15478
Eepd1	ENSMUSG00000036611	-0.113495	0.402111	1.35132
Tbc1d9b	ENSMUSG00000036644	-1.93315	0.145848	0.378526
Colec11	ENSMUSG00000036655	-1.39891	0.848583	1.19124
Tmem184a	ENSMUSG00000036687	-2.05435	0.828863	0.469264
C1qc	ENSMUSG00000036896	-0.989654	2.81845	2.46732
C1qb	ENSMUSG00000036905	-1.31849	1.15005	0.476259
Ttc7	ENSMUSG00000036918	-1.84946	0.656265	0.803142
Aifm1	ENSMUSG00000036932	-0.541072	1.52171	1.59946
Smpd1	ENSMUSG00000037049	-0.722232	0.348666	0.99199
Scd1	ENSMUSG00000037071	-0.18588	0.77187	1.41572
Actr1b	ENSMUSG00000037351	-0.814196	0.702206	1.17022
Ctbp1	ENSMUSG00000037373	-1.0726	0.737862	0.566397
Ranbp10	ENSMUSG00000037415	-0.791412	1.3987	1.99799
Gch1	ENSMUSG00000037580	-0.101105	0.812216	0.756297
Tgm2	ENSMUSG00000037820	-0.202656	0.870827	2.64565
Galnt11	ENSMUSG00000038072	-0.549851	1.76765	1.97635
Rilp	ENSMUSG00000038195	-0.113189	0.523966	0.864389
Sbf2	ENSMUSG00000038371	-0.541479	0.463059	1.01098
Txnip	ENSMUSG00000038393	-1.04216	0.350223	0.643706
Usp5	ENSMUSG00000038429	-0.569647	1.2522	0.903404
Rassf7	ENSMUSG00000038618	-0.727974	0.690365	0.129266
Akr1d1	ENSMUSG00000038641	-0.468708	0.366675	0.242881
Mapkap1	ENSMUSG00000038696	-0.801594	1.41667	0.890602
Txndc5	ENSMUSG00000038991	-0.807014	1.21019	0.746623
Sart1	ENSMUSG00000039148	-0.102181	1.92084	2.3816
Ube2h	ENSMUSG00000039159	-0.317425	1.14183	1.43189
Polg	ENSMUSG00000039176	-0.688044	0.817253	1.30688
Abhd2	ENSMUSG00000039202	-1.66561	0.935428	1.37748
Ciz1	ENSMUSG00000039205	-1.74553	0.812965	0.815546
Ppp1r10	ENSMUSG00000039220	-0.233558	0.769787	2.59632
Mreg	ENSMUSG00000039395	-0.264569	0.904668	1.20949
Stau1	ENSMUSG00000039536	-0.083991	0.705747	0.445214
Stub1	ENSMUSG00000039615	-0.35246	0.021573	0.67894
Zer1	ENSMUSG00000039686	-1.10813	4.8288	1.51938
Pcif1	ENSMUSG00000039849	-0.798385	0.225584	0.632461
Coq10a	ENSMUSG00000039914	-0.844466	0.372081	0.154317
Dtx4	ENSMUSG00000039982	-1.15015	0.13696	0.382555
Saa3	ENSMUSG00000040026	-1.4942	1.48916	1.858
Lrp1	ENSMUSG00000040249	-2.03768	1.30931	0.386142
Cul9	ENSMUSG00000040327	-0.21052	1.90369	1.62492
Skiv2l	ENSMUSG00000040356	-0.694984	1.7032	1.64716
Cblc	ENSMUSG00000040525	-0.833843	0.438304	0.987584
Sft2d2	ENSMUSG00000040848	-0.537538	0.0379487	0.398982
Slc19a2	ENSMUSG00000040918	-1.16958	0.599448	0.421065
Arhgef10l	ENSMUSG00000040964	-1.19986	0.37224	1.05701
Zfp598	ENSMUSG00000041130	-0.194437	1.38358	2.44159
Smc1a	ENSMUSG00000041133	-1.82577	2.21807	1.03125
Tmco4	ENSMUSG00000041143	-0.540291	1.18604	1.36698
Rgl2	ENSMUSG00000041354	-1.11996	1.7629	2.43933
Serpina3g	ENSMUSG00000041481	-1.18451	1.89933	1.46022
Gcn1l1	ENSMUSG00000041638	-2.16427	0.301729	0.802359
Abca8a	ENSMUSG00000041828	-2.16149	1.60923	0.247754
Rnpep	ENSMUSG00000041926	-0.716481	1.01794	1.1873
Hnrnpf	ENSMUSG00000042079	-1.20315	0.139745	0.205209
Pm20d1	ENSMUSG00000042251	-0.13006	0.0385311	0.457022
Pbxip1	ENSMUSG00000042613	-1.26378	0.949409	1.01308
Ypel3	ENSMUSG00000042675	-0.171824	0.298584	0.801034
Tom1	ENSMUSG00000042870	-0.859606	0.570671	0.964199
Mrpl50	ENSMUSG00000044018	-0.192282	0.509981	0.353438
Grsf1	ENSMUSG00000044221	-0.0234772	2.07151	1.64976
Osbpl1a	ENSMUSG00000044252	-0.0276883	0.666674	1.12181
Pcsk9	ENSMUSG00000044254	-1.55056	2.48752	1.04459
Sptssa	ENSMUSG00000044408	-0.47195	1.62132	0.308428
Hjurp	ENSMUSG00000044783	-2.00751	1.11982	0.0507568
Hs6st1	ENSMUSG00000045216	-1.26841	0.568839	1.66371
Rtn4rl1	ENSMUSG00000045287	-0.391475	0.301914	1.68506
Cox19	ENSMUSG00000045438	-0.054338	0.991418	0.815574
Zfp629	ENSMUSG00000045639	-1.65703	0.181067	0.762828
Cavin2	ENSMUSG00000045954	-1.06002	0.700284	1.7781
Slc25a51	ENSMUSG00000045973	-0.0112885	1.31084	1.63326
Eif4g1	ENSMUSG00000045983	-0.164873	1.85669	1.9287
AI464131	ENSMUSG00000046312	-1.96689	1.00663	1.05101
Cxxc5	ENSMUSG00000046668	-0.52038	2.35019	1.45186
Nqo2	ENSMUSG00000046949	-0.433071	0.174181	0.427913
Spata2	ENSMUSG00000047030	-1.21079	0.0493234	1.18061
Pygo2	ENSMUSG00000047824	-0.0401891	1.02256	1.97719
Mlec	ENSMUSG00000048578	-0.340763	0.944234	1.10213
Lurap1l	ENSMUSG00000048706	-0.63162	0.904932	0.883621
Zadh2	ENSMUSG00000049090	-0.596704	0.440931	0.753642
Sephs2	ENSMUSG00000049091	-0.100851	0.772588	1.6381
Dcaf5	ENSMUSG00000049106	-1.54527	1.00051	1.23507
Ogfr	ENSMUSG00000049401	-0.111088	0.852934	1.08594
Bag5	ENSMUSG00000049792	-0.661197	0.0024876	0.53299
Suox	ENSMUSG00000049858	-0.406052	1.27324	1.71207
Glt1d1	ENSMUSG00000049971	-2.34355	2.49487	0.27591
Slc25a44	ENSMUSG00000050144	-0.566043	1.06607	1.63771
Maml1	ENSMUSG00000050567	-0.593746	1.45275	2.78298
Ccdc126	ENSMUSG00000050786	-0.860976	2.71762	0.824054
Rnf7	ENSMUSG00000051234	-0.122593	0.691063	0.290478
Pcdh1	ENSMUSG00000051375	-1.63727	0.622073	1.93093
Ppp1r37	ENSMUSG00000051403	-0.111649	1.59916	2.11048
Vamp7	ENSMUSG00000051412	-0.5748	2.30385	0.533873
Mafg	ENSMUSG00000051510	-1.86936	0.930904	0.259514
Klf13	ENSMUSG00000052040	-1.0901	2.55315	1.84224
Opa3	ENSMUSG00000052214	-0.177891	0.863156	1.24834
Slc39a1	ENSMUSG00000052310	-0.95676	0.00118867	0.53678
Rexo4	ENSMUSG00000052406	-0.00161578	0.261456	1.30331
Acyp1	ENSMUSG00000008822	5.32751	7.44036	5.76483
Slc22a30	ENSMUSG00000052562	-0.0473698	2.47957	1.00174
Rap1b	ENSMUSG00000052681	-0.655035	1.59729	0.200859
Repin1	ENSMUSG00000052751	-1.80351	0.471385	0.971464
Junb	ENSMUSG00000052837	-0.298537	1.72359	1.68577
Yap1	ENSMUSG00000053110	-0.191834	0.296457	1.85428
Rnf26	ENSMUSG00000053128	-0.501643	1.43122	1.79591
Aldh1a1	ENSMUSG00000053279	-0.124258	0.311125	0.496816
Slc22a26	ENSMUSG00000053303	-1.25159	0.00468181	0.0906223
Akr1c20	ENSMUSG00000054757	-0.22521	1.33035	0.597033
H2-T22	ENSMUSG00000056116	-0.624716	0.657241	0.910142
Nbeal2	ENSMUSG00000056724	-0.00713378	2.06329	3.27603
Ero1lb	ENSMUSG00000057069	-0.880909	0.441192	1.0701
Ces1c	ENSMUSG00000057400	-0.0024195	0.161799	0.912043
Ece1	ENSMUSG00000057530	-0.474936	2.08599	3.05227
Brd9	ENSMUSG00000057649	-0.569629	1.31225	0.735638
Tspan7	ENSMUSG00000058254	-1.33629	0.380705	0.459177
Gpr182	ENSMUSG00000058396	-0.63813	1.74643	2.32287
Nap1l1	ENSMUSG00000058799	-0.0467318	1.21208	1.03374
Hnrnpa3	ENSMUSG00000059005	-1.44061	0.786076	0.287417
Ppp2r5d	ENSMUSG00000059409	-2.09021	0.280364	0.095603
Fdps	ENSMUSG00000059743	-0.381268	1.8087	0.251013
Chpt1	ENSMUSG00000060002	-0.780951	0.282398	0.0161427
Arrb2	ENSMUSG00000060216	-1.66207	0.122059	0.398738
Serpina6	ENSMUSG00000060807	-0.370245	2.81137	0.966828
Cxcl12	ENSMUSG00000061353	-0.0153104	1.20969	0.773811
Cyp46a1	ENSMUSG00000021259	2.06947	3.59151	4.01873
Ces3b	ENSMUSG00000062181	-1.952	0.727999	0.511197
Nectin2	ENSMUSG00000062300	-0.578362	0.84581	1.30941
Actg1	ENSMUSG00000062825	-0.343571	0.049302	1.39237
Impdh2	ENSMUSG00000062867	-0.170381	0.777359	0.666113
Kdr	ENSMUSG00000062960	-3.9708	0.394816	0.601127
Pstk	ENSMUSG00000063179	-0.00921447	1.75568	0.212486
Bcl9l	ENSMUSG00000063382	-1.96758	0.6566	0.870347
Rab3ip	ENSMUSG00000064181	-0.593883	1.82334	1.14528
Aox3	ENSMUSG00000064294	-1.68764	2.39983	1.04923
mt-Co1	ENSMUSG00000064351	-1.00911	0.0825788	0.913241
mt-Te	ENSMUSG00000064369	-1.76834	2.6857	0.733232
Tacc1	ENSMUSG00000065954	-1.89076	1.15288	0.869326
Slc31a1	ENSMUSG00000066150	-0.317963	0.133102	0.904155
Mup3	ENSMUSG00000066154	-0.354066	0.406606	1.08857
Rdh11	ENSMUSG00000066441	-0.217818	1.76678	1.00659
Cyp2d26	ENSMUSG00000022445	2.48753	3.3721	3.66567
Gm10221	ENSMUSG00000067719	-0.494464	1.34197	0.430586
Arfgef1	ENSMUSG00000067851	-1.71281	0.469176	0.331043
Sptbn2	ENSMUSG00000067889	-2.58145	1.76629	1.73602
Lgals1	ENSMUSG00000068220	-0.719558	1.26756	0.0689633
Scyl2	ENSMUSG00000069539	-1.90827	1.17299	0.423724
Irgm2	ENSMUSG00000069874	-0.0131958	3.30805	1.32735
Ssbp4	ENSMUSG00000070003	-1.00623	1.26761	1.11149
Rnf213	ENSMUSG00000070327	-3.38529	0.447198	0.128089
Hs3st3b1	ENSMUSG00000070407	-1.61001	0.33282	1.28356
Rnf121	ENSMUSG00000070426	-0.0697722	1.02383	0.273673
Ugt2b36	ENSMUSG00000070704	-0.852336	0.27596	0.140134
Dgkd	ENSMUSG00000070738	-0.169917	1.11814	2.21122
Akr1c19	ENSMUSG00000071551	-0.493607	1.47116	0.101986
Ganab	ENSMUSG00000071650	-0.371688	0.861484	1.3596
Rhog	ENSMUSG00000073982	-0.848775	0.623345	1.30204
Ttpa	ENSMUSG00000073988	-0.136265	1.53595	1.41489
Clec4g	ENSMUSG00000074491	-0.426733	1.21265	0.786607
Arfgef2	ENSMUSG00000074582	-1.71968	0.533357	1.52102
Grk6	ENSMUSG00000074886	-0.239438	1.30322	1.70582
Dolk	ENSMUSG00000075419	-0.640118	0.0885984	0.432382
Ly6a	ENSMUSG00000075602	-2.17714	1.08999	0.912384
Acsf2	ENSMUSG00000076435	-0.915368	1.37415	2.11074
G6pc	ENSMUSG00000078650	-0.284153	0.203349	0.991765
Psme2	ENSMUSG00000079197	-0.0616633	1.04336	0.222303
Rab9	ENSMUSG00000079316	-0.666317	0.326597	0.279067
Cbx6	ENSMUSG00000089715	-1.2607	0.42419	1.33866
Rps6kc1	ENSMUSG00000089872	-0.581108	3.7583	1.32056
Ugt1a1	ENSMUSG00000089960	-0.334643	1.06067	1.48139
Cfb	ENSMUSG00000090231	-0.206065	1.28322	1.70122
Tma7	ENSMUSG00000091537	-0.237429	0.345584	0.31589
Rps2-ps10	ENSMUSG00000091957	-0.249619	2.74006	0.0832632
Gm8355	ENSMUSG00000093798	-0.629725	0.371754	0.812226
Cyp4f13	ENSMUSG00000024055	-0.00644536	1.12999	1.73292
Smlr1	ENSMUSG00000096546	-0.301743	0.458884	0.465715
Samd4b	ENSMUSG00000109336	-3.03397	0.724626	0.590599
Klkb1	ENSMUSG00000109764	-0.895435	0.158966	0.691502
Gm20300	ENSMUSG00000111080	-1.03911	0.118284	0.251967
Akap12	ENSMUSG00000038587	-0.19	3.89954	2.20437
Cyp4f14	ENSMUSG00000024292	-0.640404	1.1726	1.59703
Cyp26a1	ENSMUSG00000024987	4.47575	6.44231	3.99478
Cyp2c39	ENSMUSG00000025003	2.22707	3.61997	3.74116
Cyp2c23	ENSMUSG00000025197	-1.00518	1.49125	1.58644
Cyp2e1	ENSMUSG00000025479	0.285507	0.0963584	1.96035
Cyp27a1	ENSMUSG00000026170	3.92101	5.44629	6.11348
Cyp2u1	ENSMUSG00000027983	1.8924	2.55841	3.97262
Cyp4a31	ENSMUSG00000028712	2.60062	3.03785	4.86968
Cyp4b1	ENSMUSG00000028713	7.44135	6.40329	5.58048
Cyp4a14	ENSMUSG00000028715	2.66125	1.90565	4.47426
Cyp3a25	ENSMUSG00000029630	0.823761	1.30087	1.97752
Cyp3a13	ENSMUSG00000029727	5.0505	4.11611	6.35444
Cyp2c38	ENSMUSG00000032808	-1.41196	0.124403	0.457146
Cyp3a16	ENSMUSG00000038656	-0.608616	-0.946911	-3.3876
Cyp20a1	ENSMUSG00000049439	-2.17282	-1.88477	-1.63606
Cyp2j5	ENSMUSG00000052520	-0.509587	0.233364	0.295656
Cyp2d22	ENSMUSG00000061740	-0.0958482	1.06407	2.03734
Cyp2c67	ENSMUSG00000062624	-0.808394	-0.130989	-1.01482
Cyp4a32	ENSMUSG00000063929	-4.61914	-3.50459	-1.83
Cyp4a12a	ENSMUSG00000066071	-9.22012	-9.09316	-11.9506
Cyp2c54	ENSMUSG00000067225	-0.455122	1.31067	0.8589
Cyp3a41a	ENSMUSG00000075551	-1.04146	-0.936595	-0.971038
Cyp3a41b	ENSMUSG00000075552	-1.0407	-0.56823	-1.7038
Cypt2	ENSMUSG00000090132	-10.5524	-10.4554	-25.8767
Cyp2c69	ENSMUSG00000092008	-1.80396	-1.52834	-1.86486

## Sheet: Significant pathways
Heatmap serial #	Gene.name	log2FoldChange ETHANOL+EV vs. EV-EV	log2FoldChange AKAP12 OE vs. EV	log2FoldChange AKAP12 OE +ETHANOL vs. EV			LOG2FC (fold change)
1	Bnip2	0.39704	-0.138142	-0.0351997	DNA damage-induced 14-3-3σ Signaling network	ETHANOL +EV vs. EV	AKAP12 OE vs. EV	AKAP12 OE+ETHANOL vs. EV				LOG2FC (fold change)
2	Dock2	4.51469	-0.151504	-1.45489	CASP9	1.72365	-1.12861	-1.42388		Mitochondrial Dysfunction network	ETHANOL +EV vs. EV	AKAP12 OE vs. EV	AKAP12 OE+ETHANOL vs. EV
3	Ube2b	0.180225	-0.055324	-0.255953	BCL2L1	-1.48821	0.0156539	0.429228		MFN2	-0.295342	1.80439	1.96652
4	Robo1	1.43604	-0.19557	-3.12453	ATR	1.88486	-4.21606	-3.18673		OGDH	-0.479202	1.38144	2.16702
5	Cebpz	1.27529	-0.0649798	-0.0785833	CHEK2	1.52621	-4.67911	-4.80485		RHOT2	-0.148955	1.1094	1.7958
6	Rngtt	0.633066	-0.204932	-2.75209						DLD	-0.0383431	1.59321	1.15861
7	Macf1	0.0278295	-0.205085	-0.872468			LOG2FC (fold change)			AIFM1	-0.541072	1.52171	1.59946
8	Cdk5	0.518662	-0.247095	-0.0644896	TGF-β Signaling network	ETHANOL +EV vs. EV	AKAP12 OE vs. EV	AKAP12 OE+ETHANOL vs. EV		MGST1	-0.065985	1.17359	0.379047
9	Fscn1	3.48652	-0.211383	-0.323969	RAP1B	-0.655035	1.59729	0.200859		NDUFS4	-0.11112	0.292367	0.47884
10	Pgm2l1	1.84842	-0.205806	-4.35934	SMURF2	-0.498086	0.27448	1.12298		CAPN2	-0.863362	0.135963	1.12471
11	Nip7	0.970403	-0.177529	-0.288121	SMAD5	1.52346	-2.14432	-0.514089		NDUFS1	-0.0751757	0.211573	0.159054
12	Kank2	1.5494	-0.123224	-0.45903	SOS1	1.19401	-2.21875	-0.582882		MT-CO1	-1.00911	0.0825788	0.913241
13	Tmem131l	2.25067	-0.229613	-0.759061	INHBA	0.811014	-2.46084	-1.15231		PIK3C3	-0.805958	0.147796	0.438096
14	Rabgap1	0.131833	-0.221993	-2.6695	FOS	0.258907	-2.36596	-2.11958		TOMM34	-1.28463	0.674523	0.366929
15	Fam120a	0.179933	-0.212641	-0.290607	NRAS	0.0536212	-2.92044	-1.92103		UQCR10	0.0929003	-0.483933	-0.108498
16	Tbca	1.08248	-0.124959	-0.0163121						HSF1	-1.13828	0.085782	0.546543
17	Mcmbp	1.75865	-0.0396657	-0.624197			LOG2FC (fold change)			NDUFA7	0.0231082	-0.37859	-0.211309
18	Ppp4r2	0.337181	-0.24866	-0.994485	TNFR1 Signaling network	ETHANOL +EV vs. EV	AKAP12 OE vs. EV	AKAP12 OE+ETHANOL vs. EV		CASP9	1.72365	-1.12861	-1.42388
19	Palld	0.256107	-0.225724	-0.848903	REL	3.37673	-2.29034	-0.291735		FBXW7	0.624677	-1.94643	-0.74451
20	Hnrnpc	0.838901	-0.219356	-0.349708	NFKB1	1.07187	-0.911529	-0.242113		MCU	1.00217	-2.25747	-0.827851
21	Synj2bp	0.222047	-0.182718	-0.818482	CASP9	1.72365	-1.12861	-1.42388		PIK3R4	0.143341	-1.53702	-1.54709
22	Mrpl33	0.184112	-0.0198812	-1.07316	FOS	0.258907	-2.36596	-2.11958		ITPR2	-3.35322	0.153659	0.148972
23	Rmnd5b	-0.916048	0.0315572	0.421001						CREBBP	0.975148	-3.89556	-1.75211
24	Dgcr2	-1.70591	0.0575711	0.650781			LOG2FC (fold change)			CACNB3	1.25359	-3.36722	-2.77823
25	Gcdh	-0.178442	0.00783388	0.657576	Aryl Hydrocarbon Receptor Signaling network	ETHANOL +EV vs. EV	AKAP12 OE vs. EV	AKAP12 OE+ETHANOL vs. EV		ITPR1	0.459322	-3.73082	-2.47847
26	Ncoa2	-2.7868	0.00681837	0.870038	TGM2	-0.202656	0.870827	2.64565		MT-ND3	0.490151	-4.67558	-2.8223
27	Tpr	-3.29525	0.0119406	0.16791	Cyp2c23	-1.00518	1.49125	1.58644		CAPN11	1.09932	-7.05801	-4.86264
28	Bcl2l1	-1.48821	0.0156539	0.429228	Cyp2c54	-0.455122	1.31067	0.8589		ATP1A3	1.06049	-7.75694	-10.5133
29	Traf4	-1.36722	0.0703376	1.01401	MGST1	-0.065985	1.17359	0.379047
30	Mief2	-0.831041	0.183051	0.565751	REL	3.37673	-2.29034	-0.291735				LOG2FC (fold change)
31	Ccl9	-0.320487	0.138491	0.115552	Aldh1a1	-0.124258	0.311125	0.496816		LXR/RXR Activation network	ETHANOL +EV vs. EV	AKAP12 OE vs. EV	AKAP12 OE+ETHANOL vs. EV
32	Prep	-1.10845	0.207473	0.673903	Gsta3	-0.0394536	0.113384	0.23306		A1BG	-1.43888	5.3749	0.6737
33	Clk4	-0.110253	0.0144254	1.44806	NQO2	-0.433071	0.174181	0.427913		PLTP	-1.61332	2.57219	1.39396
34	Supt4a	-0.19832	0.108084	0.163175	ALDH9A1	-0.415093	0.0827347	0.447045		Scd1	-0.18588	0.77187	1.41572
35	Ncbp3	-0.345006	0.0983937	1.19926	NFKB1	1.07187	-0.911529	-0.242113		APOB	-1.10254	0.415341	1.92506
36	Zmynd11	-2.23478	0.171272	0.132958	Cyp2c38	-1.41196	0.124403	0.457146		IL1RAP	-0.363473	0.0861217	1.37907
37	Nln	-1.82567	0.0909538	0.517828	NCOA2	-2.7868	0.00681837	0.870038		REL	3.37673	-2.29034	-0.291735
38	Gpr180	-0.275775	0.132385	0.612321	FOS	0.258907	-2.36596	-2.11958		NFKB1	1.07187	-0.911529	-0.242113
39	Il1rap	-0.363473	0.0861217	1.37907	ATR	1.88486	-4.21606	-3.18673		C9	-1.11878	0.468524	0.545864
40	Dgat1	-0.32526	0.142035	1.22109	POLA1	2.05538	-3.94415	-5.13582		ABCG8	-1.85488	1.33758	0.247503
41	Hsf1	-1.13828	0.085782	0.546543	CHEK2	1.52621	-4.67911	-4.80485		LPL	0.591105	-1.69604	-3.12045
42	Ercc3	-0.582237	0.0478809	0.525557
43	Mbd2	-0.294418	0.068592	1.27535			LOG2FC (fold change)					LOG2FC (fold change)
44	Sdhaf2	-0.699549	0.177722	0.0921471	iNOS Signaling network	ETHANOL +EV vs. EV	AKAP12 OE vs. EV	AKAP12 OE+ETHANOL vs. EV		Xenobiotic sress response network	log2FoldChange ET-EV	log2FoldChange AKOE-EV	log2FoldChange AKOE+ET-EV
45	Actr1a	-0.63465	0.0210815	1.13469	JAK1	-0.617266	2.25864	1.80447		Cyp3a16	-0.608616	-0.946911	-3.3876
46	Abhd6	-0.0453055	0.0960724	1.1101	REL	3.37673	-2.29034	-0.291735		Cyp20a1	-2.17282	-1.88477	-1.63606
47	Itgb1	-0.438816	0.0674988	0.0698676	NFKB1	1.07187	-0.911529	-0.242113		Cyp2c67	-0.808394	-0.130989	-1.01482
48	Gsta3	-0.0394536	0.113384	0.23306	FOS	0.258907	-2.36596	-2.11958		Cyp4a32	-4.61914	-3.50459	-1.83
49	Ndufs1	-0.0751757	0.211573	0.159054	IRAK4	0.110045	-3.02032	-2.32011		Cyp4a12a	-9.22012	-9.09316	-11.9506
50	Bcs1l	-0.392571	0.044217	0.166337						Cyp3a41a	-1.04146	-0.936595	-0.971038
51	F13b	-0.360019	0.211803	1.00523			LOG2FC (fold change)			Cyp3a41b	-1.0407	-0.56823	-1.7038
52	Eif2d	-0.337148	0.196785	0.582477	LPS/IL-1 Mediated Inhibition of RXR Function network	ETHANOL +EV vs. EV	AKAP12 OE vs. EV	AKAP12 OE+ETHANOL vs. EV		Cypt2	-10.5524	-10.4554	-25.8767
53	Cdk18	-1.45774	0.200537	1.0671	JUNB	-0.0544961	2.79825	1.34179		Cyp2c69	-1.80396	-1.52834	-1.86486
54	Capn2	-0.863362	0.135963	1.12471	Cyp2d22	-0.0958482	1.06407	2.03734		GCLM	-0.251499	0.676124	0.968927
55	Dcaf6	-0.995481	0.200204	1.11694	AKT1	-0.585245	1.58657	1.67073		Cyp2j5	-0.509587	0.233364	0.295656
56	Aldh9a1	-0.415093	0.0827347	0.447045	STIP1	-0.915368	1.37415	2.11074		Cyp51	0.352057	2.19545	1.31231
57	Stard7	-1.41492	0.0793962	0.0110287	CAT	-2.17237	3.88836	0.840311		Cyp2c29	1.49631	0.266768	2.11514
58	Abcd3	-0.523257	0.0580609	0.643842	Cyp2c23	-0.413424	1.81747	1.00543		Cyp17a1	2.29664	1.79661	3.8759
59	Dnaja1	-0.749318	0.142692	1.13398	Cyp2c54	-1.61332	2.57219	1.39396		Cyp2a5	0.911427	3.47993	1.5708
60	Tmub1	-0.438512	0.0196335	0.826911	MGST1	-1.00518	1.49125	1.58644		Acyp1	5.32751	7.44036	5.76483
61	Cops7a	-0.358388	0.200061	0.318615	GCLM	-0.455122	1.31067	0.8589		Cyp46a1	2.06947	3.59151	4.01873
62	Itpr2	-3.35322	0.153659	0.148972	RAP1B	-1.50157	1.14945	2.03217		Cyp2d26	2.48753	3.3721	3.66567
63	Adam9	-1.90377	0.0426485	0.922306	ACTG1	-0.065985	1.17359	0.379047		Cyp26a1	4.47575	6.44231	3.99478
64	Gnpat	-0.196183	0.0294414	1.12121	DNAJA1	-0.363473	0.0861217	1.37907		Cyp2c39	2.22707	3.61997	3.74116
65	Sc5d	-0.195689	0.166345	0.538747	Gsta3	2.52963	-1.24569	-0.257731		Cyp2e1	0.285507	0.0963584	1.96035
66	Ets1	-2.08573	0.0448702	1.45926	NQO2	-1.26841	0.568839	1.66371		Cyp27a1	3.92101	5.44629	6.11348
67	Ip6k1	-1.30821	0.0736053	0.471077	PRKCZ	-0.124258	0.311125	0.496816		Cyp2u1	1.8924	2.55841	3.97262
68	Qars	-0.864491	0.071448	0.66699	Cyp2j5	-0.842007	0.407573	1.02326		Cyp4a31	2.60062	3.03785	4.86968
69	Pik3c3	-0.805958	0.147796	0.438096	PIK3C3	-0.0394536	0.113384	0.23306		Cyp4b1	7.44135	6.40329	5.58048
70	Exoc3	-0.868436	0.134734	0.518724	MAFG	-0.415093	0.0827347	0.447045		Cyp4a14	2.66125	1.90565	4.47426
71	Thoc5	-0.848777	0.134873	0.465134	Cyp2c38	-0.509587	0.233364	0.295656		Cyp3a25	0.823761	1.30087	1.97752
72	Colgalt1	-0.674573	0.128572	0.747714	CUL3	-1.61001	0.33282	1.28356		Cyp3a13	5.0505	4.11611	6.35444
73	Cd99l2	-0.33948	0.237087	0.989531	PIK3R4	-1.85488	1.33758	0.247503
74	Slc17a2	-0.468413	0.0676174	0.986883	DNAJB5	-0.860427	0.296327	0.0545624
75	Tbc1d9b	-1.93315	0.145848	0.378526	FOS	-1.41196	0.124403	0.457146
76	Stub1	-0.35246	0.021573	0.67894	NRAS	0.109752	-0.916207	-0.418339
77	Pcif1	-0.798385	0.225584	0.632461	Cyp4f13	0.574932	-2.09139	-0.682994
78	Dtx4	-1.15015	0.13696	0.382555	Cyp4f14	1.15203	-2.16131	-1.72401
79	Sft2d2	-0.537538	0.0379487	0.398982	PPARGC1B	0.226116	-3.5953	-3.77999
80	Hnrnpf	-1.20315	0.139745	0.205209
81	Pm20d1	-0.13006	0.0385311	0.457022
82	Zfp629	-1.65703	0.181067	0.762828			LOG2FC (fold change)
83	Nqo2	-0.433071	0.174181	0.427913	IL-10 Signaling network	ETHANOL +EV vs. EV	AKAP12 OE vs. EV	AKAP12 OE+ETHANOL vs. EV
84	Spata2	-1.21079	0.0493234	1.18061	JAK1	-0.617266	2.25864	1.80447
85	Bag5	-0.661197	0.0024876	0.53299	AKT1	-0.29314	1.6174	1.60789
86	Slc39a1	-0.95676	0.00118867	0.53678	IL1RAP	-0.363473	0.0861217	1.37907
87	Slc22a26	-1.25159	0.00468181	0.0906223	REL	3.37673	-2.29034	-0.291735
88	Ces1c	-0.0024195	0.161799	0.912043	NFKB1	1.07187	-0.911529	-0.242113
89	Arrb2	-1.66207	0.122059	0.398738	STAT3	-2.1304	0.597089	0.97764
90	Actg1	-0.343571	0.049302	1.39237	BCL2L1	-1.48821	0.0156539	0.429228
91	mt-Co1	-1.00911	0.0825788	0.913241	NFKBIA	0.473943	-1.29286	-0.343545
92	Slc31a1	-0.317963	0.133102	0.904155	FOS	0.258907	-2.36596	-2.11958
93	Dolk	-0.640118	0.0885984	0.432382	PBX1	0.376555	-3.45743	-1.95334
94	G6pc	-0.284153	0.203349	0.991765
95	Klkb1	-0.895435	0.158966	0.691502
96	Gm20300	-1.03911	0.118284	0.251967
97	Cyp2e1	0.285507	0.0963584	1.96035
98	Cyp2c38	-1.41196	0.124403	0.457146
99	Cyp2j5	-0.509587	0.233364	0.295656
100	Cyp2c67	-0.808394	-0.130989	-1.01482
101	Zmat2	0.511765	-0.894712	-0.389169
102	Ift46	1.95701	-0.853691	-0.169148
103	Rhoc	0.295356	-0.841545	-0.149763
104	Cse1l	2.1193	-0.919884	-0.388607
105	Nosip	1.22786	-0.923937	-0.171757
106	Taf6l	0.590844	-0.986205	-0.396641
107	Dnase2a	0.326309	-0.932136	-0.138507
108	Tax1bp1	0.477187	-0.334851	-0.313838
109	Cybb	0.959084	-0.261015	-1.02971
110	Pip4k2b	0.261151	-0.776025	-0.655302
111	Phlda1	0.759585	-0.912814	-0.946454
112	Rps6kb1	0.665524	-0.397302	-2.14587
113	Nsd1	1.43376	-0.791384	-0.547076
114	Fam193b	1.38043	-0.978813	-1.13978
115	Ecd	0.0538793	-0.769951	-0.0283287
116	Nectin3	0.11765	-0.455273	-1.30504
117	Il15ra	1.09166	-0.558647	-0.209584
118	Cdh2	0.815934	-0.403305	-0.0654344
119	Nrp2	0.547461	-0.998591	-0.412122
120	Sephs1	1.18189	-0.913811	-0.00353615
121	Hsd17b7	0.452106	-0.876217	-0.498698
122	Cytip	1.7188	-0.992907	-3.03806
123	Neb	0.697013	-0.643107	-5.84318
124	Hipk3	2.18424	-0.382161	-0.245055
125	Galk2	1.35692	-0.317287	-0.190882
126	Tubgcp4	4.36081	-0.6949	-0.241028
127	Gins1	0.816201	-0.355943	-3.02004
128	Lrba	1.93602	-0.507728	-1.3469
129	Nfkb1	1.07187	-0.911529	-0.242113
130	B4galt1	0.687318	-0.809121	-0.402425
131	Sf3a3	1.24098	-0.586805	-1.36543
132	Rfc1	0.797384	-0.734817	-2.52009
133	Pitpnm2	1.1329	-0.359871	-0.462576
134	Luc7l2	1.7934	-0.358909	-0.623763
135	Gins4	1.11744	-0.805939	-0.230967
136	Coq9	0.203669	-0.637733	-0.25141
137	Stt3a	1.55137	-0.280778	-0.292204
138	Rbm6	3.53156	-0.812518	-0.075827
139	Ank2	1.05073	-0.764423	-6.12576
140	Slc22a15	0.296178	-0.917113	-1.00311
141	Lrrc58	0.0790103	-0.957191	-0.581521
142	Ifit1	1.05605	-0.566197	-0.86548
143	Lzts2	0.423994	-0.258651	-0.494387
144	Dennd5a	0.295946	-0.441853	-1.68198
145	Man1b1	0.347695	-0.498223	-0.68314
146	Cenpt	3.66108	-0.75447	-1.13426
147	Thoc2	0.800307	-0.398539	-1.13904
148	Cd84	1.78043	-0.481467	-0.203186
149	Pcp4l1	1.19423	-0.690515	-0.211952
150	Cdc40	2.49815	-0.982623	-0.485184
151	Fmo2	0.109752	-0.916207	-0.418339
152	Myh6	0.388138	-0.262329	-10.2706
153	Elovl6	0.967336	-0.841745	-0.560859
154	Pi4ka	0.734493	-0.726827	-0.929021
155	Ndufa7	0.0231082	-0.37859	-0.211309
156	Arhgef11	2.19052	-0.987118	-1.14183
157	Snhg11	0.742852	-0.749283	-7.76306
158	Pofut1	2.8969	-0.916266	-0.799454
159	Irgm1	0.263802	-0.941945	-1.19367
160	Zfp518a	0.151932	-0.326155	-3.70625
161	AI314180	0.790805	-0.261612	-0.176369
162	Sae1	0.681335	-0.396054	-0.130938
163	Ddx17	0.0948191	-0.731102	-1.56213
164	Rlim	0.937156	-0.401967	-0.599599
165	Uqcr10	0.0929003	-0.483933	-0.108498
166	Gm10073	0.045498	-0.480547	-0.167437
167	Slc4a4	0.658311	-0.586063	-0.32739
168	Dlgap4	0.563436	-0.383988	-1.2119
169	Armt1	0.235651	-0.546189	-0.788515
170	Vrk2	1.89202	-0.801332	-0.908225
171	mt-Tv	0.641959	-0.325629	-6.45462
172	Prpf4	1.94855	-0.722024	-0.0959873
173	Akap13	0.0204259	-0.911948	-2.02871
174	Zfp9	0.837262	-0.377833	-3.48168
175	Rc3h2	1.2174	-0.444754	-0.920965
176	Cyp3a16	-0.608616	-0.946911	-3.3876
177	Cyp3a41a	-1.04146	-0.936595	-0.971038
178	Cyp3a41b	-1.0407	-0.56823	-1.7038
179	Fer	-0.614435	0.482598	1.04913
180	Acvrl1	-1.6398	0.350503	0.501673
181	Zfp512b	-2.05183	0.357805	0.40666
182	Top1mt	-0.115534	0.251781	1.10463
183	Ipo4	-1.07563	0.298303	0.45601
184	Tmem143	-0.630996	0.62702	0.819264
185	Tpra1	-0.512656	0.301204	1.40895
186	Bcl2l12	-0.19668	0.588543	0.429791
187	Mpnd	-0.767426	0.50188	0.732355
188	Supt5	-1.3451	0.514664	0.0679166
189	Rps6ka1	-1.29723	0.381481	0.308296
190	Stat3	-2.1304	0.597089	0.97764
191	Tomm40l	-0.509264	0.273725	0.467632
192	Tmco6	-0.483375	0.649638	0.872108
193	Cdk9	-1.14433	0.395261	0.302442
194	Akt1s1	-0.204592	0.679046	0.923072
195	Srf	-1.8881	0.376173	0.253564
196	Pitpna	-0.739345	0.395061	0.477691
197	Tomm34	-1.28463	0.674523	0.366929
198	Smurf2	-0.498086	0.27448	1.12298
199	Acsl1	-0.842007	0.407573	1.02326
200	Grb7	-1.57956	0.495896	0.25366
201	Tlcd1	-0.631182	0.438877	0.583316
202	Smg8	-0.527051	0.264634	1.0418
203	Apob	-1.10254	0.415341	1.92506
204	Kif1c	-0.242124	0.727452	1.45547
205	Zc3h14	-0.60517	0.337139	1.04941
206	Clmn	-0.280264	0.394915	0.950927
207	Gdi2	-0.0170439	0.357865	1.02484
208	Eci2	-0.411785	0.286979	0.841743
209	Ndufs4	-0.11112	0.292367	0.47884
210	Ap3m1	-0.647308	0.384345	1.22309
211	C9	-1.11878	0.468524	0.545864
212	Ppil2	-0.0338995	0.411838	1.1021
213	Ifnar1	-1.09067	0.51087	0.78144
214	Hagh	-0.849395	0.348545	0.261042
215	Cyp2c29	1.49631	0.266768	2.11514
216	Bag6	-2.31227	0.284965	0.223564
217	Ik	-0.430536	0.555377	0.404863
218	Papss2	-0.860427	0.296327	0.0545624
219	Inpp5a	-0.811349	0.448458	1.58185
220	Tspan4	-0.464123	0.555691	0.213965
221	Wdr24	-0.471283	0.348441	0.525063
222	Cps1	-0.243125	0.428482	2.30021
223	Fn1	-1.43019	0.534326	0.560718
224	Tagln2	-0.321113	0.643735	1.58011
225	Slc2a8	-0.63112	0.495226	1.2509
226	Gclm	-0.251499	0.676124	0.968927
227	Pdlim5	-1.91884	0.597473	0.195192
228	Txn1	-0.144815	0.694543	0.336206
229	Pigo	-2.19995	0.433232	0.149319
230	Ppt1	-0.634817	0.446112	0.750359
231	Prkcz	-1.01899	0.728528	0.38912
232	Mrpl20	-0.0170138	0.567724	0.244354
233	Nrbp1	-0.793532	0.422942	0.331147
234	Srd5a3	-0.330326	0.353575	0.749158
235	Brap	-0.1885	0.687725	1.5107
236	Sec61a1	-0.116853	0.282024	0.942978
237	Klf15	-1.70578	0.385775	0.196591
238	Clec1b	-2.26268	0.382269	0.425522
239	Aldoa	-0.0408231	0.473023	0.977653
240	Mrpl48	-0.0167489	0.387031	0.171232
241	Fam3a	-0.356067	0.261016	1.01748
242	Tecr	-0.289864	0.68497	1.32075
243	Ces1f	-0.713496	0.710447	0.25019
244	Ist1	-0.653297	0.585506	0.765799
245	Amfr	-0.150769	0.336667	1.18271
246	Ldhd	-1.044	0.419177	0.598098
247	Tmem218	-0.364185	0.632731	0.0283636
248	Lactb	-1.36913	0.392491	0.243033
249	Copb2	-1.51724	0.455835	0.0793472
250	Pdcd6ip	-0.943686	0.440037	1.05959
251	Slc25a38	-0.409809	0.317046	0.521214
252	Dpyd	-1.32207	0.728633	1.29845
253	Dnm2	-0.0367953	0.637787	1.3879
254	Pank1	-0.172626	0.411685	1.19473
255	Srsf2	-0.158901	0.709391	0.474833
256	Leprot	-1.08584	0.385987	0.705666
257	Ugt2b35	-0.923944	0.361407	0.314712
258	Eepd1	-0.113495	0.402111	1.35132
259	Ttc7	-1.84946	0.656265	0.803142
260	Smpd1	-0.722232	0.348666	0.99199
261	Actr1b	-0.814196	0.702206	1.17022
262	Ctbp1	-1.0726	0.737862	0.566397
263	Rilp	-0.113189	0.523966	0.864389
264	Sbf2	-0.541479	0.463059	1.01098
265	Txnip	-1.04216	0.350223	0.643706
266	Rassf7	-0.727974	0.690365	0.129266
267	Akr1d1	-0.468708	0.366675	0.242881
268	Stau1	-0.083991	0.705747	0.445214
269	Coq10a	-0.844466	0.372081	0.154317
270	Cblc	-0.833843	0.438304	0.987584
271	Slc19a2	-1.16958	0.599448	0.421065
272	Arhgef10l	-1.19986	0.37224	1.05701
273	Gcn1l1	-2.16427	0.301729	0.802359
274	Ypel3	-0.171824	0.298584	0.801034
275	Tom1	-0.859606	0.570671	0.964199
276	Mrpl50	-0.192282	0.509981	0.353438
277	Osbpl1a	-0.0276883	0.666674	1.12181
278	Hs6st1	-1.26841	0.568839	1.66371
279	Rtn4rl1	-0.391475	0.301914	1.68506
280	Cavin2	-1.06002	0.700284	1.7781
281	Zadh2	-0.596704	0.440931	0.753642
282	Rnf7	-0.122593	0.691063	0.290478
283	Pcdh1	-1.63727	0.622073	1.93093
284	Rexo4	-0.00161578	0.261456	1.30331
285	Repin1	-1.80351	0.471385	0.971464
286	Yap1	-0.191834	0.296457	1.85428
287	Aldh1a1	-0.124258	0.311125	0.496816
288	H2-T22	-0.624716	0.657241	0.910142
289	Ero1lb	-0.880909	0.441192	1.0701
290	Tspan7	-1.33629	0.380705	0.459177
291	Ppp2r5d	-2.09021	0.280364	0.095603
292	Chpt1	-0.780951	0.282398	0.0161427
293	Ces3b	-1.952	0.727999	0.511197
294	Kdr	-3.9708	0.394816	0.601127
295	Bcl9l	-1.96758	0.6566	0.870347
296	Mup3	-0.354066	0.406606	1.08857
297	Arfgef1	-1.71281	0.469176	0.331043
298	Rnf213	-3.38529	0.447198	0.128089
299	Hs3st3b1	-1.61001	0.33282	1.28356
300	Ugt2b36	-0.852336	0.27596	0.140134
301	Rhog	-0.848775	0.623345	1.30204
302	Arfgef2	-1.71968	0.533357	1.52102
303	Rab9	-0.666317	0.326597	0.279067
304	Cbx6	-1.2607	0.42419	1.33866
305	Tma7	-0.237429	0.345584	0.31589
306	Gm8355	-0.629725	0.371754	0.812226
307	Smlr1	-0.301743	0.458884	0.465715
308	Samd4b	-3.03397	0.724626	0.590599
309	Cfp	-2.44986	0.874124	0.812564
310	Lman2l	-0.0109605	1.70666	1.48659
311	Snd1	-0.0184252	1.2075	1.54585
312	Tubb6	-0.0894194	1.87139	0.941398
313	Akt1	-0.29314	1.6174	1.60789
314	Naglu	-0.17634	1.61851	1.68202
315	Sdf2	-0.515493	1.06937	0.282021
316	Pex6	-1.00485	1.65333	1.59741
317	Il17ra	-1.29532	1.55938	0.948717
318	Sh3gl1	-0.409086	0.905708	0.558171
319	Sec14l2	-1.09956	0.923956	1.04763
320	Man2b1	-1.07085	1.21364	1.72999
321	Prlr	-0.14942	0.85795	1.66822
322	Mgst1	-0.065985	1.17359	0.379047
323	Ubqln4	-0.732044	0.781096	1.2283
324	Tmem184b	-1.58293	1.35535	1.07702
325	Nuak2	-0.54333	1.58321	1.55336
326	Fads1	-0.505459	2.1965	1.66131
327	Nelfb	-0.301904	1.27176	1.2131
328	Tex261	-0.448326	1.35266	1.06224
329	Rabl6	-0.230206	1.3933	0.672549
330	Actn1	-2.16862	3.1565	0.907766
331	Cd5l	-0.592049	3.83091	2.57402
332	Celsr1	-0.453763	2.42716	3.57442
333	Med24	-1.40212	2.85831	0.62318
334	Pigt	-0.542584	1.62485	1.55515
335	Pltp	-1.61332	2.57219	1.39396
336	Slc12a7	-1.93126	1.32108	1.34186
337	Dhx58	-0.635876	2.26631	0.746233
338	Cd68	-2.00269	1.37478	0.572456
339	Wwc1	-0.48216	1.95712	2.51975
340	Ppp1r12c	-0.227715	0.910771	1.74864
341	Atp6v0a1	-0.871157	1.78111	1.92937
342	Pah	-0.729943	1.39056	1.5989
343	Pald1	-0.69335	1.02354	1.29023
344	Tbk1	-1.52592	1.5669	0.234352
345	Ptprb	-3.79467	1.09378	0.512341
346	Tcf3	-1.13129	1.15558	1.36955
347	Pfkl	-1.37772	1.21425	0.63757
348	Nudcd2	-0.0819152	0.981904	0.160052
349	Ogdh	-0.479202	1.38144	2.16702
350	Galnt10	-1.70734	2.04748	0.0469144
351	Srebf1	-2.17237	3.88836	0.840311
352	Trappc12	-0.556105	0.781602	1.05309
353	Dld	-0.0383431	1.59321	1.15861
354	Exoc7	-0.297835	1.21166	0.960209
355	Mink1	-2.83017	1.44992	0.171966
356	Acly	-0.414893	1.85058	0.632616
357	Ubtf	-0.431456	1.11907	0.587155
358	Sec23a	-0.170425	2.28545	1.77109
359	Zfp36l1	-1.73253	1.31227	1.79603
360	Acot3	-0.781482	2.10981	1.35321
361	Traf3	-1.26262	1.13568	1.96328
362	Cdc42bpb	-0.693526	1.41877	0.155407
363	Tnfaip2	-0.741953	1.23963	1.78709
364	Dapk1	-0.466287	2.48231	2.01714
365	Mccc2	-0.482619	1.17333	0.861443
366	Ngly1	-1.71181	0.791344	0.150181
367	Ktn1	-0.279518	2.14662	0.427915
368	A1bg	-1.43888	5.3749	0.6737
369	Zc3h7b	-2.93676	1.31961	0.0226261
370	Plec	-2.97032	1.24955	0.995018
371	Cldnd1	-1.14275	1.21566	0.418122
372	Rcan1	-0.462623	0.905055	2.0447
373	Ifnar2	-0.51754	0.948956	0.920939
374	Lima1	-1.66919	0.995416	0.846953
375	Prr13	-0.550484	1.57794	0.69154
376	Rgn	-1.16463	0.766444	0.480958
377	Chd1	-1.0183	1.71835	0.71296
378	Cyp51	0.352057	2.19545	1.31231
379	Abcg8	-1.85488	1.33758	0.247503
380	Cd74	-0.170545	5.03519	3.87629
381	Csf1r	-3.69473	1.70342	1.07357
382	Coro1b	-0.604353	0.863191	0.486354
383	Grk2	-0.0639007	1.61933	2.42001
384	Cpt1a	-1.44327	1.35778	1.5322
385	Stip1	-0.153003	1.54223	1.30101
386	Shoc2	-1.23616	1.49245	0.285886
387	Dclre1a	-1.49597	0.839504	0.16382
388	Cyp17a1	2.29664	1.79661	3.8759
389	Sema4g	-0.440526	3.54544	2.97893
390	Ptprj	-2.86265	1.96752	0.338392
391	Kdm5c	-0.180023	2.082	2.71862
392	Shmt2	-0.583347	1.32997	1.0061
393	Ttc4	-0.508005	1.54406	0.332963
394	Dock9	-0.137887	5.9461	2.38011
395	2025-03-08	-0.24467	1.29418	0.908074
396	Rhot2	-0.148955	1.1094	1.7958
397	Sdc3	-4.22512	1.61891	0.539595
398	Adhfe1	-0.0216817	0.82621	1.27863
399	Itm2c	-0.163857	1.15635	1.80342
400	Rnpepl1	-1.64219	0.827	0.856956
401	Actr3	-1.25999	0.831772	0.0714683
402	Rgs2	-1.37974	1.43112	0.98706
403	Rgs16	-0.79767	1.22428	0.490098
404	Iars2	-1.58855	0.756154	0.019341
405	Gapvd1	-0.766788	1.70553	1.00696
406	Hc	-0.74227	1.20487	1.81981
407	Egfl7	-0.0917168	1.3064	1.85012
408	Abca2	-2.76039	1.95744	0.901726
409	Anapc2	-0.219807	1.78703	1.48809
410	Abcb11	-0.585245	1.58657	1.67073
411	Cat	-0.413424	1.81747	1.00543
412	Arhgap1	-1.32615	3.28389	1.83136
413	Ivd	-0.707027	0.923575	1.38493
414	Crtc2	-1.3588	1.72828	1.69242
415	Enpep	-0.537422	1.09946	1.76733
416	Zbtb7b	-0.281533	1.2583	2.31065
417	Aco1	-1.35025	1.38174	1.20963
418	Jak1	-0.617266	2.25864	1.80447
419	Laptm5	-0.439977	4.10278	3.82463
420	Nub1	-0.714417	1.03881	1.21768
421	H6pd	-0.550145	1.1296	1.96994
422	Mfn2	-0.295342	1.80439	1.96652
423	Sel1l3	-0.908661	1.32912	1.03402
424	Sfswap	-0.250437	1.2334	1.87566
425	Mmab	-0.591387	2.0383	0.867068
426	Asns	-0.138927	3.23267	0.328391
427	Calu	-0.377561	1.0995	1.37063
428	Edem1	-0.131968	0.89044	1.6596
429	Bms1	-0.648447	0.902878	1.73089
430	Fkbp4	-0.319684	0.751276	0.607979
431	Snrpa1	-0.038383	1.21454	0.733999
432	Mfge8	-0.231612	0.836896	1.67661
433	Aqp8	-0.0521446	0.772508	0.504484
434	Rnf40	-0.622902	0.907142	1.55892
435	Tpp1	-0.34793	1.31174	1.96316
436	Chst15	-1.50157	1.14945	2.03217
437	Rps6ka3	-0.517998	3.4214	2.01675
438	Nono	-0.693113	0.830309	0.582638
439	Gas6	-1.81716	1.75602	0.422218
440	Gpat4	-0.167562	1.38759	1.90369
441	Gtf2e2	-1.54369	1.49631	0.117456
442	Cog4	-0.0655571	1.2296	0.984753
443	Zdhhc7	-0.35402	1.03042	1.41494
444	Wwp2	-0.238045	1.02197	1.41935
445	Aplp2	-0.6535	1.55061	1.98308
446	Cul5	-0.522678	2.94729	0.78528
447	Glce	-0.439786	1.1349	0.628104
448	Mon1a	-0.625923	1.59783	0.756155
449	Alas1	-0.0544961	2.79825	1.34179
450	Cyp2a5	0.911427	3.47993	1.5708
451	Arap1	-1.62883	1.16845	1.27344
452	Fbxo21	-0.608359	1.93437	1.05601
453	Lss	-1.07659	1.13177	0.56852
454	Ptprf	-2.57714	0.838847	0.240813
455	Engase	-0.191442	1.07178	1.35657
456	Rnf43	-1.89658	0.85741	0.232969
457	Hdac11	-0.519014	1.00004	0.732455
458	Ube2f	-0.654269	0.961422	0.300671
459	Cd300ld	-0.240156	2.30655	2.49923
460	Dhcr24	-0.491987	2.61518	2.47416
461	C8a	-2.04305	0.79828	1.17027
462	Epn1	-0.384041	0.874953	1.7164
463	Gramd4	-0.602049	1.44011	2.67489
464	Vezt	-0.774567	1.76718	0.394075
465	Gatad2a	-1.37074	1.37342	0.770887
466	Igfbp7	-0.106343	3.26754	3.00357
467	Rmdn2	-1.07533	1.16806	0.456917
468	Sec24a	-0.932806	0.875839	2.65459
469	Eea1	-2.25563	1.95488	0.297348
470	Sbf1	-0.380524	2.54705	2.15478
471	Colec11	-1.39891	0.848583	1.19124
472	Tmem184a	-2.05435	0.828863	0.469264
473	C1qc	-0.989654	2.81845	2.46732
474	C1qb	-1.31849	1.15005	0.476259
475	Aifm1	-0.541072	1.52171	1.59946
476	Scd1	-0.18588	0.77187	1.41572
477	Ranbp10	-0.791412	1.3987	1.99799
478	Gch1	-0.101105	0.812216	0.756297
479	Tgm2	-0.202656	0.870827	2.64565
480	Galnt11	-0.549851	1.76765	1.97635
481	Usp5	-0.569647	1.2522	0.903404
482	Mapkap1	-0.801594	1.41667	0.890602
483	Txndc5	-0.807014	1.21019	0.746623
484	Sart1	-0.102181	1.92084	2.3816
485	Ube2h	-0.317425	1.14183	1.43189
486	Polg	-0.688044	0.817253	1.30688
487	Abhd2	-1.66561	0.935428	1.37748
488	Ciz1	-1.74553	0.812965	0.815546
489	Ppp1r10	-0.233558	0.769787	2.59632
490	Mreg	-0.264569	0.904668	1.20949
491	Zer1	-1.10813	4.8288	1.51938
492	Saa3	-1.4942	1.48916	1.858
493	Lrp1	-2.03768	1.30931	0.386142
494	Cul9	-0.21052	1.90369	1.62492
495	Skiv2l	-0.694984	1.7032	1.64716
496	Zfp598	-0.194437	1.38358	2.44159
497	Smc1a	-1.82577	2.21807	1.03125
498	Tmco4	-0.540291	1.18604	1.36698
499	Rgl2	-1.11996	1.7629	2.43933
500	Serpina3g	-1.18451	1.89933	1.46022
501	Abca8a	-2.16149	1.60923	0.247754
502	Rnpep	-0.716481	1.01794	1.1873
503	Pbxip1	-1.26378	0.949409	1.01308
504	Grsf1	-0.0234772	2.07151	1.64976
505	Pcsk9	-1.55056	2.48752	1.04459
506	Sptssa	-0.47195	1.62132	0.308428
507	Hjurp	-2.00751	1.11982	0.0507568
508	Cox19	-0.054338	0.991418	0.815574
509	Slc25a51	-0.0112885	1.31084	1.63326
510	Eif4g1	-0.164873	1.85669	1.9287
511	AI464131	-1.96689	1.00663	1.05101
512	Cxxc5	-0.52038	2.35019	1.45186
513	Pygo2	-0.0401891	1.02256	1.97719
514	Mlec	-0.340763	0.944234	1.10213
515	Lurap1l	-0.63162	0.904932	0.883621
516	Sephs2	-0.100851	0.772588	1.6381
517	Dcaf5	-1.54527	1.00051	1.23507
518	Ogfr	-0.111088	0.852934	1.08594
519	Suox	-0.406052	1.27324	1.71207
520	Glt1d1	-2.34355	2.49487	0.27591
521	Slc25a44	-0.566043	1.06607	1.63771
522	Maml1	-0.593746	1.45275	2.78298
523	Ccdc126	-0.860976	2.71762	0.824054
524	Ppp1r37	-0.111649	1.59916	2.11048
525	Vamp7	-0.5748	2.30385	0.533873
526	Mafg	-1.86936	0.930904	0.259514
527	Klf13	-1.0901	2.55315	1.84224
528	Opa3	-0.177891	0.863156	1.24834
529	Acyp1	5.32751	7.44036	5.76483
530	Slc22a30	-0.0473698	2.47957	1.00174
531	Rap1b	-0.655035	1.59729	0.200859
532	Junb	-0.298537	1.72359	1.68577
533	Rnf26	-0.501643	1.43122	1.79591
534	Akr1c20	-0.22521	1.33035	0.597033
535	Nbeal2	-0.00713378	2.06329	3.27603
536	Ece1	-0.474936	2.08599	3.05227
537	Brd9	-0.569629	1.31225	0.735638
538	Gpr182	-0.63813	1.74643	2.32287
539	Nap1l1	-0.0467318	1.21208	1.03374
540	Hnrnpa3	-1.44061	0.786076	0.287417
541	Fdps	-0.381268	1.8087	0.251013
542	Serpina6	-0.370245	2.81137	0.966828
543	Cxcl12	-0.0153104	1.20969	0.773811
544	Cyp46a1	2.06947	3.59151	4.01873
545	Nectin2	-0.578362	0.84581	1.30941
546	Impdh2	-0.170381	0.777359	0.666113
547	Pstk	-0.00921447	1.75568	0.212486
548	Rab3ip	-0.593883	1.82334	1.14528
549	Aox3	-1.68764	2.39983	1.04923
550	mt-Te	-1.76834	2.6857	0.733232
551	Tacc1	-1.89076	1.15288	0.869326
552	Rdh11	-0.217818	1.76678	1.00659
553	Cyp2d26	2.48753	3.3721	3.66567
554	Gm10221	-0.494464	1.34197	0.430586
555	Sptbn2	-2.58145	1.76629	1.73602
556	Lgals1	-0.719558	1.26756	0.0689633
557	Scyl2	-1.90827	1.17299	0.423724
558	Irgm2	-0.0131958	3.30805	1.32735
559	Ssbp4	-1.00623	1.26761	1.11149
560	Rnf121	-0.0697722	1.02383	0.273673
561	Dgkd	-0.169917	1.11814	2.21122
562	Akr1c19	-0.493607	1.47116	0.101986
563	Ganab	-0.371688	0.861484	1.3596
564	Ttpa	-0.136265	1.53595	1.41489
565	Clec4g	-0.426733	1.21265	0.786607
566	Grk6	-0.239438	1.30322	1.70582
567	Ly6a	-2.17714	1.08999	0.912384
568	Acsf2	-0.915368	1.37415	2.11074
569	Psme2	-0.0616633	1.04336	0.222303
570	Rps6kc1	-0.581108	3.7583	1.32056
571	Ugt1a1	-0.334643	1.06067	1.48139
572	Cfb	-0.206065	1.28322	1.70122
573	Cyp4f13	-0.00644536	1.12999	1.73292
574	Akap12	-0.19	3.89954	2.20437
575	Cyp4f14	-0.640404	1.1726	1.59703
576	Cyp26a1	4.47575	6.44231	3.99478
577	Cyp2c39	2.22707	3.61997	3.74116
578	Cyp2c23	-1.00518	1.49125	1.58644
579	Cyp27a1	3.92101	5.44629	6.11348
580	Cyp2u1	1.8924	2.55841	3.97262
581	Cyp4a31	2.60062	3.03785	4.86968
582	Cyp4b1	7.44135	6.40329	5.58048
583	Cyp4a14	2.66125	1.90565	4.47426
584	Cyp3a25	0.823761	1.30087	1.97752
585	Cyp3a13	5.0505	4.11611	6.35444
586	Cyp2d22	-0.0958482	1.06407	2.03734
587	Cyp2c54	-0.455122	1.31067	0.8589
588	Cacnb3	1.25359	-3.36722	-2.77823
589	Mcu	1.00217	-2.25747	-0.827851
590	Lpl	0.591105	-1.69604	-3.12045
591	Rel	3.37673	-2.29034	-0.291735
592	Crebbp	0.975148	-3.89556	-1.75211
593	Fbxw7	0.624677	-1.94643	-0.74451
594	Casp9	1.72365	-1.12861	-1.42388
595	Itpr1	0.459322	-3.73082	-2.47847
596	Pik3r4	0.143341	-1.53702	-1.54709
597	Atp1a3	1.06049	-7.75694	-10.5133
598	Capn11	1.09932	-7.05801	-4.86264
599	mt-Nd3	0.490151	-4.67558	-2.8223
600	Cyp20a1	-2.17282	-1.88477	-1.63606
601	Cyp4a32	-4.61914	-3.50459	-1.83
602	Cyp4a12a	-9.22012	-9.09316	-11.9506
603	Cypt2	-10.5524	-10.4554	-25.8767
604	Cyp2c69	-1.80396	-1.52834	-1.86486
605	Cul3	0.695338	-1.34614	-0.492597
606	Pola1	2.05538	-3.94415	-5.13582
607	Nfkbia	0.473943	-1.29286	-0.343545
608	Smad5	1.52346	-2.14432	-0.514089
609	Sos1	1.19401	-2.21875	-0.582882
610	Dnajb5	0.19008	-2.50761	-1.55904
611	Inhba	0.811014	-2.46084	-1.15231
612	Pbx1	0.376555	-3.45743	-1.95334
613	Irak4	0.110045	-3.02032	-2.32011
614	Ppargc1b	0.226116	-3.5953	-3.77999

## Sheet: TOX-disease function genes
		LOG2FC (fold change)					LOG2FC (fold change)
Inflammation of liver network	ETHANOL +EV vs. EV	AKAP12 OE vs. EV	AKAP12 OE+ETHANOL vs. EV		MASLD network	ETHANOL +EV vs. EV	AKAP12 OE vs. EV	AKAP12 OE+ETHANOL vs. EV
LAPTM5	-0.439977	4.10278	3.82463		MFN2	-0.295342	1.80439	1.96652
MFN2	-0.295342	1.80439	1.96652		PPP1R10	-0.233558	0.769787	2.59632
NAGLU	-0.17634	1.61851	1.68202		ACOT1	-0.781482	2.10981	1.35321
CFB	-0.206065	1.28322	1.70122		SKIC2	-0.694984	1.7032	1.64716
ACOT1	-0.781482	2.10981	1.35321		SREBF1	-2.17237	3.88836	0.840311
ABCB11	-0.585245	1.58657	1.67073		RCAN1	-0.462623	0.905055	2.0447
C5	-0.74227	1.20487	1.81981		CAT	-0.413424	1.81747	1.00543
BRAP	-0.1885	0.687725	1.5107		ACLY	-0.414893	1.85058	0.632616
Scd1	-0.18588	0.77187	1.41572		FDPS	-0.381268	1.8087	0.251013
TRAF3	-1.26262	1.13568	1.96328		SEL1L3	-0.908661	1.32912	1.03402
TECR	-0.289864	0.68497	1.32075		CPT1A	-1.44327	1.35778	1.5322
FDPS	-0.381268	1.8087	0.251013		APOB	-1.10254	0.415341	1.92506
CLEC4G	-0.426733	1.21265	0.786607		DGAT1	-0.32526	0.142035	1.22109
IFNAR2	-0.51754	0.948956	0.920939		GATAD2A	-1.37074	1.37342	0.770887
IMPDH2	-0.170381	0.777359	0.666113		TLCD1	-0.631182	0.438877	0.583316
CBLB	3.21668	-1.68547	-0.288637		AGK	2.98761	-1.72785	-0.936168
APOB	-1.10254	0.415341	1.92506		LEPROT	-1.08584	0.385987	0.705666
IL17RA	-1.29532	1.55938	0.948717		ELOVL6	0.967336	-0.841745	-0.560859
ABHD6	-0.0453055	0.0960724	1.1101		HSF1	-1.13828	0.085782	0.546543
SRSF2	-0.158901	0.709391	0.474833		COMMD1	0.63599	-1.15702	-0.0297647
LGALS1	-0.719558	1.26756	0.0689633		PHLDA1	0.759585	-0.912814	-0.946454
TLCD1	-0.631182	0.438877	0.583316		ZMIZ1	0.678824	-2.14512	-0.856006
STUB1	-0.35246	0.021573	0.67894		DOCK7	2.07993	-2.96865	-2.10697
AGK	2.98761	-1.72785	-0.936168		LPL	0.591105	-1.69604	-3.12045
IFNAR1	-1.09067	0.51087	0.78144		PNPLA3	0.571162	-2.57497	-2.36746
NOTCH1	1.76468	-1.2129	-0.368866		TCF4	0.376874	-2.97983	-2.1056
LEPROT	-1.08584	0.385987	0.705666		PWWP3A	0.728241	-2.77444	-3.32516
NFKB1	1.07187	-0.911529	-0.242113		KAZN	2.39038	-4.44599	-4.82226
ELOVL6	0.967336	-0.841745	-0.560859		CHEK2	1.52621	-4.67911	-4.80485
HSF1	-1.13828	0.085782	0.546543		GABRQ	0.22942	-9.91106	-25.8631
STAT3	-2.1304	0.597089	0.97764
PTPRJ	-2.86265	1.96752	0.338392				LOG2FC (fold change)
RNF43	-1.89658	0.85741	0.232969		MASH network	ETHANOL +EV vs. EV	AKAP12 OE vs. EV	AKAP12 OE+ETHANOL vs. EV
PI4KA	0.734493	-0.726827	-0.929021		MFN2	-0.295342	1.80439	1.96652
BCL2L1	-1.48821	0.0156539	0.429228		ACOT1	-0.781482	2.10981	1.35321
PHLDA1	0.759585	-0.912814	-0.946454		FDPS	-0.381268	1.8087	0.251013
DDX17	0.0948191	-0.731102	-1.56213		APOB	-1.10254	0.415341	1.92506
GMDS	2.35877	-2.07257	-2.48877		TLCD1	-0.631182	0.438877	0.583316
LRP6	0.254538	-1.99311	-0.488601		AGK	2.98761	-1.72785	-0.936168
GABBR2	0.601176	-1.50533	-1.90745		LEPROT	-1.08584	0.385987	0.705666
ADAM10	0.903896	-2.28035	-2.05293		ELOVL6	0.967336	-0.841745	-0.560859
LPL	0.591105	-1.69604	-3.12045		HSF1	-1.13828	0.085782	0.546543
PNPLA3	0.571162	-2.57497	-2.36746		RNF43	-1.89658	0.85741	0.232969
IL2RG	1.05263	-2.57175	-2.85249		PHLDA1	0.759585	-0.912814	-0.946454
TCF4	0.376874	-2.97983	-2.1056		LRP6	0.254538	-1.99311	-0.488601
NRAS	0.0536212	-2.92044	-1.92103		LPL	0.591105	-1.69604	-3.12045
PBX1	0.376555	-3.45743	-1.95334		PNPLA3	0.571162	-2.57497	-2.36746
IRAK4	0.110045	-3.02032	-2.32011		TCF4	0.376874	-2.97983	-2.1056
KAZN	2.39038	-4.44599	-4.82226		KAZN	2.39038	-4.44599	-4.82226
POLA1	2.05538	-3.94415	-5.13582
AIM2	0.225128	-5.22981	-4.37232
CBL	0.55784	-5.7487	-4.61988
LAT	0.630029	-6.17996	-6.02771
TSBP1	0.0256162	-9.63796	-8.86619
CSMD1	0.246216	-10.3543	-12.9682
GABRQ	0.22942	-9.91106	-25.8631
