# Supplementary material for: The AKAP12-PKA axis regulates lipid homeostasis during alcohol-associated liver disease
Source: Signal Transduct Target Ther. 2025 Apr 9;10:109. doi: 10.1038/s41392-025-02202-1 (PMC11979000; doi:10.1038/s41392-025-02202-1)
Supplement: Supplementary file 4 — Data S3 [file 41392_2025_2202_MOESM4_ESM.xlsx]

## Sheet: Sheet1
Differentially expressed genes sequencing analysis of mouse liver (DEGseq).
Statistical significance: p<0.05
Calculation: LOG2 (fold change) or LOG2 (FC) was calculated from the comparison of the ETHANOL+EV, AKAP12 OE and AKAP12 OE+ETHANOL groups to EV (CON) group
Out of 7733 RNAs exhibiting a significant change by alcohol in the RNA sequencing data set of mouse liver, 6104 RNAs were downregulated by alcohol and modulated by AKAP12 under basal or alcohol-stimulated conditions

## Sheet: DEGseq AKAP12 OE
Differentially expressed genes (DEGseq)-liver
Statistical significance: p<0.05
Calculation: LOG2 (fold change) or LOG2 (FC) was calculated from the comparison of the ETHANOL+EV, AKAP12 OE and AKAP12 OE+ETHANOL groups to EV (CON) group
Out of 7733 RNAs exhibiting a significant change by alcohol in the RNA sequencing data set of mouse liver, 6104 RNAs were downregulated by alcohol and modulated by AKAP12 under basal or alcohol-stimulated conditions
1629 RNAs were upregulated by alcohol and modulated by AKAP12 under basal or alcohol-stimulated conditions.
Gene.name	ENSEMBL ID	log2FoldChange ETHANOL+EV vs. EV	log2FoldChange AKAP12 OE vs. EV	log2FoldChange AKAP12 OE +ETHANOL vs. EV
Gnai3	ENSMUSG00000000001	-4.21461	-1.18643	-0.351517
Apoh	ENSMUSG00000000049	-4.96368	1.11918	1.24365
Narf	ENSMUSG00000000056	-1.5676	-0.519776	-1.48799
Cav2	ENSMUSG00000000058	-3.14763	-0.316594	0.121756
Klf6	ENSMUSG00000000078	-2.46514	0.364788	1.55411
Cox5a	ENSMUSG00000000088	-5.84736	-1.22115	0.491472
Tbx2	ENSMUSG00000000093	-1.27223	0.293969	0.352001
Gna12	ENSMUSG00000000149	-5.61639	-0.427283	-0.323653
Slc22a18	ENSMUSG00000000154	-4.56322	1.10593	-0.00104676
Igsf5	ENSMUSG00000000159	-2.76801	-1.36629	0.20437
Dlat	ENSMUSG00000000168	-3.51357	-1.31558	-0.273501
Sdhd	ENSMUSG00000000171	-5.98452	-1.25316	0.178778
Trim25	ENSMUSG00000000275	-1.98806	0.371099	0.583049
Scpep1	ENSMUSG00000000278	-1.59568	0.0199419	-0.0603002
Tpd52l1	ENSMUSG00000000296	-3.27874	-0.599552	0.103753
Pemt	ENSMUSG00000000301	-5.51706	-0.164565	0.129271
Clec10a	ENSMUSG00000000318	-1.72472	0.631358	-0.37131
Arvcf	ENSMUSG00000000325	-3.16952	-0.215671	-0.599743
Comt	ENSMUSG00000000326	-5.16833	0.171133	-0.0096402
Dbt	ENSMUSG00000000340	-4.34733	0.41094	-0.893398
Dazap2	ENSMUSG00000000346	-5.45271	-0.538489	-0.303934
Mcts1	ENSMUSG00000000355	-3.85297	-0.301523	0.0940355
Rem1	ENSMUSG00000000359	-1.44716	0.738511	-0.493705
Trappc10	ENSMUSG00000000374	-2.95807	-0.764332	-0.151646
Ccm2	ENSMUSG00000000378	-2.4346	-0.132735	0.202454
Tbrg4	ENSMUSG00000000384	-2.65918	0.150921	0.707455
Mx1	ENSMUSG00000000386	-2.82425	0.460976	-1.01043
Ndufa9	ENSMUSG00000000399	-4.93503	0.137073	-0.342249
Galnt1	ENSMUSG00000000420	-3.42913	-0.052319	0.0476723
Wdr77	ENSMUSG00000000561	-4.22734	-0.94752	-0.0960043
Atp5f1	ENSMUSG00000000563	-6.07551	-1.47135	-0.357937
Hnrnpd	ENSMUSG00000000568	-3.31968	-0.420739	-0.347188
C1d	ENSMUSG00000000581	-6.01079	-1.27816	-0.940993
Gm2a	ENSMUSG00000000594	-4.49756	0.209275	0.16952
Clcn4	ENSMUSG00000000605	-3.80781	0.567306	0.216787
Haao	ENSMUSG00000000673	-5.28786	0.362625	-0.796928
Cd52	ENSMUSG00000000682	-3.22059	1.28705	1.31117
Abhd15	ENSMUSG00000000686	-1.73459	-0.318466	0.711494
Kat2b	ENSMUSG00000000708	-1.81743	-0.790758	0.242054
Rab5b	ENSMUSG00000000711	-1.62973	0.501323	0.17769
Rpl13	ENSMUSG00000000740	-5.67533	-0.0657094	0.416002
Chmp1a	ENSMUSG00000000743	-4.56651	0.268683	0.820281
Rpa1	ENSMUSG00000000751	-2.06411	-0.514749	-0.0170453
Serpinf1	ENSMUSG00000000753	-5.51219	0.160867	-0.0998652
Tubgcp3	ENSMUSG00000000759	-3.9812	-0.469995	-0.604703
Polr3d	ENSMUSG00000000776	-1.32601	0.513621	0.865028
Ddx3x	ENSMUSG00000000787	-4.0613	-0.46794	0.624694
Usp32	ENSMUSG00000000804	-1.20043	-0.829511	-0.216019
Txnrd3	ENSMUSG00000000811	-3.25636	-0.965958	-0.267441
Tpd52l2	ENSMUSG00000000827	-3.81127	-0.770525	-0.136585
Fmr1	ENSMUSG00000000838	-3.14744	-1.12352	-0.843083
Pxmp4	ENSMUSG00000000876	-4.41303	0.548064	-0.533927
Dlg3	ENSMUSG00000000881	-1.39328	0.630646	-0.564098
Smarcb1	ENSMUSG00000000902	-2.66725	-0.00469	-0.360533
Hip1r	ENSMUSG00000000915	-2.44792	-0.12353	0.186587
Top1mt	ENSMUSG00000000934	-4.22906	0.859764	0.0850215
Mmp14	ENSMUSG00000000957	-1.30236	1.15307	0.169385
Oxa1l	ENSMUSG00000000959	-1.94714	0.121993	0.0204884
Ilf2	ENSMUSG00000001016	-2.26846	-0.663677	-0.441687
Chtop	ENSMUSG00000001017	-2.72019	-0.357148	0.255407
Snapin	ENSMUSG00000001018	-3.35991	-0.186582	-0.918129
S100a4	ENSMUSG00000001020	-1.75026	1.81436	0.957261
S100a6	ENSMUSG00000001025	-1.53648	3.32224	0.970088
Epn2	ENSMUSG00000001036	-1.15997	-0.553482	-0.469492
Sec24b	ENSMUSG00000001052	-1.85133	-1.08515	-0.00448283
N4bp3	ENSMUSG00000001053	-4.64356	0.133228	-0.103474
Rmnd5b	ENSMUSG00000001054	-2.61085	0.826383	0.305659
Nhp2	ENSMUSG00000001056	-4.99824	-0.0865438	0.831914
Vps9d1	ENSMUSG00000001062	-3.55347	-0.214755	-0.554267
Zfp276	ENSMUSG00000001065	-2.98606	-0.197236	-1.1985
Poldip2	ENSMUSG00000001100	-3.62144	-0.966666	-0.0912592
Sebox	ENSMUSG00000001103	-3.18406	-6.9895	-3.49369
Ift20	ENSMUSG00000001105	-5.05008	0.0702103	-0.205669
Col6a1	ENSMUSG00000001119	-1.23026	2.1504	-0.989605
Lgals9	ENSMUSG00000001123	-3.459	0.631563	-0.119842
Araf	ENSMUSG00000001127	-3.62848	0.0185561	-0.292918
Cfp	ENSMUSG00000001128	-4.39632	0.869021	0.950251
Uxt	ENSMUSG00000001134	-4.78376	-0.606393	0.00449887
Ftcd	ENSMUSG00000001155	-5.32652	0.0288369	-0.198405
Gmcl1	ENSMUSG00000001157	-1.85353	-0.670933	-0.507436
Snrnp27	ENSMUSG00000001158	-4.49583	0.353296	-0.290734
Calm1	ENSMUSG00000001175	-5.18346	-0.175951	-0.382913
Agpat3	ENSMUSG00000001211	-4.04421	0.363558	0.24695
Dpp9	ENSMUSG00000001229	-4.43717	0.451312	0.207467
Lsr	ENSMUSG00000001247	-4.85777	0.703547	0.238951
Gramd1a	ENSMUSG00000001248	-3.46382	-0.414163	-0.55097
Hpn	ENSMUSG00000001249	-4.52299	0.26963	-0.627672
Ckb	ENSMUSG00000001270	-2.77249	0.997236	1.21941
Myg1	ENSMUSG00000001285	-4.30134	-0.0763416	-0.572564
Pfdn5	ENSMUSG00000001289	-5.79616	-0.479698	-0.386423
Rrp15	ENSMUSG00000001305	-3.17029	-0.224441	0.529623
Srr	ENSMUSG00000001323	-1.58887	0.327577	0.982324
Acp5	ENSMUSG00000001348	-5.42136	0.00212901	0.0269914
Fbxo9	ENSMUSG00000001366	-1.42255	-0.551864	0.701099
Vps50	ENSMUSG00000001376	-1.76491	-0.549319	-0.0238085
Hars	ENSMUSG00000001380	-3.51298	-0.325047	0.0455216
Zmat2	ENSMUSG00000001383	-1.71466	0.596531	0.301755
Ube2c	ENSMUSG00000001403	-1.52268	-0.367567	-0.536776
Smg5	ENSMUSG00000001415	-1.67484	-0.31509	-0.268918
Cct3	ENSMUSG00000001416	-4.11188	-0.556735	0.211349
Glmp	ENSMUSG00000001418	-1.5956	0.8932	0.537175
Snd1	ENSMUSG00000001424	-1.79223	0.0428331	-0.144559
Col18a1	ENSMUSG00000001435	-4.64961	0.0107326	-0.433796
Slc19a1	ENSMUSG00000001436	-1.5756	-0.145759	0.998673
Kpnb1	ENSMUSG00000001440	-2.91922	-0.0139353	-0.121394
Mrpl10	ENSMUSG00000001445	-4.1064	-0.634081	-0.639551
Cyp51	ENSMUSG00000001467	-5.74798	-0.930012	-0.422872
Tcf25	ENSMUSG00000001472	-3.3226	0.507204	0.706188
Tubb6	ENSMUSG00000001473	-1.78308	-0.0281635	0.995676
Def8	ENSMUSG00000001482	-2.06221	-0.487126	-0.573606
Gtf2h4	ENSMUSG00000001524	-2.67855	-0.217826	-0.361988
Tubb5	ENSMUSG00000001525	-3.57551	-0.153103	0.132035
Ell2	ENSMUSG00000001542	-4.38576	-0.937823	-0.0398062
Jup	ENSMUSG00000001552	-1.66004	0.58937	0.136138
Tcea3	ENSMUSG00000001604	-4.59548	0.759564	-0.877192
Ifrd1	ENSMUSG00000001627	-2.84849	-0.190771	0.702688
Stk38l	ENSMUSG00000001630	-1.96506	-0.57824	-0.440015
Brpf1	ENSMUSG00000001632	-3.69215	0.0566155	-0.586671
Akr1b3	ENSMUSG00000001642	-1.81347	0.581088	0.253848
Gstt1	ENSMUSG00000001663	-5.21062	0.10995	-1.01181
Gstt3	ENSMUSG00000001665	-2.4317	0.24805	0.809742
Ddt	ENSMUSG00000001666	-5.557	-0.395399	0.475779
Tat	ENSMUSG00000001670	-4.69529	0.771562	0.936389
Ddx18	ENSMUSG00000001674	-2.84575	1.18531	0.238986
Ubl3	ENSMUSG00000001687	-3.28107	-1.37434	-0.376817
Gramd3	ENSMUSG00000001700	-2.86749	-0.456313	-0.220753
Eef1e1	ENSMUSG00000001707	-6.11128	-1.20102	-0.149914
Akt1	ENSMUSG00000001729	-2.66518	0.382485	0.50387
Tcirg1	ENSMUSG00000001750	-2.02672	0.367512	0.545234
Naglu	ENSMUSG00000001751	-3.23899	0.278582	0.248927
Ppat	ENSMUSG00000001755	-5.41734	-0.797914	0.416811
Smo	ENSMUSG00000001761	-1.67227	0.600595	-0.680639
Tspan33	ENSMUSG00000001763	-1.12234	0.109128	0.305096
Crnkl1	ENSMUSG00000001767	-1.81051	-0.497409	0.184469
Rin2	ENSMUSG00000001768	-1.02151	-0.0827072	-0.327138
Chordc1	ENSMUSG00000001774	-3.57996	-1.04178	-1.06239
Rtcb	ENSMUSG00000001783	-2.70456	-0.0572988	0.625476
Pwp1	ENSMUSG00000001785	-1.0907	0.356841	1.18811
Capns1	ENSMUSG00000001794	-1.4356	1.5928	0.698794
Lrp3	ENSMUSG00000001802	-1.54415	0.497502	0.731258
Clpb	ENSMUSG00000001829	-1.67722	0.777564	0.627597
Sept7	ENSMUSG00000001833	-2.27941	0.0194545	0.00535444
Zdhhc4	ENSMUSG00000001844	-1.8122	1.21357	0.841048
Rac1	ENSMUSG00000001847	-3.5557	-0.182946	0.357964
Ugp2	ENSMUSG00000001891	-6.65226	-1.35969	-0.0626814
Trmt1	ENSMUSG00000001909	-1.11857	1.29797	0.820383
Uba1	ENSMUSG00000001924	-2.93154	-0.0806501	-0.110062
Fam50a	ENSMUSG00000001962	-2.54982	-1.24666	0.0876602
Emd	ENSMUSG00000001964	-3.99185	-0.860986	-0.0370046
Taco1	ENSMUSG00000001983	-1.64956	-1.46152	-0.419931
Blvra	ENSMUSG00000001999	-3.23002	-0.40918	-0.441719
Idh3g	ENSMUSG00000002010	-4.29204	0.395065	0.253615
Ssr4	ENSMUSG00000002014	-6.0433	-0.958293	-0.189584
Bcap31	ENSMUSG00000002015	-4.05431	0.0763447	-0.097471
Fam98a	ENSMUSG00000002017	-1.31597	-0.508757	0.180063
Ift46	ENSMUSG00000002031	-1.12529	-0.442062	-0.289617
Tmem25	ENSMUSG00000002032	-3.14902	0.428692	-2.38952
Trappc6a	ENSMUSG00000002043	-3.55255	-0.100217	0.60061
Unc119	ENSMUSG00000002058	-2.71644	-0.30819	0.111221
Sdf2	ENSMUSG00000002064	-3.98037	-0.568558	0.00140916
Ccne1	ENSMUSG00000002068	-1.87359	-2.36756	0.235812
Psmc3	ENSMUSG00000002102	-5.39679	-0.0302932	0.247839
Acp2	ENSMUSG00000002103	-2.02561	0.823949	0.337691
Slc39a13	ENSMUSG00000002105	-1.21348	0.887448	0.897818
Nr1h3	ENSMUSG00000002108	-3.78822	-0.00471738	0.0532352
Spi1	ENSMUSG00000002111	-1.35523	1.00369	1.00404
Sf3a1	ENSMUSG00000002129	-2.26542	-0.851784	-0.343004
Stat6	ENSMUSG00000002147	-3.37007	-0.149375	-0.455899
Vrk3	ENSMUSG00000002205	-2.97128	0.0164902	0.486638
Smg9	ENSMUSG00000002210	-1.28586	-0.00566629	-0.336305
Rmnd5a	ENSMUSG00000002222	-4.50557	-0.354109	-0.501312
Mov10	ENSMUSG00000002227	-1.16532	1.04399	-0.180667
Rhoc	ENSMUSG00000002233	-2.69436	0.594443	1.89871
Lmf1	ENSMUSG00000002279	-1.45631	1.12895	0.289044
Narfl	ENSMUSG00000002280	-3.8257	-0.0874608	0.083526
Angptl4	ENSMUSG00000002289	-4.87754	0.126758	0.125091
Daxx	ENSMUSG00000002307	-2.22115	1.28824	0.511608
Ipo4	ENSMUSG00000002319	-2.71667	-0.400913	0.449529
Irf9	ENSMUSG00000002325	-2.93577	-0.288622	-1.49011
Gmpr2	ENSMUSG00000002326	-3.09629	-0.678709	-0.237515
Mdp1	ENSMUSG00000002329	-1.90785	-0.241895	0.445935
Dhrs1	ENSMUSG00000002332	-3.48571	0.150269	0.579946
Tmem161a	ENSMUSG00000002342	-1.89116	0.115702	-0.224578
Armc6	ENSMUSG00000002343	-1.86224	-0.9224	-0.45418
Borcs8	ENSMUSG00000002345	-2.72474	0.0735311	0.360582
Slc25a42	ENSMUSG00000002346	-2.05973	0.519003	0.175059
Snx9	ENSMUSG00000002365	-1.96063	0.97947	-0.0974309
Ranbp3	ENSMUSG00000002372	-3.67355	0.30083	-0.0253221
Ndufa11	ENSMUSG00000002379	-4.95252	0.176165	0.29062
Nr2f6	ENSMUSG00000002393	-5.71663	-0.34613	-0.237835
Use1	ENSMUSG00000002395	-4.72922	0.149393	0.302474
Ocel1	ENSMUSG00000002396	-2.40811	-0.578447	-0.297312
Ndufb2	ENSMUSG00000002416	-4.49243	-0.554376	-0.155137
Hltf	ENSMUSG00000002428	-1.38684	-0.15213	-0.611356
Rgs19	ENSMUSG00000002458	-2.53208	0.216693	-0.0943978
Abhd3	ENSMUSG00000002475	-4.9036	-0.336917	-0.700014
Snrpd1	ENSMUSG00000002477	-5.60651	-0.152166	-0.257373
Tsc2	ENSMUSG00000002496	-1.37514	0.437028	0.0508146
Slc9a3r2	ENSMUSG00000002504	-2.18006	0.693226	0.758323
Puf60	ENSMUSG00000002524	-4.97403	-0.121628	-0.0965025
Golga2	ENSMUSG00000002546	-3.39108	0.38574	0.52544
Uck1	ENSMUSG00000002550	-4.75055	-0.197413	-0.416253
Mien1	ENSMUSG00000002580	-6.111	-0.662411	-0.486401
Pon1	ENSMUSG00000002588	-6.04614	0.0332402	-0.83437
Axl	ENSMUSG00000002602	-1.67228	0.772361	0.0688161
Ccdc97	ENSMUSG00000002608	-2.62258	0.553852	0.416605
Akap8l	ENSMUSG00000002625	-3.50177	0.0908764	-0.663883
Pdcd2l	ENSMUSG00000002635	-2.0947	-0.454638	-0.703218
Gtf2f1	ENSMUSG00000002658	-2.78101	0.77405	0.233567
Clpp	ENSMUSG00000002660	-3.71622	0.471678	0.192534
Alkbh7	ENSMUSG00000002661	-4.69103	0.144564	-0.347578
Med6	ENSMUSG00000002679	-4.2587	-0.7618	-0.713595
Lcp2	ENSMUSG00000002699	-1.01426	0.677109	0.962987
Cse1l	ENSMUSG00000002718	-2.2947	-0.871215	-0.258605
Naa20	ENSMUSG00000002728	-4.40372	-0.741295	-0.581996
Prkra	ENSMUSG00000002731	-3.19012	-0.516989	-0.1136
Fkbp7	ENSMUSG00000002732	-1.66078	0.493649	0.235155
Plekha3	ENSMUSG00000002733	-3.33418	-0.906205	-0.638362
Ykt6	ENSMUSG00000002741	-2.46351	-0.0490719	0.617897
Pex6	ENSMUSG00000002763	-2.4652	-0.0850462	-0.1283
Mrpl2	ENSMUSG00000002767	-5.52451	0.0317813	0.0341946
Mea1	ENSMUSG00000002768	-4.60491	-0.28209	-0.245824
Gnmt	ENSMUSG00000002769	-4.72131	-0.0719734	2.75129
Kdelr1	ENSMUSG00000002778	-5.35973	-0.450268	-0.363147
Tmem143	ENSMUSG00000002781	-1.22074	-0.309241	-0.466136
Ggct	ENSMUSG00000002797	-1.15862	0.215225	-0.526699
Btbd6	ENSMUSG00000002803	-3.40054	-0.0473832	-0.465206
Nudt14	ENSMUSG00000002804	-5.28209	0.12455	0.120508
Flii	ENSMUSG00000002812	-1.97666	1.07447	0.294542
Atg4d	ENSMUSG00000002820	-2.87934	-0.566058	-0.243232
Hdgfl2	ENSMUSG00000002833	-1.78776	0.382024	-0.289932
Adprh	ENSMUSG00000002844	-4.14486	0.195347	0.240957
Tmem39a	ENSMUSG00000002845	-1.68146	-0.98216	-0.741008
Timmdc1	ENSMUSG00000002846	-4.37178	-0.936737	0.268257
Pla1a	ENSMUSG00000002847	-3.26512	0.0787417	-0.150356
Mcm2	ENSMUSG00000002870	-1.48448	0.40073	-0.507491
Tpra1	ENSMUSG00000002871	-2.81749	0.427112	-0.0991283
Nab1	ENSMUSG00000002881	-4.23589	0.350599	-0.409646
Adgre5	ENSMUSG00000002885	-2.75679	0.295179	0.618425
Arrdc2	ENSMUSG00000002910	-2.6701	1.87601	-0.754466
Cd36	ENSMUSG00000002944	-4.85955	-0.429877	0.681219
Map2k7	ENSMUSG00000002948	-2.2932	0.142022	-0.619238
Timm44	ENSMUSG00000002949	-5.33051	-0.714795	-0.565842
Ap2a2	ENSMUSG00000002957	-2.15434	0.165059	0.905721
Pnkp	ENSMUSG00000002963	-2.55071	-0.0914296	0.672247
Clptm1	ENSMUSG00000002981	-3.42896	0.34958	0.787394
Apoe	ENSMUSG00000002985	-5.52297	0.696216	0.331942
Apoc2	ENSMUSG00000002992	-1.98775	-0.67242	0.205189
Hbp1	ENSMUSG00000002996	-3.89168	-0.00930162	0.414932
Cdkn1b	ENSMUSG00000003031	-4.08228	-1.10147	-0.980197
Rab8a	ENSMUSG00000003037	-4.19054	0.101971	-0.315096
Hmgn2	ENSMUSG00000003038	-4.30161	0.0876721	-0.431257
Fam32a	ENSMUSG00000003039	-4.28238	-0.0422314	0.617131
Cyp2c29	ENSMUSG00000003053	-4.89276	-0.240613	2.0961
Stard3nl	ENSMUSG00000003062	-1.49385	-0.581082	0.477989
Stk11	ENSMUSG00000003068	-2.98777	1.19331	0.0972937
Atp5d	ENSMUSG00000003072	-5.19719	0.236051	0.615999
Ppp5c	ENSMUSG00000003099	-4.2684	-0.414118	-0.285047
Cnot11	ENSMUSG00000003135	-1.90928	0.207322	-0.235427
Sri	ENSMUSG00000003161	-2.54998	0.228964	-0.201378
Dgcr2	ENSMUSG00000003166	-3.18264	0.0686584	-0.124032
Irf3	ENSMUSG00000003184	-4.06399	0.565577	-0.139868
Bcl2l12	ENSMUSG00000003190	-2.57273	0.0824644	-1.2656
Zfp959	ENSMUSG00000003198	-2.92441	-0.68722	-0.689628
Mpnd	ENSMUSG00000003199	-3.85288	0.745578	0.608471
Ccdc94	ENSMUSG00000003208	-1.85401	0.27511	0.411349
Ranbp2	ENSMUSG00000003226	-2.167	-0.777049	0.225444
Abcf3	ENSMUSG00000003234	-2.99527	-0.286374	-0.286884
Eif2b5	ENSMUSG00000003235	-2.26571	-0.532178	0.161483
Cyth2	ENSMUSG00000003269	-5.13589	0.167073	0.152109
Keap1	ENSMUSG00000003308	-4.04268	0.0726273	0.0977963
Csnk1g2	ENSMUSG00000003345	-4.41331	0.138498	0.355544
Abhd17a	ENSMUSG00000003346	-5.91057	-0.0317412	0.233447
Fkbp11	ENSMUSG00000003355	-4.56651	0.104814	0.205554
Ddx23	ENSMUSG00000003360	-2.70337	-0.558105	0.0364537
Rabac1	ENSMUSG00000003380	-4.36677	0.444581	1.02411
Etv3	ENSMUSG00000003382	-1.96714	-0.417728	-0.76341
Prkcsh	ENSMUSG00000003402	-2.10348	0.37785	1.17686
Fcgrt	ENSMUSG00000003420	-2.85909	0.420271	1.0921
Nosip	ENSMUSG00000003421	-2.65729	0.718336	0.0831552
Pih1d1	ENSMUSG00000003423	-5.21493	-0.15341	0.589331
Rps11	ENSMUSG00000003429	-6.25388	-0.734802	-0.411274
Paf1	ENSMUSG00000003437	-2.80247	0.37795	0.332355
Timm50	ENSMUSG00000003438	-4.8889	-0.165703	0.0816419
Med29	ENSMUSG00000003444	-2.88514	0.464211	-0.252782
Ncstn	ENSMUSG00000003458	-3.06394	0.160467	-0.0903114
Pex19	ENSMUSG00000003464	-2.84563	-0.414323	-0.236897
Inmt	ENSMUSG00000003477	-6.796	-1.13344	-1.3411
Prodh	ENSMUSG00000003526	-3.19407	1.78467	1.32493
Dgcr14	ENSMUSG00000003527	-1.13978	0.145201	0.31622
Slc25a1	ENSMUSG00000003528	-5.18158	0.702412	0.756189
Dgcr6	ENSMUSG00000003531	-4.69749	-0.267677	0.441998
Klc4	ENSMUSG00000003546	-4.38755	0.083667	0.304795
Cyp17a1	ENSMUSG00000003555	-3.25932	0.836095	0.312657
As3mt	ENSMUSG00000003559	-3.67403	-0.724151	0.0824414
Rnf215	ENSMUSG00000003581	-3.0802	0.522164	0.237025
Sec14l2	ENSMUSG00000003585	-5.11833	0.693313	-0.833005
Aven	ENSMUSG00000003604	-2.27963	-1.13286	0.167279
Cp	ENSMUSG00000003617	-4.1421	1.1356	0.155847
Crot	ENSMUSG00000003623	-6.17315	-1.69024	-1.1742
Rps6ka1	ENSMUSG00000003644	-1.30971	0.865352	-0.0106647
Snrnp200	ENSMUSG00000003660	-1.50807	-0.621797	-0.547557
Ciao1	ENSMUSG00000003662	-3.79115	-0.17238	-0.329462
Taf6l	ENSMUSG00000003680	-1.35702	0.346838	-0.219799
Insig2	ENSMUSG00000003721	-4.82529	-0.431887	1.5223
Kpna6	ENSMUSG00000003731	-1.48983	-0.583765	-0.0949909
Man1a	ENSMUSG00000003746	-4.9909	-1.16614	-0.914308
Farsa	ENSMUSG00000003808	-1.3801	0.0200677	0.200331
Gcdh	ENSMUSG00000003809	-5.64542	-0.736928	-0.63263
Dnase2a	ENSMUSG00000003812	-4.55294	-0.698041	-0.207045
Rad23a	ENSMUSG00000003813	-1.62732	0.256755	0.611765
Calr	ENSMUSG00000003814	-5.54784	0.452541	-0.709376
Syce2	ENSMUSG00000003824	-1.51885	-0.677423	-0.639347
Nob1	ENSMUSG00000003848	-1.61637	-0.0671407	0.65695
Nqo1	ENSMUSG00000003849	-1.95228	-0.503068	0.48792
Ruvbl2	ENSMUSG00000003868	-2.27052	0.587298	0.112422
Bax	ENSMUSG00000003873	-2.64045	0.0497431	0.542728
Tfam	ENSMUSG00000003923	-2.95073	-0.748809	-0.991778
Mmd	ENSMUSG00000003948	-6.19637	-0.561149	-0.234934
Hlf	ENSMUSG00000003949	-3.60099	-0.120023	-0.696829
Fam162a	ENSMUSG00000003955	-4.95128	-0.178795	0.54571
Rpl8	ENSMUSG00000003970	-5.18924	0.33825	1.4349
Fancl	ENSMUSG00000004018	-2.73472	-0.697513	-0.49994
Gstm5	ENSMUSG00000004032	-2.1104	0.571279	0.800798
Gstm7	ENSMUSG00000004035	-3.13366	0.893136	-0.399997
Stat3	ENSMUSG00000004040	-2.43603	0.451189	0.487988
Map3k11	ENSMUSG00000004054	-3.69796	-0.0279188	0.53256
Akt2	ENSMUSG00000004056	-1.42842	0.539178	0.629932
Dnaja3	ENSMUSG00000004069	-3.12909	-0.620763	0.126637
Hmox2	ENSMUSG00000004070	-2.45172	0.400379	1.48274
Cdip1	ENSMUSG00000004071	-4.1065	0.238956	0.0894158
Cwc15	ENSMUSG00000004096	-4.25104	0.134047	-0.108387
Ppan	ENSMUSG00000004100	-1.71674	0.29713	0.424841
Angptl2	ENSMUSG00000004105	-2.23569	0.600071	0.318699
Psap	ENSMUSG00000004207	-4.43683	0.154022	1.31126
Ikbkg	ENSMUSG00000004221	-2.20426	-0.805744	0.610217
Phb2	ENSMUSG00000004264	-5.70896	-0.477429	-0.0103289
Ptpn6	ENSMUSG00000004266	-3.54933	0.043981	-0.139875
Emg1	ENSMUSG00000004268	-4.97272	-0.739682	-0.89581
Lpcat3	ENSMUSG00000004270	-2.78128	0.430435	0.128573
Atp6v1f	ENSMUSG00000004285	-5.90506	-0.251321	-0.00430401
Clcn3	ENSMUSG00000004319	-1.92778	-0.975043	-0.0034329
Cul3	ENSMUSG00000004364	-3.75964	-0.8521	0.251818
Ddx56	ENSMUSG00000004393	-3.34046	-0.107896	0.210835
Tmed4	ENSMUSG00000004394	-3.7872	-0.506916	0.419931
Bid	ENSMUSG00000004446	-2.15453	-0.610362	-0.0573609
Ppp1cc	ENSMUSG00000004455	-2.8717	-0.113409	0.546966
Dnajb11	ENSMUSG00000004460	-5.09028	-0.589024	-0.332531
Tbccd1	ENSMUSG00000004462	-2.62482	0.165305	-0.395386
Clec11a	ENSMUSG00000004473	-1.70561	-0.207753	-0.113348
Tax1bp1	ENSMUSG00000004535	-4.16642	0.0635428	-0.0577868
Ndrg2	ENSMUSG00000004558	-5.4128	-0.276999	-0.754126
Mcoln1	ENSMUSG00000004567	-2.38737	-0.250596	-0.0393271
Pkn2	ENSMUSG00000004591	-3.02575	-0.583637	-0.00354674
Etfb	ENSMUSG00000004610	-5.68771	0.306173	-0.502221
Nkg7	ENSMUSG00000004612	-4.63144	2.19052	0.916813
Stxbp2	ENSMUSG00000004626	-2.57458	0.264177	0.0842595
Chn2	ENSMUSG00000004633	-2.36978	-0.101651	0.0443443
Aqp1	ENSMUSG00000004655	-4.86304	-0.301684	2.06198
Cnn2	ENSMUSG00000004665	-1.85223	1.43516	0.933056
Polr2e	ENSMUSG00000004667	-5.16597	-0.219067	-0.169588
Myo9b	ENSMUSG00000004677	-2.58117	-0.209177	0.377254
Ly9	ENSMUSG00000004707	-1.02158	0.60947	0.662653
Adgre1	ENSMUSG00000004730	-2.19075	0.211853	1.01538
Mtfp1	ENSMUSG00000004748	-4.61711	-0.815279	0.17113
Rab11a	ENSMUSG00000004771	-4.70313	-0.797645	-0.26339
Eif2b2	ENSMUSG00000004788	-3.57818	-0.36582	-0.0710359
Dlst	ENSMUSG00000004789	-3.44509	0.380443	0.700248
Ulk2	ENSMUSG00000004798	-1.10107	-0.511421	-0.691671
Grap	ENSMUSG00000004837	-3.15095	1.21419	1.30322
Chmp2b	ENSMUSG00000004843	-4.33841	-0.960264	0.354779
Plod3	ENSMUSG00000004846	-1.0646	1.41975	0.785744
Ap1s1	ENSMUSG00000004849	-3.40153	0.678176	0.359673
Prcc	ENSMUSG00000004895	-1.13786	-0.0257887	1.05693
Rrnad1	ENSMUSG00000004896	-1.58057	-0.167631	-0.555674
Hdgf	ENSMUSG00000004897	-2.58178	2.07178	0.869604
Thop1	ENSMUSG00000004929	-1.92943	0.327577	0.879213
Apba3	ENSMUSG00000004931	-4.4088	0.21518	-0.23872
Pias4	ENSMUSG00000004934	-1.43647	0.878431	0.45521
Map2k1	ENSMUSG00000004936	-3.51793	-0.420713	-0.62168
Sgta	ENSMUSG00000004937	-5.38562	0.340523	0.965723
Tmem242	ENSMUSG00000004945	-4.84497	-0.435227	-0.554048
Hspb1	ENSMUSG00000004951	-1.69672	2.2597	2.51488
Hnrnpa2b1	ENSMUSG00000004980	-4.57592	-0.469334	-0.147952
Ccdc130	ENSMUSG00000004994	-2.68313	0.229397	0.0556656
Mri1	ENSMUSG00000004996	-4.58795	-0.194266	-0.252545
Prkacb	ENSMUSG00000005034	-3.38835	-0.548365	-0.160986
Sgsh	ENSMUSG00000005043	-2.04664	0.199421	0.544259
Cstb	ENSMUSG00000005054	-5.47828	-1.29959	0.989634
Pex5	ENSMUSG00000005069	-3.92974	0.323404	-0.151348
Jkamp	ENSMUSG00000005078	-4.2566	-0.122205	-0.0483637
Slc1a2	ENSMUSG00000005089	-2.63831	0.172946	0.520685
Wdr1	ENSMUSG00000005103	-1.34327	0.881813	0.335848
Slc2a9	ENSMUSG00000005107	-1.57879	0.113236	-0.468098
Ndrg1	ENSMUSG00000005125	-2.82832	-0.0959722	-0.344466
Man2b1	ENSMUSG00000005142	-2.50655	0.976437	0.915065
Wdr83	ENSMUSG00000005150	-2.27222	1.14439	0.0812
Prdx2	ENSMUSG00000005161	-5.76257	-0.941506	-0.388175
Senp3	ENSMUSG00000005204	-4.03927	-0.7879	0.262876
Plekha8	ENSMUSG00000005225	-1.74465	-0.955356	0.20123
Spc25	ENSMUSG00000005233	-1.09631	-0.769719	-0.260158
Ripk4	ENSMUSG00000005251	-1.5243	-0.415265	0.868698
Ufd1	ENSMUSG00000005262	-1.27597	0.232759	0.683784
Prlr	ENSMUSG00000005268	-3.86644	0.30739	-0.985174
Letm1	ENSMUSG00000005299	-3.01406	-0.337528	-0.211537
Ubqln1	ENSMUSG00000005312	-4.18076	-0.161879	0.200528
Txn2	ENSMUSG00000005354	-3.87978	0.501856	0.0240183
Crbn	ENSMUSG00000005362	-2.88937	-1.54556	0.798116
Fbxo11	ENSMUSG00000005371	-2.0303	-0.485004	-0.371043
Mlxipl	ENSMUSG00000005373	-4.56724	-0.469359	-0.515626
Bud23	ENSMUSG00000005378	-3.40485	0.788403	-0.118546
Hmox1	ENSMUSG00000005413	-2.60515	0.716072	2.53126
Mprip	ENSMUSG00000005417	-2.63375	-0.295624	-0.612898
Pafah1b3	ENSMUSG00000005447	-3.94015	-0.142253	0.204661
Ddx39	ENSMUSG00000005481	-3.7609	-0.430147	0.582394
Dnajb1	ENSMUSG00000005483	-4.32305	-1.07233	-1.15102
Celf1	ENSMUSG00000005506	-1.76507	-0.188881	0.280013
Ndufs3	ENSMUSG00000005510	-4.0019	-0.175807	-0.36255
Por	ENSMUSG00000005514	-5.29007	-0.173225	0.254607
Insr	ENSMUSG00000005534	-2.12619	0.262791	-0.550045
Trim28	ENSMUSG00000005566	-1.1068	0.583231	0.586229
Ube2m	ENSMUSG00000005575	-4.42953	0.603654	0.524734
Adcy9	ENSMUSG00000005580	-1.01937	0.141481	-0.344004
Ctr9	ENSMUSG00000005609	-1.7157	0.486115	-0.230816
Eif4g2	ENSMUSG00000005610	-4.70163	-0.754415	0.0225413
Psmd4	ENSMUSG00000005625	-4.6724	0.310982	0.214536
Snx6	ENSMUSG00000005656	-2.30594	-0.26352	0.484308
Nr1i3	ENSMUSG00000005677	-4.79614	-0.616296	-0.948746
Apoa2	ENSMUSG00000005681	-5.74569	0.485907	-0.120143
Pan2	ENSMUSG00000005682	-2.51976	-0.476349	-1.16673
Cs	ENSMUSG00000005683	-2.5506	-0.120109	-0.190329
Bcas2	ENSMUSG00000005687	-3.80114	-1.02471	0.468939
Ctcf	ENSMUSG00000005698	-3.15141	-0.515253	-0.74011
Pard6a	ENSMUSG00000005699	-3.54234	-0.394121	0.0613879
Tfap4	ENSMUSG00000005718	-1.542	-0.456386	-0.791941
Ranbp1	ENSMUSG00000005732	-4.80228	-0.322452	-0.253279
Psmb4	ENSMUSG00000005779	-4.99079	-0.192702	0.735251
Sqor	ENSMUSG00000005803	-4.31179	-0.840372	-0.627998
Bloc1s6	ENSMUSG00000005804	-2.19506	-0.176958	0.0803654
Metap1	ENSMUSG00000005813	-2.15199	-0.839089	-0.032595
Gpr108	ENSMUSG00000005823	-3.68983	-0.650582	-0.247642
Gata6	ENSMUSG00000005836	-1.67046	0.999251	0.236538
Rsl1d1	ENSMUSG00000005846	-4.17873	-0.473839	-0.0542502
Reep5	ENSMUSG00000005873	-3.62076	0.932389	1.09428
Ergic3	ENSMUSG00000005881	-4.00821	0.572779	0.636431
Uqcc1	ENSMUSG00000005882	-2.28546	-0.0495383	-0.223102
Ncoa2	ENSMUSG00000005886	-1.43606	-0.317715	-0.386007
Shpk	ENSMUSG00000005951	-2.40031	0.322078	-0.0638505
Rcn1	ENSMUSG00000005973	-1.3815	0.947138	1.36314
Trap1	ENSMUSG00000005981	-4.20456	-0.187396	-0.407912
Tpr	ENSMUSG00000006005	-2.19515	-0.0362181	0.405144
BC003331	ENSMUSG00000006010	-3.34414	0.508802	-0.348826
Prg4	ENSMUSG00000006014	-4.6413	0.287579	-0.511835
Kptn	ENSMUSG00000006021	-2.53064	0.061488	0.17498
Napa	ENSMUSG00000006024	-3.8304	0.604825	0.92712
Sra1	ENSMUSG00000006050	-4.46285	-0.00526337	-0.361089
Atp5g1	ENSMUSG00000006057	-5.00705	0.454876	0.24471
Snf8	ENSMUSG00000006058	-2.99147	-0.0837693	-0.26298
Tbcb	ENSMUSG00000006095	-4.32362	-0.0472764	0.102911
Clint1	ENSMUSG00000006169	-3.92707	-0.659655	-0.0335651
Zbtb17	ENSMUSG00000006215	-3.28744	-0.152441	-0.237282
Mob1b	ENSMUSG00000006262	-1.64239	-1.26024	0.692367
Atp6v1b2	ENSMUSG00000006273	-1.85954	-0.225981	0.553692
Tep1	ENSMUSG00000006281	-1.11949	-0.34856	-0.775912
Osgep	ENSMUSG00000006289	-3.01236	-0.384126	-0.0364952
Aamp	ENSMUSG00000006299	-5.43068	0.0748109	-0.311356
Tmbim1	ENSMUSG00000006301	-2.45427	-0.469159	0.748122
Arpc2	ENSMUSG00000006304	-3.06349	0.657341	0.74781
Kmt2b	ENSMUSG00000006307	-1.97849	0.234467	-0.0265414
Tmem147	ENSMUSG00000006315	-5.49367	-0.553717	1.31265
Rps9	ENSMUSG00000006333	-5.54261	-0.587869	0.8874
Tfpt	ENSMUSG00000006335	-3.42998	0.540146	0.103226
Crip2	ENSMUSG00000006356	-3.90747	0.831578	0.235362
Crip1	ENSMUSG00000006360	-3.14157	2.6776	1.33548
Pgrmc1	ENSMUSG00000006373	-6.33107	-0.73111	-0.54283
Gcat	ENSMUSG00000006378	-5.54152	-0.545428	-0.872125
Med8	ENSMUSG00000006392	-2.4431	-0.0509349	0.590769
Hyi	ENSMUSG00000006395	-3.80934	0.569285	0.395688
Pfdn2	ENSMUSG00000006412	-4.13685	0.344891	-0.424035
Rnf114	ENSMUSG00000006418	-4.13325	-0.401351	-0.223035
Srm	ENSMUSG00000006442	-2.05971	0.361298	0.972206
Epha2	ENSMUSG00000006445	-2.40367	1.43554	1.26934
Rbm14	ENSMUSG00000006456	-3.47319	-0.39497	0.560669
Zdhhc24	ENSMUSG00000006463	-1.23168	-0.128101	-0.0342757
Ndor1	ENSMUSG00000006471	-1.62732	0.256755	-0.351892
Nsmf	ENSMUSG00000006476	-3.1724	0.151927	0.422264
Pdk1	ENSMUSG00000006494	-3.28153	-1.17701	-0.585142
Ptbp1	ENSMUSG00000006498	-4.53351	-0.122191	1.10941
Mvd	ENSMUSG00000006517	-4.27785	-0.284712	-1.96105
Cyba	ENSMUSG00000006519	-4.58767	0.515863	1.34309
Itih3	ENSMUSG00000006522	-4.00105	0.14736	0.424463
Tmem110	ENSMUSG00000006526	-1.50611	0.512001	0.924331
Itih1	ENSMUSG00000006529	-5.44439	0.0805781	0.0554587
Atp7b	ENSMUSG00000006567	-2.99218	-1.02894	-1.37148
Rundc3a	ENSMUSG00000006575	-2.62004	0.616554	1.21773
Cdt1	ENSMUSG00000006585	-3.33717	-1.5116	-0.619239
Aprt	ENSMUSG00000006589	-4.68626	-0.181919	0.628549
Gtf2h1	ENSMUSG00000006599	-2.11462	0.040516	0.730489
Hfe	ENSMUSG00000006611	-4.06655	-0.137734	0.776649
Slc5a6	ENSMUSG00000006641	-1.19835	-1.36122	-0.597146
Usp19	ENSMUSG00000006676	-3.57314	-0.257643	-0.168629
Cdc42	ENSMUSG00000006699	-4.3595	-0.454171	0.228547
Gmnn	ENSMUSG00000006715	-1.97438	-0.761864	-0.358588
Acot13	ENSMUSG00000006717	-6.1396	-0.732564	-0.295774
Cdk4	ENSMUSG00000006728	-3.41471	0.718286	-0.131243
B4galnt1	ENSMUSG00000006731	-2.28329	0.408927	0.321805
Mettl1	ENSMUSG00000006732	-3.54072	0.34212	0.0403576
Tspan31	ENSMUSG00000006736	-2.93487	0.21502	0.111
Kif5b	ENSMUSG00000006740	-3.14015	0.384109	0.311346
Saal1	ENSMUSG00000006763	-1.45498	-0.301585	0.204603
Sod2	ENSMUSG00000006818	-3.61666	0.346733	0.406995
Ctnnb1	ENSMUSG00000006932	-2.59552	-0.0808277	0.735553
Eif1b	ENSMUSG00000006941	-4.57502	0.0182173	0.351614
Psmd2	ENSMUSG00000006998	-3.95255	-0.674854	-0.192764
Vars	ENSMUSG00000007029	-2.3926	0.854637	0.1975
Abhd16a	ENSMUSG00000007036	-3.15841	-0.802211	-0.60492
Neu1	ENSMUSG00000007038	-2.57358	-0.214146	0.621171
Clic1	ENSMUSG00000007041	-1.87058	1.09757	0.795038
Lsm2	ENSMUSG00000007050	-2.84237	-0.111872	-0.405866
Zfp775	ENSMUSG00000007216	-1.3097	0.100167	-0.467235
Mrpl49	ENSMUSG00000007338	-5.268	-0.304021	-0.53609
Mark3	ENSMUSG00000007411	-2.3487	-0.0216587	0.398682
Gatad1	ENSMUSG00000007415	-4.5945	-1.04473	-0.199728
M6pr	ENSMUSG00000007458	-5.04344	-0.68051	-0.738668
Fance	ENSMUSG00000007570	-1.83423	-0.199727	-0.0265829
Tinf2	ENSMUSG00000007589	-3.29602	-1.27814	-0.0596898
Dus3l	ENSMUSG00000007603	-2.64598	-0.536218	-0.319382
Gtpbp3	ENSMUSG00000007610	-1.245	0.177778	0.285001
Tgfbr1	ENSMUSG00000007613	-2.86552	-0.332937	0.0667841
Homer1	ENSMUSG00000007617	-1.67286	0.144767	-0.951363
Arpp19	ENSMUSG00000007656	-4.51089	-0.189838	0.875877
Khsrp	ENSMUSG00000007670	-1.22974	0.314436	0.0597662
Ccdc124	ENSMUSG00000007721	-3.74898	0.63227	0.890139
Cct4	ENSMUSG00000007739	-5.3531	-0.620205	0.116082
Zfp655	ENSMUSG00000007812	-2.68706	-0.685205	-0.198717
Rhoa	ENSMUSG00000007815	-4.27664	-0.542719	-0.0924838
Aldh16a1	ENSMUSG00000007833	-4.89397	0.4843	0.149318
Hnrnpa0	ENSMUSG00000007836	-3.77185	0.509271	1.00695
Prrg2	ENSMUSG00000007837	-3.51178	0.0218866	0.792955
Hnrnph1	ENSMUSG00000007850	-2.81871	-0.470193	-0.773703
Ift43	ENSMUSG00000007867	-3.43167	0.561067	0.232003
Id3	ENSMUSG00000007872	-4.01881	0.466161	0.713892
Ctsd	ENSMUSG00000007891	-5.54031	-0.137554	0.496451
Rplp1	ENSMUSG00000007892	-5.64601	0.400215	0.796149
Abhd8	ENSMUSG00000007950	-2.95347	0.438609	1.11194
Ift22	ENSMUSG00000007987	-3.49101	0.0937798	0.237566
Mid1ip1	ENSMUSG00000008035	-5.4843	-0.511927	-0.77281
Ap2s1	ENSMUSG00000008036	-4.87114	0.671531	0.785317
Fgfrl1	ENSMUSG00000008090	-5.45263	-0.664666	-0.581499
Emc10	ENSMUSG00000008140	-4.74172	-0.322197	0.938581
Fbxw9	ENSMUSG00000008167	-2.40862	-1.20511	1.37532
Scrn3	ENSMUSG00000008226	-2.72883	-0.371076	-0.478396
Phax	ENSMUSG00000008301	-1.94883	0.910639	0.513077
Tle1	ENSMUSG00000008305	-3.95334	-0.227306	-0.952416
Snrpb2	ENSMUSG00000008333	-4.72316	0.61262	0.280474
Ubc	ENSMUSG00000008348	-5.05224	0.855872	0.610474
Prpf31	ENSMUSG00000008373	-2.93678	0.219863	-0.0657556
Sertad1	ENSMUSG00000008384	-4.36159	-0.0115119	-0.431101
Carhsp1	ENSMUSG00000008393	-4.67264	0.152925	-0.148332
Elk3	ENSMUSG00000008398	-2.3711	-0.0675611	0.594539
Herpud2	ENSMUSG00000008429	-4.07087	-0.735354	-0.10408
Arpc5	ENSMUSG00000008475	-4.306	0.343858	0.299166
Mgst1	ENSMUSG00000008540	-6.37752	-0.744134	-0.587522
Nfib	ENSMUSG00000008575	-3.90804	0.543996	-0.500202
Ubqln4	ENSMUSG00000008604	-1.64703	-0.406689	0.401326
Rps18	ENSMUSG00000008668	-6.02233	-0.633044	-0.266593
Rpl10	ENSMUSG00000008682	-5.86993	-0.695402	-0.573422
Rps15a	ENSMUSG00000008683	-4.71352	-0.228268	0.512726
Ncaph2	ENSMUSG00000008690	-3.01582	-0.347663	0.503631
Hipk1	ENSMUSG00000008730	-1.04546	-0.273304	-0.0527501
Man1a2	ENSMUSG00000008763	-1.90721	0.186762	0.598152
Acyp1	ENSMUSG00000008822	-3.74114	-1.43984	-0.587571
Cd163	ENSMUSG00000008845	-1.32436	1.0776	1.37711
Hdac5	ENSMUSG00000008855	-3.54719	-0.0337288	-0.516701
Rala	ENSMUSG00000008859	-3.46514	0.343408	0.307047
Vdac3	ENSMUSG00000008892	-3.28603	-0.481309	0.331591
Gabpa	ENSMUSG00000008976	-3.46784	-1.00883	-0.460747
Dynll1	ENSMUSG00000009013	-1.58557	0.491816	0.270239
Pdcl	ENSMUSG00000009030	-2.90167	-0.687346	-0.714913
Tmem184b	ENSMUSG00000009035	-3.1489	0.18186	0.498658
Zmat5	ENSMUSG00000009076	-4.47958	0.97783	0.0352639
Ewsr1	ENSMUSG00000009079	-1.56794	0.376982	-0.310682
Dqx1	ENSMUSG00000009145	-3.63831	0.335071	-1.89031
Rarres2	ENSMUSG00000009281	-5.72546	0.459046	-0.785828
Pttg1ip	ENSMUSG00000009291	-4.92055	0.0483742	0.362465
Ube2g2	ENSMUSG00000009293	-1.9574	0.598264	1.99007
Met	ENSMUSG00000009376	-2.74745	-0.305989	-0.110687
Slc16a12	ENSMUSG00000009378	-5.14773	-1.06086	-0.303875
Elk1	ENSMUSG00000009406	-1.32699	-0.113456	0.0163488
Tnpo1	ENSMUSG00000009470	-1.77592	-0.625855	-0.129955
Srp14	ENSMUSG00000009549	-4.61309	-0.275958	-0.214303
Cdk9	ENSMUSG00000009555	-3.71459	-0.0498184	0.438433
Tor2a	ENSMUSG00000009563	-4.02479	-0.367936	-0.332935
Fpgs	ENSMUSG00000009566	-4.63575	0.480034	-0.809878
Sardh	ENSMUSG00000009614	-4.90608	0.702644	-0.987436
Vav2	ENSMUSG00000009621	-1.74166	0.167705	-0.51545
Ppp2cb	ENSMUSG00000009630	-2.89466	-0.906888	0.895192
G0s2	ENSMUSG00000009633	-6.17302	-0.0275162	0.408117
Dmap1	ENSMUSG00000009640	-3.07047	1.821	0.798751
Pla2g12b	ENSMUSG00000009646	-4.88137	-0.713674	-0.539483
Oit3	ENSMUSG00000009654	-2.8122	-0.748658	0.642025
Fxyd5	ENSMUSG00000009687	-1.36661	1.33156	0.787805
Sdhb	ENSMUSG00000009863	-5.79653	0.199624	-0.298606
Snap47	ENSMUSG00000009894	-1.21788	0.0138799	0.320243
Kdsr	ENSMUSG00000009905	-3.16525	-0.555731	0.347565
Vps4b	ENSMUSG00000009907	-3.96687	-0.963618	-0.242213
Rps25	ENSMUSG00000009927	-6.23276	-1.11819	-0.832758
Taz	ENSMUSG00000009995	-2.65222	-0.730927	-0.874295
Aldh3a2	ENSMUSG00000010025	-5.98027	-1.06408	-0.733913
Tmem115	ENSMUSG00000010045	-4.45472	0.594526	0.982353
Hyal2	ENSMUSG00000010047	-4.89917	-0.449223	0.402641
Ifrd2	ENSMUSG00000010048	-5.11587	-0.696965	-0.137957
Tusc2	ENSMUSG00000010054	-5.29836	-0.389645	0.352657
Nprl2	ENSMUSG00000010057	-5.18272	-0.616786	0.00235547
Slc38a3	ENSMUSG00000010064	-5.62583	0.103596	-1.06465
Nxf1	ENSMUSG00000010097	-2.90028	0.0243486	-0.452119
Slc47a1	ENSMUSG00000010122	-2.71427	-0.300562	-0.464265
Prox1	ENSMUSG00000010175	-2.75865	-0.248063	0.265185
AI597479	ENSMUSG00000010290	-2.73712	-1.11547	-0.46585
Tmem86a	ENSMUSG00000010307	-4.73967	0.164375	0.165991
Ifi35	ENSMUSG00000010358	-3.62285	0.438241	-0.170726
Rdm1	ENSMUSG00000010362	-1.82482	-1.19293	-0.448896
Nedd8	ENSMUSG00000010376	-4.56971	-0.0965247	0.542698
Gosr1	ENSMUSG00000010392	-2.96468	0.317381	-0.597241
Mrpl52	ENSMUSG00000010406	-3.35718	0.127848	0.154756
Faf1	ENSMUSG00000010517	-2.30527	-0.232084	0.467962
Apol7a	ENSMUSG00000010601	-5.98914	0.094636	-1.13249
Pigyl	ENSMUSG00000010607	-4.95032	-0.33579	0.836389
Rbm25	ENSMUSG00000010608	-2.16745	0.291051	0.227169
Psen2	ENSMUSG00000010609	-4.11528	1.00758	0.305406
Acaa1b	ENSMUSG00000010651	-5.3296	0.813507	0.863396
Fads1	ENSMUSG00000010663	-5.13462	0.0551971	-0.664757
Cars	ENSMUSG00000010755	-3.11569	-0.436626	-0.0581544
Wnt2	ENSMUSG00000010797	-1.03099	0.0903272	2.01988
Apip	ENSMUSG00000010911	-4.81786	-0.465354	-0.486382
Pdhx	ENSMUSG00000010914	-4.07133	-1.1723	0.0411207
Vac14	ENSMUSG00000010936	-1.55221	-0.0287848	0.703776
Akt1s1	ENSMUSG00000011096	-3.47306	0.511673	0.370867
Tbrg1	ENSMUSG00000011114	-3.12864	-0.770487	0.310659
Adssl1	ENSMUSG00000011148	-5.00294	-0.0292868	0.288849
Brf1	ENSMUSG00000011158	-1.83517	0.0706042	0.00566146
Odc1	ENSMUSG00000011179	-3.72207	-0.484018	1.15587
Pabpc4	ENSMUSG00000011257	-1.64841	0.527607	0.858897
Plin5	ENSMUSG00000011305	-4.04388	0.608224	1.46655
Dhdh	ENSMUSG00000011382	-3.44211	-0.183273	-0.60718
Fuz	ENSMUSG00000011658	-3.40279	-0.0540374	-0.409786
Pgam1	ENSMUSG00000011752	-3.24573	-0.428754	0.945057
Evi5	ENSMUSG00000011831	-2.71523	0.472988	0.414063
Snapc2	ENSMUSG00000011837	-4.4941	0.19942	-0.326458
Bnip2	ENSMUSG00000011958	-3.8364	-0.389767	0.284617
Scarf2	ENSMUSG00000012017	-3.23859	-0.341777	-0.193313
Med15	ENSMUSG00000012114	-1.38712	0.238767	-0.297312
Rpl15	ENSMUSG00000012405	-5.19219	-0.340411	-0.0412003
Tmem167	ENSMUSG00000012422	-2.64643	-0.728329	-0.0565301
Steap4	ENSMUSG00000012428	-4.81464	-0.59033	-0.887504
Mplkip	ENSMUSG00000012429	-4.84495	-1.07199	-0.507056
Rpa3	ENSMUSG00000012483	-6.97874	-1.21466	-1.52404
Zfp715	ENSMUSG00000012640	-1.97154	-1.47553	-0.639801
Rps5	ENSMUSG00000012848	-5.71905	-0.389753	0.702123
Atp6v0d1	ENSMUSG00000013160	-3.62222	0.0914464	0.753457
Nelfb	ENSMUSG00000013465	-1.98258	-0.277063	-0.92117
Tango2	ENSMUSG00000013539	-1.87842	-0.040186	0.333374
Ndufs2	ENSMUSG00000013593	-4.9881	-0.245503	-0.310316
Atraid	ENSMUSG00000013622	-2.81776	-0.0158181	0.981344
Sh3bp5l	ENSMUSG00000013646	-1.75494	-0.00817167	0.420949
Atad1	ENSMUSG00000013662	-3.7638	-0.365156	-0.0709097
Pten	ENSMUSG00000013663	-2.51472	-0.209843	0.0880895
Pea15a	ENSMUSG00000013698	-1.45297	0.29491	0.122026
Timm23	ENSMUSG00000013701	-3.75664	-1.03415	0.211009
Tnfaip8l2	ENSMUSG00000013707	-1.7073	0.90197	0.50673
Trnt1	ENSMUSG00000013736	-4.10305	-1.00281	-0.191602
Elof1	ENSMUSG00000013822	-5.63548	-0.650548	-0.466778
Med16	ENSMUSG00000013833	-1.61783	0.460027	-0.350053
St3gal1	ENSMUSG00000013846	-4.00882	0.108936	0.139514
Tmem259	ENSMUSG00000013858	-5.19668	-0.253798	-0.125592
Rnf170	ENSMUSG00000013878	-2.8677	-0.443822	0.0941238
Nit1	ENSMUSG00000013997	-4.56602	-0.246939	0.354521
Rnf168	ENSMUSG00000014074	-2.3975	0.388199	-0.317633
Chp1	ENSMUSG00000014077	-3.79557	-0.0685802	-0.659441
Tvp23b	ENSMUSG00000014177	-3.43368	-1.19917	-0.466388
Dnajc7	ENSMUSG00000014195	-1.80622	0.270033	0.0609308
Cacybp	ENSMUSG00000014226	-5.51382	-1.39299	-0.904868
Cluap1	ENSMUSG00000014232	-2.41262	-0.0409181	0.215557
Zswim7	ENSMUSG00000014243	-4.62155	-0.455518	0.620914
Ndufa2	ENSMUSG00000014294	-5.11914	0.175504	0.243605
Pam16	ENSMUSG00000014301	-5.52333	0.0856131	-0.179718
Cox6c	ENSMUSG00000014313	-5.87653	-0.285638	-0.213823
Ube2z	ENSMUSG00000014349	-1.94928	-0.27247	1.11494
Tmem87b	ENSMUSG00000014353	-1.61457	0.213709	0.543031
Anapc1	ENSMUSG00000014355	-1.521	-1.01807	-1.1744
Mertk	ENSMUSG00000014361	-1.71831	0.222801	-0.00156904
Tsg101	ENSMUSG00000014402	-2.72743	-0.824761	0.237907
Map3k4	ENSMUSG00000014426	-3.24957	-0.0570871	-0.0291705
Rnf166	ENSMUSG00000014470	-2.56653	0.28592	0.422326
Ankrd28	ENSMUSG00000014496	-1.65395	-1.02606	0.0458597
Srp19	ENSMUSG00000014504	-4.42161	0.264615	0.26411
Clec4f	ENSMUSG00000014542	-5.15051	0.254191	0.594065
Mrps25	ENSMUSG00000014551	-3.98657	0.316401	0.000911995
Dguok	ENSMUSG00000014554	-3.21501	-0.294154	-0.833238
Camta1	ENSMUSG00000014592	-1.90687	-0.544616	-0.646837
Strip1	ENSMUSG00000014601	-3.25965	0.0474688	0.0552916
Slc25a11	ENSMUSG00000014606	-3.71714	-0.453519	-0.366622
Cmc2	ENSMUSG00000014633	-1.90152	0.162984	1.16349
Chfr	ENSMUSG00000014668	-1.6719	-0.354206	-0.245828
Tex261	ENSMUSG00000014748	-3.72535	0.880707	0.0892972
Fam120b	ENSMUSG00000014763	-2.36969	-0.063721	-0.456829
Psmb1	ENSMUSG00000014769	-5.29782	0.00753439	0.221736
Fhod1	ENSMUSG00000014778	-1.49611	0.190074	0.347594
Elmo3	ENSMUSG00000014791	-4.95353	-0.448383	-0.883043
Tmem208	ENSMUSG00000014856	-5.49212	-0.842867	0.0823722
Surf4	ENSMUSG00000014867	-4.02393	-0.0926222	0.375599
Surf2	ENSMUSG00000014873	-4.15378	0.172314	0.0105958
Dnajb9	ENSMUSG00000014905	-5.49748	-1.61385	0.927802
Yes1	ENSMUSG00000014932	-2.41883	-1.36876	0.00808865
Ppp1cb	ENSMUSG00000014956	-4.68198	-1.02365	-0.184618
Gorasp2	ENSMUSG00000014959	-4.55367	-0.324117	0.114564
Tsen15	ENSMUSG00000014980	-3.624	-0.816812	-0.924093
Efr3a	ENSMUSG00000015002	-2.4281	0.824086	0.045105
Trappc2l	ENSMUSG00000015013	-3.79229	-0.497791	0.0581688
Acsf3	ENSMUSG00000015016	-5.03651	0.208963	0.108105
Ddx19a	ENSMUSG00000015023	-4.20772	-1.06882	-0.7311
C8g	ENSMUSG00000015083	-6.05445	-0.397349	-0.917317
Entpd2	ENSMUSG00000015085	-1.28624	0.321652	0.415807
Rabl6	ENSMUSG00000015087	-2.88605	0.435725	-0.403031
Ptgds	ENSMUSG00000015090	-7.01699	-1.15096	-4.07866
Edf1	ENSMUSG00000015092	-5.55851	0.779548	0.282152
Fbxw5	ENSMUSG00000015095	-4.14761	0.834817	0.771635
Slc25a13	ENSMUSG00000015112	-4.60646	-0.925093	-0.98605
Tsr3	ENSMUSG00000015126	-4.81381	0.320836	-0.109565
Lrrk1	ENSMUSG00000015133	-1.67573	-0.0874607	-0.0783699
Actn1	ENSMUSG00000015143	-1.44526	0.651072	0.0763666
Sirt2	ENSMUSG00000015149	-4.15278	-0.0480982	-0.34474
Hnrnpl	ENSMUSG00000015165	-3.278	-0.0437981	-0.294067
Nolc1	ENSMUSG00000015176	-2.89742	0.13926	0.789924
Casd1	ENSMUSG00000015189	-1.74267	-0.295453	-0.0253992
Magi1	ENSMUSG00000015202	-1.40329	-1.6312	0.857198
Mtmr1	ENSMUSG00000015214	-2.86204	-0.613649	-0.436376
Hmgb3	ENSMUSG00000015217	-5.11519	-0.700329	-0.700726
Cyp2j9	ENSMUSG00000015224	-1.32028	-0.541636	-0.00302644
Abca1	ENSMUSG00000015243	-1.44332	0.116586	-0.0712781
Nipsnap3b	ENSMUSG00000015247	-6.68746	-1.36299	-1.14916
Lage3	ENSMUSG00000015289	-3.26217	-0.765808	0.154797
Ubl4a	ENSMUSG00000015290	-4.97206	0.210784	0.411973
Gdi1	ENSMUSG00000015291	-3.444	-0.45778	-0.780175
Sash1	ENSMUSG00000015305	-2.74176	0.162543	-0.545577
Gadd45b	ENSMUSG00000015312	-4.69214	-1.20047	0.278398
Zdhhc12	ENSMUSG00000015335	-4.5576	0.705879	0.372601
Endog	ENSMUSG00000015337	-5.59507	-0.0486345	0.155019
Cybb	ENSMUSG00000015340	-2.68007	1.51217	1.06964
Golga7	ENSMUSG00000015341	-4.23803	-0.75007	-0.58141
Xk	ENSMUSG00000015342	-1.04668	-1.18699	-0.54885
Clpx	ENSMUSG00000015357	-3.7283	-1.20196	0.596387
Trabd	ENSMUSG00000015363	-4.66805	-0.334877	0.0748948
Cd83	ENSMUSG00000015396	-1.581	0.524723	1.36
C4a	ENSMUSG00000015451	-3.13858	0.901813	0.334611
Atf6b	ENSMUSG00000015461	-2.78218	-0.422444	-0.568165
Egfl8	ENSMUSG00000015467	-1.83576	-0.235017	-0.834966
Ppt2	ENSMUSG00000015474	-3.00296	0.259434	0.322016
Rnf5	ENSMUSG00000015478	-5.47458	-0.0650156	-0.624275
Cacfd1	ENSMUSG00000015488	-4.28071	0.00172293	-0.553837
Arnt	ENSMUSG00000015522	-2.1675	-0.920588	-0.374365
Mocs2	ENSMUSG00000015536	-3.73035	-0.331977	0.297968
Nat9	ENSMUSG00000015542	-4.49626	0.343746	-0.286004
Lpl	ENSMUSG00000015568	-1.73883	0.850564	1.56754
Atp6v0e	ENSMUSG00000015575	-3.43745	-0.0256358	0.98997
Steap2	ENSMUSG00000015653	-1.1197	-0.516573	-0.0865719
Hspa8	ENSMUSG00000015656	-5.36948	0.195519	-0.351019
Pdzd11	ENSMUSG00000015668	-3.52052	-0.555395	-0.825831
Psma2	ENSMUSG00000015671	-5.25045	-0.0293525	-0.273711
Mrpl32	ENSMUSG00000015672	-3.93682	-1.19209	-0.0846207
Cers2	ENSMUSG00000015714	-3.89482	-0.185538	-0.262263
Capza2	ENSMUSG00000015733	-4.05317	0.03134	0.37268
Plekho1	ENSMUSG00000015745	-2.96723	0.893358	0.699418
Vps45	ENSMUSG00000015747	-1.68352	-0.127207	0.174611
Aph1a	ENSMUSG00000015750	-2.57427	0.598224	0.0473363
Tab2	ENSMUSG00000015755	-2.952	0.559839	0.765025
Ppil4	ENSMUSG00000015757	-1.13488	0.0435913	0.582779
Cnih1	ENSMUSG00000015759	-6.63959	-1.59168	-1.08419
Med22	ENSMUSG00000015776	-3.72692	-0.419304	-0.385598
Surf1	ENSMUSG00000015790	-4.21175	0.732931	0.754811
Med28	ENSMUSG00000015804	-2.03264	-0.421777	0.176657
Qdpr	ENSMUSG00000015806	-5.54425	-0.203806	-0.591513
Sqstm1	ENSMUSG00000015837	-4.82166	-0.380384	1.47952
Nfe2l2	ENSMUSG00000015839	-4.45569	-1.72716	-0.0800651
Rxrg	ENSMUSG00000015843	-3.29213	-0.795279	-0.748522
Rxra	ENSMUSG00000015846	-5.58157	-0.639514	-0.786127
Cd5l	ENSMUSG00000015854	-3.04844	0.846641	2.09043
Prpsap1	ENSMUSG00000015869	-2.18797	0.095674	0.257124
Lcorl	ENSMUSG00000015882	-2.4777	-1.17106	-0.60385
Lta4h	ENSMUSG00000015889	-1.37675	-0.0127414	-0.285537
Amdhd1	ENSMUSG00000015890	-4.11404	0.30525	-0.69597
Dstn	ENSMUSG00000015932	-5.6867	-0.959371	0.39528
H2afy	ENSMUSG00000015937	-4.2211	0.537182	0.224866
Bola1	ENSMUSG00000015943	-5.21957	0.308252	-0.326029
Fcgr1	ENSMUSG00000015947	-1.04293	1.83438	1.01738
Ncf1	ENSMUSG00000015950	-2.38498	1.70232	1.56151
Adss	ENSMUSG00000015961	-3.27228	-0.3698	-0.300437
Chdh	ENSMUSG00000015970	-4.15275	-0.534599	-0.0930731
Actr8	ENSMUSG00000015971	-2.54	-0.68549	-0.168002
Fnta	ENSMUSG00000015994	-4.37127	-0.660661	-0.00251436
Skiv2l2	ENSMUSG00000016018	-2.30423	-1.24986	0.251734
Lbp	ENSMUSG00000016024	-4.34604	0.0541518	0.896634
Hsd11b1	ENSMUSG00000016194	-5.96618	-0.562846	-0.48292
Atp5e	ENSMUSG00000016252	-5.99581	-0.556032	-0.656167
Nelfcd	ENSMUSG00000016253	-3.23484	-0.177727	-0.608608
Ctsz	ENSMUSG00000016256	-4.45233	0.793655	1.28824
Prelid3b	ENSMUSG00000016257	-4.93173	-0.363738	0.964909
Ube2a	ENSMUSG00000016308	-4.90071	-0.8066	-0.301757
Slc25a5	ENSMUSG00000016319	-5.58138	-0.206756	0.469201
Ppdpf	ENSMUSG00000016344	-4.71602	0.67715	-0.640327
Pls3	ENSMUSG00000016382	-2.19469	0.0897623	-0.201212
Nkap	ENSMUSG00000016409	-2.75183	0.48658	-0.227233
Ndufa1	ENSMUSG00000016427	-5.97551	-0.333137	0.0504942
E2f3	ENSMUSG00000016477	-2.24099	-0.587031	0.12124
Cr1l	ENSMUSG00000016481	-4.47593	-0.87176	-0.866707
Ppfibp1	ENSMUSG00000016487	-2.85233	-1.12946	0.18577
Plgrkt	ENSMUSG00000016495	-1.04213	-0.19385	-0.619239
Gtf3a	ENSMUSG00000016503	-6.53844	-0.574811	0.239404
Mtif3	ENSMUSG00000016510	-4.06038	-0.808403	-0.464927
Dyrk3	ENSMUSG00000016526	-1.40529	-0.929918	-0.0908607
Mapkapk2	ENSMUSG00000016528	-3.28624	0.6718	1.30177
Lamp2	ENSMUSG00000016534	-5.13114	-0.838012	-0.120867
Atxn10	ENSMUSG00000016541	-3.36965	-0.376438	1.04748
Eif3d	ENSMUSG00000016554	-4.5175	0.0596135	0.290054
H3f3b	ENSMUSG00000016559	-3.67073	0.484583	1.03787
Nup50	ENSMUSG00000016619	-3.30467	0.354962	0.526466
Ift27	ENSMUSG00000016637	-4.4796	0.559033	0.273119
Pacsin2	ENSMUSG00000016664	-4.79264	-0.670708	-1.10124
Cmah	ENSMUSG00000016756	-2.2799	0.798658	-1.04435
Ttll12	ENSMUSG00000016757	-1.23862	0.412466	0.0642868
Bik	ENSMUSG00000016758	-5.40482	-0.802845	-0.0943439
Tox4	ENSMUSG00000016831	-1.94537	-0.621522	0.365737
Mrps18c	ENSMUSG00000016833	-4.87708	-0.574262	0.6645
Srsf6	ENSMUSG00000016921	-4.96753	-0.519891	0.147199
Plcg1	ENSMUSG00000016933	-2.05068	-0.373862	0.581872
Kctd2	ENSMUSG00000016940	-3.97502	-0.256941	-0.251153
Tmprss6	ENSMUSG00000016942	-5.65574	-0.273149	-0.253342
Etaa1	ENSMUSG00000016984	-3.0879	-0.354707	-0.896645
Sdc4	ENSMUSG00000017009	-4.97769	0.507443	-0.909739
Il13ra1	ENSMUSG00000017057	-4.37755	-0.368469	-0.705606
Nbr1	ENSMUSG00000017119	-1.65877	0.732342	-0.33634
Cyth1	ENSMUSG00000017132	-2.32631	0.207139	-0.632506
Rnd3	ENSMUSG00000017144	-2.85185	-0.623296	-0.26296
Nt5c3b	ENSMUSG00000017176	-1.46797	0.0294572	0.46712
Coa3	ENSMUSG00000017188	-4.59844	-0.470424	0.737821
Psmd3	ENSMUSG00000017221	-4.94822	0.0459821	0.490953
Exosc10	ENSMUSG00000017264	-3.33076	0.2066	-0.245561
Glod4	ENSMUSG00000017286	-4.18227	-0.280682	-0.132545
Taok1	ENSMUSG00000017291	-1.37162	-0.0551946	-0.148202
Dnttip1	ENSMUSG00000017299	-2.53531	-0.430427	0.0255156
Acot8	ENSMUSG00000017307	-2.27394	-0.13591	0.300426
Vtn	ENSMUSG00000017344	-5.36524	0.974346	0.153759
Traf4	ENSMUSG00000017386	-4.26458	-0.818421	-0.461555
Aldoc	ENSMUSG00000017390	-1.1104	0.134932	0.439654
Rpl19	ENSMUSG00000017404	-5.90769	-0.260102	-0.203039
Nek8	ENSMUSG00000017405	-1.1657	-0.025064	-0.337726
Arl5b	ENSMUSG00000017418	-1.33977	-0.0653218	-0.194013
Zfp207	ENSMUSG00000017421	-2.35162	-0.612013	-0.274068
Psmd11	ENSMUSG00000017428	-1.34261	0.26211	0.447397
Pipox	ENSMUSG00000017453	-3.61796	0.811232	-0.340356
Timp2	ENSMUSG00000017466	-2.43353	1.57846	0.336366
Zc3h18	ENSMUSG00000017478	-1.56735	-0.304759	-0.0627745
Top2b	ENSMUSG00000017485	-4.05551	-1.14091	-1.05222
Igfbp4	ENSMUSG00000017493	-5.53268	-0.149658	-0.28923
Suz12	ENSMUSG00000017548	-2.26649	-0.494776	-0.524357
Crlf3	ENSMUSG00000017561	-1.06414	0.447053	-0.424736
Tnfaip1	ENSMUSG00000017615	-2.32873	0.464579	0.342456
Slc35c2	ENSMUSG00000017664	-3.16767	-0.0974445	1.03374
Elmo2	ENSMUSG00000017670	-3.30967	0.912539	0.557953
Wsb1	ENSMUSG00000017677	-2.29491	-0.669173	-0.481905
Ttpal	ENSMUSG00000017679	-1.12193	-0.326118	0.588289
Ada	ENSMUSG00000017697	-1.38245	-0.84827	1.57931
Serinc3	ENSMUSG00000017707	-3.90151	-0.0827829	0.854764
Tha1	ENSMUSG00000017713	-2.40214	0.539985	0.759272
Afmid	ENSMUSG00000017718	-1.78776	0.87235	-0.25667
Pigt	ENSMUSG00000017721	-1.68678	-0.0518367	1.42515
Wfdc2	ENSMUSG00000017723	-3.87119	-0.147833	1.70741
Ghdc	ENSMUSG00000017747	-2.03795	1.12666	0.894021
Pltp	ENSMUSG00000017754	-2.48949	1.29377	-0.550161
Slc12a7	ENSMUSG00000017756	-1.332	0.202046	-0.786058
Ctsa	ENSMUSG00000017760	-5.42068	-0.206149	-0.0129878
Slc12a4	ENSMUSG00000017765	-1.32741	0.289697	0.48264
Myo1c	ENSMUSG00000017774	-1.33289	-0.571164	0.718693
Crk	ENSMUSG00000017776	-4.26771	-0.939491	-0.335191
Cox7c	ENSMUSG00000017778	-6.14042	-0.374276	-0.592236
Pitpna	ENSMUSG00000017781	-2.17744	0.240536	0.435458
Mlx	ENSMUSG00000017801	-6.50486	-0.332706	-0.316774
Retreg3	ENSMUSG00000017802	-3.62315	-0.751723	0.372596
Rab5a	ENSMUSG00000017831	-2.09588	-0.844483	0.341824
Nkiras2	ENSMUSG00000017837	-2.67104	0.204792	0.065834
Ppp2r5c	ENSMUSG00000017843	-3.59377	-0.533237	-0.0840536
Ift52	ENSMUSG00000017858	-3.04255	-0.90299	-0.833409
Sgk2	ENSMUSG00000017868	-2.61658	-0.379108	-0.259576
B4galt5	ENSMUSG00000017929	-2.76272	-0.938029	-0.771599
Hnf4a	ENSMUSG00000017950	-3.05747	0.641069	0.406809
Ddx27	ENSMUSG00000017999	-2.09938	-0.017996	0.585485
Cyth4	ENSMUSG00000018008	-2.70657	1.07636	1.17501
Rrp7a	ENSMUSG00000018040	-1.44056	0.34519	0.580943
Cyb5r3	ENSMUSG00000018042	-3.7778	1.66042	0.048484
Hist1h2bc	ENSMUSG00000018102	-5.57904	-0.151508	0.48388
Mafk	ENSMUSG00000018143	-3.12495	0.151727	0.586159
Erbb3	ENSMUSG00000018166	-2.07694	-0.31665	-0.268111
Stard3	ENSMUSG00000018167	-3.65422	-0.208242	0.143654
Mfng	ENSMUSG00000018169	-1.02019	-0.399402	0.340119
Vmp1	ENSMUSG00000018171	-4.62971	-0.843323	-0.271597
Uchl5	ENSMUSG00000018189	-2.70418	-0.415441	0.146092
Trove2	ENSMUSG00000018199	-1.0411	0.0469894	-0.416148
Pmp22	ENSMUSG00000018217	-2.51406	0.293143	0.0706921
Zcchc10	ENSMUSG00000018239	-1.55635	0.483696	0.426403
Psmb6	ENSMUSG00000018286	-4.3892	0.0284982	0.0427072
Spag7	ENSMUSG00000018287	-3.68095	0.401426	-0.35671
Pfn1	ENSMUSG00000018293	-3.8749	0.646166	0.420202
Ywhab	ENSMUSG00000018326	-3.95044	0.492415	0.0259474
Gpx3	ENSMUSG00000018339	-2.34783	1.58668	1.16098
Anxa6	ENSMUSG00000018340	-2.44618	0.240402	0.00250484
Kpna2	ENSMUSG00000018362	-2.3067	-1.16479	0.858421
Smurf2	ENSMUSG00000018363	-2.20328	-0.51968	-0.472141
Vezf1	ENSMUSG00000018377	-2.46388	-0.558821	0.109416
Srsf1	ENSMUSG00000018379	-2.88152	-0.092546	0.0779943
Shroom1	ENSMUSG00000018387	-2.61845	0.252879	-0.462611
Mtmr4	ENSMUSG00000018401	-1.56085	0.0194544	-0.517619
Kansl1	ENSMUSG00000018412	-1.42801	-0.577728	-0.523414
Gid4	ENSMUSG00000018415	-1.25263	0.0541538	0.254052
Myo1b	ENSMUSG00000018417	-1.89467	0.592921	0.389495
Dhx40	ENSMUSG00000018425	-3.99821	-0.990841	-0.383084
Akap1	ENSMUSG00000018428	-4.64228	-0.680835	-0.290291
Derl2	ENSMUSG00000018442	-5.20661	-0.326365	-0.105196
C1qbp	ENSMUSG00000018446	-4.48137	-0.0191673	0.0164298
Rpain	ENSMUSG00000018449	-5.34711	-1.07842	-0.937859
Slc13a3	ENSMUSG00000018459	-2.67992	1.24275	0.961759
Chd3	ENSMUSG00000018474	-2.3233	-0.426063	-0.44481
Appbp2	ENSMUSG00000018481	-1.9251	-0.0284576	-0.0609862
Ncor1	ENSMUSG00000018501	-1.7843	0.73493	0.105412
Cenpv	ENSMUSG00000018509	-1.55907	-0.314313	-0.0887251
Ctdnep1	ENSMUSG00000018559	-3.85353	-0.122402	-0.324903
Elp5	ENSMUSG00000018565	-2.06713	0.0847203	0.673956
Slc2a4	ENSMUSG00000018566	-3.58267	0.51399	1.99851
Gabarap	ENSMUSG00000018567	-5.10791	-0.0833072	0.320167
Phf23	ENSMUSG00000018572	-4.00457	-0.00887206	0.698225
Acadvl	ENSMUSG00000018574	-5.53704	-0.459258	0.472407
G3bp1	ENSMUSG00000018583	-2.35049	0.478471	0.214247
Atox1	ENSMUSG00000018585	-5.46202	0.0738427	0.470488
Sparc	ENSMUSG00000018593	-3.46632	1.12579	0.267055
Mief2	ENSMUSG00000018599	-4.62626	-0.412409	-0.0833719
Tbx3	ENSMUSG00000018604	-2.13209	-1.13192	-1.19409
Pnpo	ENSMUSG00000018659	-4.74656	0.177423	-0.0930828
Cbx1	ENSMUSG00000018666	-3.06042	-0.510795	-1.16766
Cdk5rap3	ENSMUSG00000018669	-4.95985	-0.0197096	-0.40538
Copz2	ENSMUSG00000018672	-1.22061	1.26687	-0.14068
Slc25a39	ENSMUSG00000018677	-4.42082	0.76971	1.03677
Dync1h1	ENSMUSG00000018707	-2.45064	-0.00983022	0.816223
Cpsf4l	ENSMUSG00000018727	-1.34273	0.728263	-0.494253
Pex12	ENSMUSG00000018733	-1.93873	-0.802892	-0.119933
Ndel1	ENSMUSG00000018736	-1.28729	-0.920468	0.488684
Zbtb4	ENSMUSG00000018750	-1.22384	0.910614	0.42247
Mpdu1	ENSMUSG00000018761	-4.75319	-0.508353	0.189095
Atp5g3	ENSMUSG00000018770	-5.76703	-0.668269	0.312585
Acsl1	ENSMUSG00000018796	-5.38625	-0.498103	-1.09817
Lsp1	ENSMUSG00000018819	-2.07521	2.37966	0.937153
Avpi1	ENSMUSG00000018821	-5.89586	-0.789007	-0.625406
Pank3	ENSMUSG00000018846	-3.03337	-0.933654	-1.0504
Rars	ENSMUSG00000018848	-3.15736	0.310917	0.642137
Wwc1	ENSMUSG00000018849	-2.70986	-0.108692	-0.41365
Mrpl58	ENSMUSG00000018858	-4.45578	-0.169124	-0.10237
Fdxr	ENSMUSG00000018861	-4.28872	0.143952	-0.65727
Mrpl45	ENSMUSG00000018882	-3.44969	0.616396	-0.0991626
Irf1	ENSMUSG00000018899	-2.49215	0.249964	-0.366891
Slc22a5	ENSMUSG00000018900	-3.00531	-0.717379	-0.0844753
Med11	ENSMUSG00000018923	-3.96573	-0.221846	0.52581
Ccl6	ENSMUSG00000018927	-1.67398	1.34682	2.73918
Map2k3	ENSMUSG00000018932	-4.68223	0.302932	-0.771567
Ywhah	ENSMUSG00000018965	-4.54019	-0.571539	0.528645
Sart3	ENSMUSG00000018974	-1.78133	-0.210471	-0.383041
Nars2	ENSMUSG00000018995	-2.31903	-1.46279	-0.602088
Dalrd3	ENSMUSG00000019039	-5.00436	-0.320458	-1.06338
Fis1	ENSMUSG00000019054	-4.46543	0.0507491	0.473242
Plod1	ENSMUSG00000019055	-1.62269	0.663208	1.33051
Rab3d	ENSMUSG00000019066	-1.80721	-0.350495	0.406822
Mfsd3	ENSMUSG00000019080	-4.40559	0.302042	0.446723
Slc25a22	ENSMUSG00000019082	-2.46077	0.884855	0.687421
Atp6ap1	ENSMUSG00000019087	-5.66526	-0.293309	0.0438282
Ccl9	ENSMUSG00000019122	-4.88677	-0.935026	-1.03786
BC005537	ENSMUSG00000019132	-5.1545	-0.223115	0.315271
Hars2	ENSMUSG00000019143	-1.57113	-0.866226	-0.779823
Tmem160	ENSMUSG00000019158	-5.19851	-0.1651	0.946456
Rab5c	ENSMUSG00000019173	-3.85336	-0.0962546	0.0214567
Mdh2	ENSMUSG00000019179	-5.51801	-0.148512	0.115011
H13	ENSMUSG00000019188	-3.0303	0.819244	0.571541
Atp6v1e1	ENSMUSG00000019210	-4.32375	-0.82493	0.442602
Etnppl	ENSMUSG00000019232	-4.07167	-1.1528	1.2124
Rps6kl1	ENSMUSG00000019235	-3.12986	0.242108	-0.2106
Ppp1r12c	ENSMUSG00000019254	-1.75666	0.240027	0.38076
Ahr	ENSMUSG00000019256	-3.45169	-1.11659	-1.10454
Tmem129	ENSMUSG00000019295	-5.97589	-0.828871	-1.43997
Nop9	ENSMUSG00000019297	-3.43825	-0.181632	0.0595553
Grb7	ENSMUSG00000019312	-4.2438	-0.0345119	-0.704281
Zfp687	ENSMUSG00000019338	-2.14158	-0.17949	0.190429
D8Ertd738e	ENSMUSG00000019362	-4.23504	0.535304	0.369344
Sec14l4	ENSMUSG00000019368	-3.63867	0.576183	-0.187018
Calm3	ENSMUSG00000019370	-2.96866	0.535079	0.172574
Cops3	ENSMUSG00000019373	-3.65193	-0.879241	-0.0374656
Fkbp8	ENSMUSG00000019428	-4.92632	0.500208	0.423641
Ddx39b	ENSMUSG00000019432	-3.2542	0.270781	-0.110513
Gipc1	ENSMUSG00000019433	-4.06771	0.0557339	0.127727
Tlcd1	ENSMUSG00000019437	-3.11101	-0.212551	-0.97577
Xab2	ENSMUSG00000019470	-2.8493	0.603404	-0.637073
Cdc37	ENSMUSG00000019471	-2.38888	0.10102	0.849078
Rab4a	ENSMUSG00000019478	-3.44645	0.247087	0.490203
Trip10	ENSMUSG00000019487	-2.99295	0.187046	0.254444
Cops6	ENSMUSG00000019494	-4.58447	-0.255224	0.533728
Ubb	ENSMUSG00000019505	-5.12377	0.18069	0.61954
Gyg	ENSMUSG00000019528	-1.8826	0.0730039	0.321993
Slc6a8	ENSMUSG00000019558	-1.21455	0.0824648	1.11115
Pdk4	ENSMUSG00000019577	-1.01598	-0.118824	4.72957
Ubxn6	ENSMUSG00000019578	-5.12122	-0.675113	0.526657
Mydgf	ENSMUSG00000019579	-5.25653	0.0363611	0.470416
Ccdc12	ENSMUSG00000019659	-2.58981	0.260462	-0.074699
Fmc1	ENSMUSG00000019689	-5.40073	-0.885461	-0.253966
Mrpl24	ENSMUSG00000019710	-4.78789	0.0926656	0.139142
L3hypdh	ENSMUSG00000019718	-5.98246	-1.0569	-0.413583
Slc35e1	ENSMUSG00000019731	-2.44876	0.397966	0.514714
Polr2i	ENSMUSG00000019738	-4.71776	0.00270539	0.278982
Krt10	ENSMUSG00000019761	-4.21256	-0.032269	-0.474084
Iyd	ENSMUSG00000019762	-5.74629	-0.668425	-0.860998
Rmnd1	ENSMUSG00000019763	-2.46507	-0.135675	-0.689528
Mtrf1l	ENSMUSG00000019774	-1.77919	-0.59442	-0.834967
Hdac2	ENSMUSG00000019777	-3.93333	-0.429459	-0.848575
Rwdd1	ENSMUSG00000019782	-4.13169	0.607568	0.476227
Hint3	ENSMUSG00000019791	-4.07937	-0.746251	-0.552646
Trmt11	ENSMUSG00000019792	-2.04924	-1.4249	-0.445035
Katna1	ENSMUSG00000019794	-2.14663	-0.141121	0.0202787
Pcmt1	ENSMUSG00000019795	-2.46122	-0.932812	0.147592
Sec63	ENSMUSG00000019802	-2.42494	0.0109917	0.0756233
Snx3	ENSMUSG00000019804	-2.67129	0.744339	0.602166
Aig1	ENSMUSG00000019806	-1.63313	0.161567	0.154879
Pex3	ENSMUSG00000019809	-4.4912	-0.977616	-0.529741
Fuca2	ENSMUSG00000019810	-2.78989	-0.200442	0.293883
Ltv1	ENSMUSG00000019814	-2.02852	-0.826456	0.987872
Cd164	ENSMUSG00000019818	-4.83136	-0.159837	-0.0787047
Smpd2	ENSMUSG00000019822	-4.27704	0.479551	0.492466
Zbtb24	ENSMUSG00000019826	-1.97926	-0.665865	-0.710816
Rab32	ENSMUSG00000019832	-5.13653	-0.308039	-0.0785202
Gtf3c6	ENSMUSG00000019837	-1.7712	0.220134	0.502973
Slc16a10	ENSMUSG00000019838	-3.14114	0.265755	-0.54195
Traf3ip2	ENSMUSG00000019842	-1.20279	0.497502	0.487675
Prep	ENSMUSG00000019849	-2.4302	-0.7503	0.00958587
Perp	ENSMUSG00000019851	-6.18625	-0.887621	-0.367541
Asf1a	ENSMUSG00000019857	-4.52913	-0.687995	-0.51264
Gopc	ENSMUSG00000019861	-3.02886	-0.449735	-0.258968
Vta1	ENSMUSG00000019868	-2.81125	-0.402962	0.340118
Smpdl3a	ENSMUSG00000019872	-5.59955	-1.07522	0.46513
Reep3	ENSMUSG00000019873	-3.97168	-0.207247	0.213907
Fabp7	ENSMUSG00000019874	-2.3897	0.962546	1.80549
Serinc1	ENSMUSG00000019877	-3.74767	-0.400574	-0.27093
Hsf2	ENSMUSG00000019878	-4.15768	-0.919317	-0.480825
Rspo3	ENSMUSG00000019880	-3.87737	0.114929	0.212735
Ptprk	ENSMUSG00000019889	-1.97204	-0.548329	0.322797
Ccdc59	ENSMUSG00000019897	-2.65635	0.36303	0.338116
Lin7a	ENSMUSG00000019906	-2.03645	0.736404	-0.691082
P4ha1	ENSMUSG00000019916	-2.50633	-0.504356	-0.848145
Sept10	ENSMUSG00000019917	-4.05692	-1.23833	-0.231314
Lims1	ENSMUSG00000019920	-2.41252	-0.770557	-0.606213
Zwint	ENSMUSG00000019923	-1.61853	-0.238489	0.409731
Dcn	ENSMUSG00000019929	-5.47437	0.208324	0.0978985
Slc17a8	ENSMUSG00000019935	-3.602	-0.470529	0.191702
Atp2b1	ENSMUSG00000019943	-2.50395	0.526212	0.288741
Rhobtb1	ENSMUSG00000019944	-1.00402	0.614038	-0.542584
Actr6	ENSMUSG00000019948	-2.49538	-1.38416	-0.398246
Uhrf1bp1l	ENSMUSG00000019951	-3.13139	0.377021	-0.175591
Dusp6	ENSMUSG00000019960	-5.62628	-1.14281	-1.17001
Tmpo	ENSMUSG00000019961	-2.61663	-0.947572	-0.58611
Sgk1	ENSMUSG00000019970	-3.27062	-1.40369	0.79563
Hbs1l	ENSMUSG00000019977	-2.59009	-0.211425	0.095717
Nedd1	ENSMUSG00000019988	-1.89818	-0.751593	-0.345738
Map7	ENSMUSG00000019996	-2.37551	-0.678177	0.481673
Ctgf	ENSMUSG00000019997	-4.53963	-0.970244	0.66326
Stx7	ENSMUSG00000019998	-3.76912	-0.361336	-0.176503
Pex7	ENSMUSG00000020003	-4.42099	-1.2418	-0.909534
Ifngr1	ENSMUSG00000020009	-4.36497	-0.0384066	0.722082
Vnn3	ENSMUSG00000020010	-5.42468	-0.175537	-0.668562
Cdk17	ENSMUSG00000020015	-1.54141	-0.601422	0.628011
Hal	ENSMUSG00000020017	-5.29799	-0.430602	-1.01952
Snrpf	ENSMUSG00000020018	-4.33647	0.787813	0.715026
Fgd6	ENSMUSG00000020021	-2.02718	-0.528243	-0.506029
Ndufa12	ENSMUSG00000020022	-4.173	0.49011	0.677065
Socs2	ENSMUSG00000020027	-3.45829	-0.823857	-1.51023
Nudt4	ENSMUSG00000020029	-5.1332	-0.283699	0.967698
Tcp11l2	ENSMUSG00000020034	-2.95823	-0.480555	0.547919
Cry1	ENSMUSG00000020038	-1.73794	-1.064	1.74923
Hsp90b1	ENSMUSG00000020048	-5.45555	0.295641	-0.566711
Pah	ENSMUSG00000020051	-6.02182	-0.0867404	-0.661338
Igf1	ENSMUSG00000020053	-5.12445	0.327523	-0.732307
Washc3	ENSMUSG00000020056	-2.5128	-0.46889	-0.0375194
Herc4	ENSMUSG00000020064	-3.82667	-1.58496	-0.758061
Hnrnph3	ENSMUSG00000020069	-1.39634	0.0380701	-0.688116
Pbld2	ENSMUSG00000020072	-5.0115	-0.606458	-0.534416
Ccar1	ENSMUSG00000020074	-2.42911	1.09491	0.683497
Ddx21	ENSMUSG00000020075	-2.86541	-0.26205	0.75194
Ddx50	ENSMUSG00000020076	-2.18361	-0.24059	0.254615
Srgn	ENSMUSG00000020077	-1.65367	0.855567	1.19435
Vps26a	ENSMUSG00000020078	-3.79265	-0.417516	0.21464
Supv3l1	ENSMUSG00000020079	-2.10773	-0.230865	-0.457367
Aifm2	ENSMUSG00000020085	-2.79164	0.267104	0.590056
Tysnd1	ENSMUSG00000020087	-3.62171	0.273339	0.63214
Sar1a	ENSMUSG00000020088	-3.52317	-0.0563849	0.361866
Ppa1	ENSMUSG00000020089	-4.10124	-0.257156	-0.149788
Pald1	ENSMUSG00000020092	-3.45733	-0.0432367	0.414054
Sgpl1	ENSMUSG00000020097	-1.24212	0.143273	-0.141056
Pcbd1	ENSMUSG00000020098	-5.68882	-0.105923	-0.902643
Slc16a7	ENSMUSG00000020102	-4.70277	-0.726416	-0.379079
Anapc16	ENSMUSG00000020107	-1.54452	-0.0933293	0.859758
Ddit4	ENSMUSG00000020108	-2.10671	1.46248	1.32521
Dnajb12	ENSMUSG00000020109	-4.46655	0.451604	0.0979171
Cand1	ENSMUSG00000020114	-2.19667	-0.704505	0.886441
Tbk1	ENSMUSG00000020115	-2.64146	-0.34707	-0.313569
Pno1	ENSMUSG00000020116	-4.95696	-0.700336	-0.238669
Egfr	ENSMUSG00000020122	-3.85388	-0.0514516	-0.881972
Avpr1a	ENSMUSG00000020123	-3.47759	-0.512012	0.277591
Usp15	ENSMUSG00000020124	-3.82029	-0.954616	-0.304331
Vps54	ENSMUSG00000020128	-1.56474	-0.135475	-0.689392
Tbc1d15	ENSMUSG00000020130	-4.17134	-1.4508	-0.0508309
Pcsk4	ENSMUSG00000020131	-2.20063	-0.0649767	-1.98721
Rab21	ENSMUSG00000020132	-3.49085	-1.18913	-0.260264
Peli1	ENSMUSG00000020134	-4.54193	-0.113105	-1.01643
Rab1	ENSMUSG00000020149	-4.07958	-0.398799	0.490333
Gamt	ENSMUSG00000020150	-5.2157	1.07567	-1.3256
Actr2	ENSMUSG00000020152	-4.53608	-0.262403	-0.671314
Ndufs7	ENSMUSG00000020153	-4.62357	1.00531	0.443839
Uqcr11	ENSMUSG00000020163	-5.99606	-0.423799	-0.316627
Cnot2	ENSMUSG00000020166	-2.44542	0.0345297	-0.065887
Tcf3	ENSMUSG00000020167	-2.68557	0.283906	-0.508862
Frs2	ENSMUSG00000020170	-2.99584	-1.10481	-0.818193
Yeats4	ENSMUSG00000020171	-3.95766	-0.0133575	0.341175
Cobl	ENSMUSG00000020173	-3.49043	-0.821637	-1.47155
Snrpd3	ENSMUSG00000020180	-2.93731	0.102965	-0.359321
Ddc	ENSMUSG00000020182	-1.1592	-0.578849	1.01527
Mdm2	ENSMUSG00000020184	-3.09078	-0.340368	0.421064
Csrp2	ENSMUSG00000020186	-3.53059	-0.186446	0.302258
Osbpl8	ENSMUSG00000020189	-3.07543	-1.51796	-0.429052
Mknk2	ENSMUSG00000020190	-1.30971	1.75863	1.02553
Ap3d1	ENSMUSG00000020198	-2.02493	0.804825	0.745635
Phlda1	ENSMUSG00000020205	-5.03056	-0.142427	-2.96996
Timm13	ENSMUSG00000020219	-5.46116	-0.360042	0.781005
Llph	ENSMUSG00000020224	-4.80367	0.087199	0.747237
Tmbim4	ENSMUSG00000020225	-2.82012	0.366377	0.69209
Hmg20b	ENSMUSG00000020232	-3.75838	0.518029	0.953083
Ncln	ENSMUSG00000020238	-3.60533	0.318878	0.470741
Hcfc2	ENSMUSG00000020246	-1.301	-1.22496	-0.250852
Nfyb	ENSMUSG00000020248	-5.56975	-0.860273	-1.10924
Txnrd1	ENSMUSG00000020250	-4.82298	-0.390458	0.283112
Ppm1m	ENSMUSG00000020253	-1.56844	0.475807	0.314671
Wdr82	ENSMUSG00000020257	-1.05141	0.049614	0.133201
Glyctk	ENSMUSG00000020258	-4.65709	0.046261	-0.664754
Pofut2	ENSMUSG00000020260	-3.76286	0.442088	0.587838
Slc36a1	ENSMUSG00000020261	-1.35094	-0.536768	-0.535367
Appl2	ENSMUSG00000020263	-2.81956	-1.38521	-0.172305
Sumo3	ENSMUSG00000020265	-1.17281	0.573785	1.21124
Hint1	ENSMUSG00000020267	-5.86191	-0.849839	0.46797
Fbxw11	ENSMUSG00000020271	-1.41977	-0.246727	0.664698
Papolg	ENSMUSG00000020273	-1.4403	-0.578446	-0.918799
Pfkl	ENSMUSG00000020277	-1.07232	0.370904	0.862412
Pus10	ENSMUSG00000020280	-2.99521	-0.833874	0.0497535
Rhbdf1	ENSMUSG00000020282	-1.02019	0.41504	0.25523
Pex13	ENSMUSG00000020283	-5.43782	-1.01432	-0.319098
Mpg	ENSMUSG00000020287	-3.55761	-0.219911	0.239032
Ahsa2	ENSMUSG00000020288	-2.5921	0.272435	-0.329733
Xpo1	ENSMUSG00000020290	-2.34906	-0.6849	-1.16023
Cpeb4	ENSMUSG00000020300	-3.2521	-0.789765	-0.549894
Cdc34	ENSMUSG00000020307	-4.9587	-0.305069	0.780047
Tpgs1	ENSMUSG00000020308	-3.69435	0.711097	0.424224
Chac2	ENSMUSG00000020309	-5.81949	-1.5896	-1.34479
Erlec1	ENSMUSG00000020311	-4.5042	-0.838249	0.0659669
Sptbn1	ENSMUSG00000020315	-1.51275	0.507214	0.26983
Mdh1	ENSMUSG00000020321	-5.06807	-0.586565	0.0680309
Ccng1	ENSMUSG00000020326	-4.1717	0.00849501	-0.457082
Nudcd2	ENSMUSG00000020328	-5.22166	-0.846619	-0.454082
Slc22a4	ENSMUSG00000020334	-1.43898	-0.602032	-0.539068
Zfp354b	ENSMUSG00000020335	-1.71688	-0.27673	-1.93526
Mgat1	ENSMUSG00000020346	-3.86852	-0.169812	-0.0596105
Ppp2ca	ENSMUSG00000020349	-3.59668	0.0383724	0.581487
Hnrnpab	ENSMUSG00000020358	-5.3227	-0.488844	0.199249
Phykpl	ENSMUSG00000020359	-2.28085	-0.239059	-0.449315
Hspa4	ENSMUSG00000020361	-1.60184	0.166296	0.662464
Cnot6	ENSMUSG00000020362	-1.98704	-0.0542939	-0.311548
Zfp354a	ENSMUSG00000020364	-2.67992	-0.842347	-0.607414
Mapk9	ENSMUSG00000020366	-2.57819	-0.200671	-0.103986
Canx	ENSMUSG00000020368	-4.59008	-0.8994	0.000348961
Rack1	ENSMUSG00000020372	-5.23486	-0.259986	0.655869
Rnf130	ENSMUSG00000020376	-4.29761	-1.12803	0.514401
Clk4	ENSMUSG00000020385	-3.72819	-0.616438	-0.818324
Sar1b	ENSMUSG00000020386	-5.55699	-0.828718	-0.252672
Ube2b	ENSMUSG00000020390	-4.06609	-0.536981	0.934674
Cdkn2aipnl	ENSMUSG00000020392	-2.34533	-0.15961	0.341123
Kremen1	ENSMUSG00000020393	-1.23005	-0.0197739	-0.220039
Med7	ENSMUSG00000020397	-3.59727	-0.410838	-0.0994615
Vdac1	ENSMUSG00000020402	-4.36067	-0.670762	-0.456717
Upp1	ENSMUSG00000020407	-1.46171	-0.551407	0.0811999
Pttg1	ENSMUSG00000020415	-1.95683	0.559867	0.363273
Btg2	ENSMUSG00000020423	-4.54913	0.175574	0.633147
Igfbp3	ENSMUSG00000020427	-4.38467	0.868014	-0.912229
Igfbp1	ENSMUSG00000020429	-4.26047	-1.4329	3.84139
Pes1	ENSMUSG00000020430	-2.57427	-0.0747943	0.708275
Tcn2	ENSMUSG00000020432	-4.88153	-0.196434	0.566079
Smtn	ENSMUSG00000020439	-2.75445	1.25203	0.0514536
Arf5	ENSMUSG00000020440	-4.83574	0.339425	-0.732376
Guk1	ENSMUSG00000020444	-5.11878	-0.723921	0.777142
Patz1	ENSMUSG00000020453	-1.23816	-0.326247	-0.0180668
Trim11	ENSMUSG00000020455	-3.43622	0.0135426	-0.423844
Ogdh	ENSMUSG00000020456	-1.44935	0.586946	0.386074
Drg1	ENSMUSG00000020457	-3.31324	-0.855478	-0.132042
Rtn4	ENSMUSG00000020458	-3.41719	-0.70468	0.699254
Rps27a	ENSMUSG00000020460	-5.38898	-0.856852	0.870561
Cfap36	ENSMUSG00000020462	-3.24966	0.128495	-0.740689
Ppp4r3b	ENSMUSG00000020463	-3.28094	-0.473739	-0.0246272
Pnpt1	ENSMUSG00000020464	-3.44403	-0.460362	-1.1209
Efemp1	ENSMUSG00000020467	-3.80044	0.0854114	-1.02545
Pold2	ENSMUSG00000020471	-2.41822	-0.0260601	-1.37021
Zkscan17	ENSMUSG00000020472	-1.66069	-0.207338	-0.216235
Dbnl	ENSMUSG00000020476	-2.9642	-0.00232945	0.421205
Mrps24	ENSMUSG00000020477	-4.56924	-0.579857	0.522296
Ccdc117	ENSMUSG00000020482	-3.89996	-1.30315	-1.52586
Dynll2	ENSMUSG00000020483	-3.59386	-0.23276	0.570162
Xbp1	ENSMUSG00000020484	-4.18024	-0.0128715	-0.347643
Supt4a	ENSMUSG00000020485	-4.75532	-0.421823	-0.518404
Sept4	ENSMUSG00000020486	-2.75264	-0.149582	-0.1473
Rnf187	ENSMUSG00000020496	-4.67835	0.406699	1.04954
Mrpl22	ENSMUSG00000020514	-3.84007	-0.211307	-0.0987449
Cnot8	ENSMUSG00000020515	-3.63514	-0.102752	-0.918529
Rps6kb1	ENSMUSG00000020516	-1.93814	-0.205894	0.420807
Sap30l	ENSMUSG00000020519	-3.40214	0.267905	0.542925
Rnft1	ENSMUSG00000020521	-4.14115	-0.749002	-0.634118
Fam114a2	ENSMUSG00000020523	-3.00531	0.629027	-0.244706
Znhit3	ENSMUSG00000020526	-1.83775	-1.17018	-0.701964
Myo19	ENSMUSG00000020527	-1.25647	-0.484531	0.0119784
Ggnbp2	ENSMUSG00000020530	-3.87311	0.555429	-0.380848
Shmt1	ENSMUSG00000020534	-4.22391	-0.187745	-0.179697
Srebf1	ENSMUSG00000020538	-5.61043	-0.520754	-1.75706
Tom1l1	ENSMUSG00000020541	-1.75434	-0.949699	-0.265356
Bzw2	ENSMUSG00000020547	-2.01299	-0.341435	0.186491
Pctp	ENSMUSG00000020553	-4.38209	0.1089	-0.389372
Twistnb	ENSMUSG00000020561	-2.62823	0.951148	0.656357
Sypl	ENSMUSG00000020570	-4.07574	-1.16565	0.833256
Pdia6	ENSMUSG00000020571	-5.27868	-0.481765	-0.438505
Nampt	ENSMUSG00000020572	-5.05369	-1.09353	0.270296
Nbas	ENSMUSG00000020576	-1.08231	-0.305461	-0.337753
Rock2	ENSMUSG00000020580	-1.41752	0.794334	0.888005
Laptm4a	ENSMUSG00000020585	-4.73492	-0.19322	0.0594297
Snx13	ENSMUSG00000020590	-2.68167	-0.913566	0.00492868
Sdc1	ENSMUSG00000020592	-4.57621	-0.0992735	0.584351
Lpin1	ENSMUSG00000020593	-3.24748	2.28225	-0.248902
Pum2	ENSMUSG00000020594	-3.06368	0.201321	0.239191
Arsg	ENSMUSG00000020604	-2.10828	-0.727918	-0.624051
Hs1bp3	ENSMUSG00000020605	-2.27713	-0.10736	0.306413
Smc6	ENSMUSG00000020608	-3.24272	0.851072	0.556934
Apob	ENSMUSG00000020609	-5.59352	-0.243412	-0.336019
Prkar1a	ENSMUSG00000020612	-4.07976	-0.265981	0.00903069
Fam20a	ENSMUSG00000020614	-3.58892	0.214935	0.0518493
Abca8b	ENSMUSG00000020620	-2.60208	-0.373202	-0.00694177
Rdh14	ENSMUSG00000020621	-3.88756	-0.455116	-0.0637944
Trappc12	ENSMUSG00000020628	-2.93614	-0.477407	0.00034891
Adi1	ENSMUSG00000020629	-3.7727	0.0206285	-0.342331
Rnaseh1	ENSMUSG00000020630	-1.04668	-0.000583043	0.217659
Ubxn2a	ENSMUSG00000020634	-2.49451	-0.392564	0.254844
Cmpk2	ENSMUSG00000020638	-1.36458	0.631085	-0.475875
Itsn2	ENSMUSG00000020640	-1.82795	1.28864	-0.0678634
Rsad2	ENSMUSG00000020641	-2.70677	1.14958	0.856859
Rnf144a	ENSMUSG00000020642	-1.09671	0.323473	0.822195
Id2	ENSMUSG00000020644	-6.02572	-1.23898	-0.744319
Ncoa1	ENSMUSG00000020647	-2.01149	0.448592	-0.0503971
Dus4l	ENSMUSG00000020648	-2.06459	-0.269458	-0.410653
Rrm2	ENSMUSG00000020649	-3.47597	-0.382252	1.18968
Bcap29	ENSMUSG00000020650	-5.22698	-0.969908	-0.296897
Klf11	ENSMUSG00000020653	-1.36726	0.69551	0.833582
Cbll1	ENSMUSG00000020659	-1.44613	-0.565314	-0.581765
Dld	ENSMUSG00000020664	-5.65867	-1.46052	-0.6352
Sh3yl1	ENSMUSG00000020669	-2.29194	-0.782484	-0.772662
Rab10	ENSMUSG00000020671	-4.58857	0.200219	-0.0683202
Ddx52	ENSMUSG00000020677	-2.2726	0.228093	0.433279
Taf15	ENSMUSG00000020680	-1.42845	0.524388	0.850517
Mettl2	ENSMUSG00000020691	-2.43983	0.0256863	-0.281925
Nle1	ENSMUSG00000020692	-2.48554	-0.290277	0.568964
Ddx42	ENSMUSG00000020705	-1.45905	0.193289	0.548501
Psmc5	ENSMUSG00000020708	-3.45604	0.612387	0.29764
Ern1	ENSMUSG00000020715	-1.10741	-0.535625	-0.0977028
Ddx5	ENSMUSG00000020719	-3.8612	-0.518553	0.0342347
Psmd12	ENSMUSG00000020720	-3.78208	-0.293202	0.148462
Slc9a3r1	ENSMUSG00000020733	-4.81389	0.70798	-0.548215
Nt5c	ENSMUSG00000020736	-5.14333	-0.182513	0.82689
Hn1	ENSMUSG00000020737	-1.76037	0.416517	1.0582
Nup85	ENSMUSG00000020739	-3.13153	-0.52102	-0.497314
Cluh	ENSMUSG00000020741	-4.59844	-0.519598	-0.139816
Mif4gd	ENSMUSG00000020743	-3.66667	-0.160854	0.695746
Pafah1b1	ENSMUSG00000020745	-1.11423	0.0923475	0.375883
Sap30bp	ENSMUSG00000020755	-2.49481	-0.0912424	0.531252
Galk1	ENSMUSG00000020766	-5.26247	-0.43287	0.989001
Trim47	ENSMUSG00000020773	-2.24829	0.0670495	0.595966
Aspa	ENSMUSG00000020774	-2.92113	-1.24991	-0.307088
Mrpl38	ENSMUSG00000020775	-4.32251	-0.0701551	-0.0108683
Acox1	ENSMUSG00000020777	-5.20527	0.170132	0.286411
Srp68	ENSMUSG00000020780	-1.17356	0.525137	0.536942
Tsen54	ENSMUSG00000020781	-1.83148	-0.0874606	-0.105384
Llgl2	ENSMUSG00000020782	-3.71971	-0.339478	-1.12951
Exoc7	ENSMUSG00000020792	-5.00707	-0.621534	-0.7251
Ube2g1	ENSMUSG00000020794	-2.85424	-0.204481	0.174258
Med31	ENSMUSG00000020801	-2.57874	-1.11771	-0.655612
Txndc17	ENSMUSG00000020803	-5.91341	-0.665263	0.1984
Rhbdf2	ENSMUSG00000020806	-1.16084	0.872793	1.35704
Rabep1	ENSMUSG00000020817	-2.48707	-0.45587	0.116984
Mfsd11	ENSMUSG00000020818	-1.07936	-0.282771	0.0348687
Kif1c	ENSMUSG00000020821	-2.76679	-0.444011	-0.416077
Slc46a1	ENSMUSG00000020829	-3.53511	-0.0582691	-0.22995
Vmo1	ENSMUSG00000020830	-1.73985	-0.703756	-0.38562
Dhrs13	ENSMUSG00000020834	-3.23252	-1.20294	0.850245
Blmh	ENSMUSG00000020840	-2.10994	0.331143	0.685444
Cpd	ENSMUSG00000020841	-2.21883	-0.309109	-0.727415
Timm22	ENSMUSG00000020843	-3.9185	-0.57636	-0.360152
Rflnb	ENSMUSG00000020846	-1.3097	0.27511	0.958836
Ywhae	ENSMUSG00000020849	-2.65646	0.420328	0.35166
Nme2	ENSMUSG00000020857	-5.46422	-0.97565	-0.00388629
Spag9	ENSMUSG00000020859	-1.3612	-0.87383	0.226322
Luc7l3	ENSMUSG00000020863	-1.83617	0.487721	0.325492
Ankrd40	ENSMUSG00000020864	-1.7189	-0.0786905	0.0879508
Abcc3	ENSMUSG00000020865	-3.35844	-0.394773	0.816666
Xylt2	ENSMUSG00000020868	-2.04469	0.362766	0.19404
Lrrc59	ENSMUSG00000020869	-2.36166	0.92409	0.589837
Slc35b1	ENSMUSG00000020873	-2.03538	0.0589287	-0.326826
Snx11	ENSMUSG00000020876	-1.36216	0.548128	0.217262
Scrn2	ENSMUSG00000020877	-3.94829	0.605374	-0.0397124
Asgr1	ENSMUSG00000020884	-5.7597	-0.183526	-0.00334971
Dvl2	ENSMUSG00000020888	-4.94361	-0.364844	0.397267
Nr1d1	ENSMUSG00000020889	-4.52039	0.720612	-2.42659
Per1	ENSMUSG00000020893	-3.59471	0.180499	-0.156696
Vamp2	ENSMUSG00000020894	-1.8128	-0.656713	0.447635
Ntn1	ENSMUSG00000020902	-1.34465	-0.263438	-1.00467
Stx8	ENSMUSG00000020903	-1.26859	-0.059193	0.0167777
Adprm	ENSMUSG00000020910	-3.99258	-0.863464	0.146955
Krt19	ENSMUSG00000020911	-1.38766	4.06549	1.26212
Acly	ENSMUSG00000020917	-3.66315	-0.889199	0.470812
Kat2a	ENSMUSG00000020918	-1.64729	0.0462636	-0.238335
Stat5b	ENSMUSG00000020919	-2.47368	-0.175017	0.159733
Ubtf	ENSMUSG00000020923	-1.62362	0.152144	-0.232911
Eftud2	ENSMUSG00000020929	-1.52959	-0.221946	0.249036
Nmt1	ENSMUSG00000020936	-4.16803	1.09507	0.611736
Gosr2	ENSMUSG00000020946	-1.62521	0.112679	1.28421
Fkbp3	ENSMUSG00000020949	-1.97215	-1.36757	1.09587
Scfd1	ENSMUSG00000020952	-2.56542	-0.549364	-0.758438
Strn3	ENSMUSG00000020954	-3.17045	-0.21232	-0.254538
Ap4s1	ENSMUSG00000020955	-4.50954	-0.998429	-0.692149
Dtd2	ENSMUSG00000020956	-3.31903	-0.438772	0.0704199
Sel1l	ENSMUSG00000020964	-4.47457	0.348375	-0.334605
Dnaaf2	ENSMUSG00000020973	-1.84353	-0.804729	-0.792887
Klhdc2	ENSMUSG00000020978	-3.26634	-1.4693	0.154613
Nemf	ENSMUSG00000020982	-1.87427	0.532245	0.272685
Sec23a	ENSMUSG00000020986	-3.38872	-0.577551	-0.10933
L2hgdh	ENSMUSG00000020988	-4.77004	-1.23822	-0.91309
Trappc6b	ENSMUSG00000020993	-3.90554	-1.31549	0.383169
Pnn	ENSMUSG00000020994	-4.16767	-0.562972	-0.692118
Mia2	ENSMUSG00000021000	-4.08618	-0.346756	-0.489793
Ptpn21	ENSMUSG00000021009	-1.22994	-0.453481	0.334178
Polr2h	ENSMUSG00000021018	-1.35322	-0.0259412	-0.0257323
Ppp2r3c	ENSMUSG00000021022	-3.1003	-0.603539	-0.382775
Psma6	ENSMUSG00000021024	-5.31941	-0.97404	-0.161713
Nfkbia	ENSMUSG00000021025	-4.13575	0.955525	-0.300827
Mbip	ENSMUSG00000021028	-5.42514	-0.465972	-1.14309
Gstz1	ENSMUSG00000021033	-5.51582	-0.229658	-0.453139
Ahsa1	ENSMUSG00000021037	-4.76776	-0.462457	-0.0428742
Slirp	ENSMUSG00000021040	-4.63226	-0.3342	-0.350318
Adck1	ENSMUSG00000021044	-2.0202	0.128045	0.372723
Mthfd1	ENSMUSG00000021048	-4.75604	-0.446127	-1.16761
Ppp2r5e	ENSMUSG00000021051	-3.06485	-0.295221	-0.386104
Sgpp1	ENSMUSG00000021054	-3.79958	-0.464225	-0.484644
Fut8	ENSMUSG00000021065	-1.03033	-0.169923	0.275267
Sav1	ENSMUSG00000021067	-2.29185	-0.0696126	0.281652
Pygl	ENSMUSG00000021069	-5.45205	-0.855877	0.0540575
Tmx1	ENSMUSG00000021072	-3.02928	-0.886967	0.36626
Actr10	ENSMUSG00000021076	-2.93328	-1.07553	-0.22905
Timm9	ENSMUSG00000021079	-5.37815	-0.814112	-0.113371
Serpina3n	ENSMUSG00000021091	-3.88748	1.67757	0.636464
Dhrs7	ENSMUSG00000021094	-4.01516	-0.154336	0.935812
Ppm1a	ENSMUSG00000021096	-3.98276	-0.889321	-0.324327
Glrx5	ENSMUSG00000021102	-5.79059	-0.942646	1.0118
Mnat1	ENSMUSG00000021103	-1.77704	-0.707871	0.202054
Hif1a	ENSMUSG00000021109	-3.11121	-0.671447	0.645745
Papola	ENSMUSG00000021111	-2.06817	-0.515239	0.23432
Atp6v1d	ENSMUSG00000021114	-2.15015	0.0935164	1.34767
Vrk1	ENSMUSG00000021115	-1.338	0.253945	-0.612253
Eif2s1	ENSMUSG00000021116	-4.34808	-1.25768	-0.142257
Vti1b	ENSMUSG00000021124	-4.2138	-0.44765	0.644644
Zfp36l1	ENSMUSG00000021127	-4.16611	-0.168276	0.344912
Erh	ENSMUSG00000021131	-4.78818	-0.804569	-0.135618
Susd6	ENSMUSG00000021133	-2.46295	0.536123	-0.0816452
Srsf5	ENSMUSG00000021134	-4.54476	-1.10644	-0.118526
Slc10a1	ENSMUSG00000021135	-5.69539	-1.04397	0.219045
Smoc1	ENSMUSG00000021136	-3.41064	0.990244	0.82949
Pcnx	ENSMUSG00000021140	-1.33638	-0.347328	-0.507425
Mta1	ENSMUSG00000021144	-1.55764	1.11994	0.198922
Gtpbp4	ENSMUSG00000021149	-2.11254	-0.0124796	0.268612
Zmynd11	ENSMUSG00000021156	-1.37017	0.419614	0.0356667
Esyt2	ENSMUSG00000021171	-3.16245	-0.420605	-0.702605
Psmc1	ENSMUSG00000021178	-4.70199	-0.11618	0.0523916
Dglucy	ENSMUSG00000021185	-2.79374	0.075789	-0.603987
Tc2n	ENSMUSG00000021187	-1.56052	-1.08746	-0.243091
Trip11	ENSMUSG00000021188	-2.39598	-0.404262	-0.500969
Atxn3	ENSMUSG00000021189	-1.8661	0.36521	-0.2344
Lgmn	ENSMUSG00000021190	-3.15879	0.272791	1.09823
Golga5	ENSMUSG00000021192	-2.48149	-1.18859	-0.308979
Pitrm1	ENSMUSG00000021193	-2.49933	-0.729789	-0.842719
Ifi27l2b	ENSMUSG00000021208	-2.85989	1.39545	0.301193
Ppp4r4	ENSMUSG00000021209	-2.45555	-0.361635	-0.493131
Akr1c6	ENSMUSG00000021210	-6.69486	-1.59939	-1.00088
Akr1c12	ENSMUSG00000021211	-5.46634	-1.05045	-0.7135
Akr1c13	ENSMUSG00000021213	-4.81967	-1.56047	0.266784
Net1	ENSMUSG00000021215	-3.67284	0.337196	0.873426
Gdi2	ENSMUSG00000021218	-5.2347	-0.943679	-0.410032
Numb	ENSMUSG00000021224	-1.54758	-0.16572	0.336222
Acot2	ENSMUSG00000021226	-2.7701	-0.539922	0.920696
Acot3	ENSMUSG00000021228	-3.99529	-0.849897	1.14057
Coq6	ENSMUSG00000021235	-3.86561	-0.372529	-0.465105
Entpd5	ENSMUSG00000021236	-3.1503	0.0498057	0.658933
Aldh6a1	ENSMUSG00000021238	-6.50389	-1.15166	-1.10742
Abcd4	ENSMUSG00000021240	-1.00051	1.62323	0.577797
Isca2	ENSMUSG00000021241	-6.10667	-0.368774	-0.363141
Npc2	ENSMUSG00000021242	-4.27576	-0.350309	0.775947
Fcf1	ENSMUSG00000021243	-2.99814	0.338724	0.13688
Mlh3	ENSMUSG00000021245	-3.42604	-0.315061	-0.90586
Tmed10	ENSMUSG00000021248	-3.70551	0.0248392	0.26505
Fos	ENSMUSG00000021250	-3.14841	-0.549803	0.325417
Erg28	ENSMUSG00000021252	-3.63796	-0.368821	-1.02344
Ccnk	ENSMUSG00000021258	-1.37088	-0.266944	0.0313513
Yy1	ENSMUSG00000021264	-5.9955	-1.56568	-0.775164
Slc25a29	ENSMUSG00000021265	-1.51405	0.313902	0.380761
Wars	ENSMUSG00000021266	-2.79185	0.529923	-0.186888
Hsp90aa1	ENSMUSG00000021270	-4.64978	0.44236	-0.610615
Fdft1	ENSMUSG00000021273	-5.54861	-0.431448	-0.756013
Cinp	ENSMUSG00000021276	-3.79449	-0.45003	0.121492
Traf3	ENSMUSG00000021277	-1.3097	-0.194375	0.301326
Exoc3l4	ENSMUSG00000021280	-5.21643	-0.60203	0.518264
Tnfaip2	ENSMUSG00000021281	-2.25496	0.167581	0.588273
Eif5	ENSMUSG00000021282	-5.70052	-0.211383	0.330602
Ppp1r13b	ENSMUSG00000021285	-3.32128	-0.271885	-0.0304353
Zfyve21	ENSMUSG00000021286	-6.1853	-0.984729	-0.470399
Xrcc3	ENSMUSG00000021287	-2.63159	-1.18699	-3.78915
Ggps1	ENSMUSG00000021302	-1.93726	-0.643853	-0.0117212
Trim27	ENSMUSG00000021326	-1.74887	-0.39217	0.443706
Zkscan3	ENSMUSG00000021327	-2.861	-0.809508	-1.57806
Slc17a1	ENSMUSG00000021335	-1.35457	-0.49597	-0.250956
Slc17a4	ENSMUSG00000021336	-2.92177	-0.484702	0.0404903
Gpld1	ENSMUSG00000021340	-4.33984	-0.308831	-0.33853
Tmem14c	ENSMUSG00000021361	-5.55834	-0.713553	0.48872
Elovl2	ENSMUSG00000021364	-5.43331	0.0283927	-0.941243
Hivep1	ENSMUSG00000021366	-1.32277	-1.23802	0.12162
Mcur1	ENSMUSG00000021371	-3.46383	-0.213067	-0.339181
Tpmt	ENSMUSG00000021376	-3.23836	0.833982	-0.251508
Dek	ENSMUSG00000021377	-4.24672	0.65405	0.113323
Id4	ENSMUSG00000021379	-1.16118	-0.531761	-1.32185
Ogn	ENSMUSG00000021390	-1.40591	1.06687	-0.929577
Nol8	ENSMUSG00000021392	-2.35193	-0.120789	0.389404
Spin1	ENSMUSG00000021395	-2.97632	-0.445248	-0.213299
Wrnip1	ENSMUSG00000021400	-4.55761	-0.235365	-0.0112046
Pxdc1	ENSMUSG00000021411	-5.48542	-0.814	-0.457388
Prpf4b	ENSMUSG00000021413	-3.38888	-1.16165	-0.0410106
Eci2	ENSMUSG00000021417	-5.9836	-0.971092	-0.321601
Rpp40	ENSMUSG00000021418	-1.1374	0.314055	0.441375
Fars2	ENSMUSG00000021420	-2.28986	-0.103536	0.327848
Ssr1	ENSMUSG00000021427	-3.41815	0.208577	-0.0588459
Snrnp48	ENSMUSG00000021431	-3.79907	0.623581	0.172027
Slc35b3	ENSMUSG00000021432	-3.53499	-1.10495	-0.466802
Gadd45g	ENSMUSG00000021453	-2.93864	0.514065	1.64837
Auh	ENSMUSG00000021460	-3.76338	-0.725813	-0.512689
Sptlc1	ENSMUSG00000021468	-2.67513	0.233896	0.393559
Ercc6l2	ENSMUSG00000021470	-1.63636	-1.08746	-0.250919
Sfxn1	ENSMUSG00000021474	-3.64638	0.893395	0.150058
Habp4	ENSMUSG00000021476	-2.71349	0.151051	0.614267
Ctsl	ENSMUSG00000021477	-4.88039	-0.429392	1.58707
Aaed1	ENSMUSG00000021482	-3.31825	-1.06207	0.453586
Lman2	ENSMUSG00000021484	-4.88569	0.104712	-0.156675
Prelid1	ENSMUSG00000021486	-4.24577	0.768612	0.696643
F12	ENSMUSG00000021492	-4.81413	0.872717	0.297224
Ddx41	ENSMUSG00000021494	-4.17351	-0.523045	-0.795737
Fam193b	ENSMUSG00000021495	-3.11367	0.202969	-1.12033
Pcbd2	ENSMUSG00000021496	-6.08309	-0.797192	-0.429266
Txndc15	ENSMUSG00000021497	-2.91654	0.206166	0.825585
Ddx46	ENSMUSG00000021500	-1.86251	0.392753	-0.067172
Caml	ENSMUSG00000021501	-2.45545	-0.453702	0.139635
B4galt7	ENSMUSG00000021504	-2.99493	-0.424764	-0.0950131
Cxcl14	ENSMUSG00000021508	-1.38005	1.19265	0.380762
Slc25a48	ENSMUSG00000021509	-1.54001	0.204194	-1.24012
Zfp729a	ENSMUSG00000021510	-1.86913	-1.16689	-0.581104
Ptdss1	ENSMUSG00000021518	-1.9184	0.232112	0.449692
Mterf3	ENSMUSG00000021519	-2.67131	-0.992159	-0.631437
Uqcrb	ENSMUSG00000021520	-6.29112	-0.0503498	-0.495879
Fastkd3	ENSMUSG00000021532	-1.29603	0.0311842	0.324726
Cetn3	ENSMUSG00000021537	-5.63269	-1.42007	-0.481835
Lect2	ENSMUSG00000021539	-5.87927	0.294987	-0.628133
Hnrnpk	ENSMUSG00000021546	-4.27655	-0.401705	-0.110752
Ccnh	ENSMUSG00000021548	-3.78391	-0.803234	-0.67392
Rasa1	ENSMUSG00000021549	-3.29121	-0.113056	0.384982
Gkap1	ENSMUSG00000021552	-4.12872	-0.70946	-0.0122846
Naa35	ENSMUSG00000021555	-1.89467	-0.0742249	-0.112444
Dapk1	ENSMUSG00000021559	-1.85946	0.328351	-0.203428
Pdcd6	ENSMUSG00000021576	-5.81689	-0.778661	0.146632
Sdha	ENSMUSG00000021577	-5.6864	-1.12073	-0.629295
Ccdc127	ENSMUSG00000021578	-1.78078	-0.228059	0.179255
Erap1	ENSMUSG00000021583	-3.97645	-0.635968	0.0141273
Cast	ENSMUSG00000021585	-3.05548	-0.572481	0.225597
Glrx	ENSMUSG00000021591	-3.50824	0.334964	1.04508
Arsk	ENSMUSG00000021592	-2.79565	-0.463609	-0.795089
Srd5a1	ENSMUSG00000021594	-2.09454	0.127707	-0.153402
Nsun2	ENSMUSG00000021595	-3.17672	-0.0936927	0.700199
Slf1	ENSMUSG00000021597	-2.11438	0.198629	-0.662796
Ndufs6	ENSMUSG00000021606	-5.52382	-0.195252	0.530819
Mrpl36	ENSMUSG00000021607	-5.68035	-0.11474	-0.22042
Clptm1l	ENSMUSG00000021610	-3.49207	0.486943	0.260343
Xrcc4	ENSMUSG00000021615	-1.28462	-1.4285	-1.03709
Atg10	ENSMUSG00000021619	-2.60466	-0.443822	-0.222005
Acot12	ENSMUSG00000021620	-5.3699	-0.808194	-0.124475
Zcchc9	ENSMUSG00000021621	-2.83268	-0.770702	-0.842022
Slc30a5	ENSMUSG00000021629	-4.48519	-0.370688	-0.443755
Rad17	ENSMUSG00000021635	-1.53648	-0.49378	0.246859
Ocln	ENSMUSG00000021638	-1.27553	-1.12665	-1.09736
Gtf2h2	ENSMUSG00000021639	-2.30119	-0.438491	-0.39441
Serf1	ENSMUSG00000021643	-4.58947	-0.646769	-0.0112057
Mccc2	ENSMUSG00000021646	-3.64634	-0.383083	-0.282014
Ptcd2	ENSMUSG00000021650	-2.17585	0.00705679	0.210835
Btf3	ENSMUSG00000021660	-5.80752	-0.597984	-0.128719
Ankra2	ENSMUSG00000021661	-2.65822	-0.354453	-0.632475
Hexb	ENSMUSG00000021665	-3.45071	-0.0933135	-0.0303887
Gfm2	ENSMUSG00000021666	-3.52855	-0.498131	-0.560471
Col4a3bp	ENSMUSG00000021669	-3.10573	-0.521919	-0.219266
Hmgcr	ENSMUSG00000021670	-4.18112	-1.14356	-1.48336
Poc5	ENSMUSG00000021671	-1.79033	-0.293911	-0.693239
Iqgap2	ENSMUSG00000021676	-4.79784	-0.498551	-0.775584
Aggf1	ENSMUSG00000021681	-2.76036	-0.801156	-0.686772
Ap3b1	ENSMUSG00000021686	-1.2293	0.839505	0.217996
Scamp1	ENSMUSG00000021687	-2.67972	-0.0640018	0.456769
Jmy	ENSMUSG00000021690	-1.17553	-0.189975	0.294924
Dimt1	ENSMUSG00000021692	-1.84736	-0.979399	-0.460041
Serinc5	ENSMUSG00000021703	-3.79099	-1.07716	-0.596681
Mtx3	ENSMUSG00000021704	-1.04925	-0.623127	-0.976308
Zfyve16	ENSMUSG00000021706	-1.32379	-1.189	-0.0801312
Dhfr	ENSMUSG00000021707	-3.79578	0.258953	-0.853122
Erbin	ENSMUSG00000021709	-4.40118	-1.12006	-0.659421
Nln	ENSMUSG00000021710	-3.10998	-0.943137	-0.229965
Trappc13	ENSMUSG00000021711	-4.06138	-0.99685	-0.501857
Trim23	ENSMUSG00000021712	-4.31867	-1.36775	-1.07276
Ppwd1	ENSMUSG00000021713	-2.49028	-0.693796	-0.82814
Cwc27	ENSMUSG00000021715	-1.72474	0.234467	-0.449314
Srek1ip1	ENSMUSG00000021716	-3.20144	0.804362	0.0476642
Mrps30	ENSMUSG00000021731	-6.06823	-0.556804	-0.491795
Slc4a7	ENSMUSG00000021733	-1.30094	0.191612	-0.225248
Psmd6	ENSMUSG00000021737	-5.72394	-1.02165	-0.555293
Atxn7	ENSMUSG00000021738	-2.74871	-0.0819856	-0.733346
Ptprg	ENSMUSG00000021745	-2.03882	0.06398	-0.310642
Pdhb	ENSMUSG00000021748	-5.01536	-0.505799	1.34332
Acox2	ENSMUSG00000021751	-2.64937	0.684627	1.0153
Il6st	ENSMUSG00000021756	-2.24	-0.0541779	0.0913669
Plpp1	ENSMUSG00000021759	-1.45458	0.469667	1.93945
Ndufs4	ENSMUSG00000021764	-5.77068	-1.17715	-0.0700289
Samd8	ENSMUSG00000021770	-2.44996	-0.666049	0.278449
Vdac2	ENSMUSG00000021771	-4.47903	0.081	-0.0770972
Nkiras1	ENSMUSG00000021772	-2.07257	-0.0188259	0.0279597
Comtd1	ENSMUSG00000021773	-4.60735	0.112045	1.19856
Nr1d2	ENSMUSG00000021775	-4.44039	-0.523476	-0.268074
Thrb	ENSMUSG00000021779	-3.12189	-0.237585	-0.598843
Ngly1	ENSMUSG00000021785	-3.21697	-0.999013	-0.304933
Oxsm	ENSMUSG00000021786	-4.42879	0.0599073	-0.551445
Fam213a	ENSMUSG00000021792	-3.51227	0.148146	-0.0196517
Glud1	ENSMUSG00000021794	-6.22461	-0.943433	-0.717817
Bmpr1a	ENSMUSG00000021796	-2.61707	-0.836454	-0.722678
Rtraf	ENSMUSG00000021807	-4.78805	-0.271851	0.594742
Ecd	ENSMUSG00000021810	-2.33162	0.179796	0.237991
Dnajc9	ENSMUSG00000021811	-2.8988	0.0801658	-0.0110407
Anxa7	ENSMUSG00000021814	-4.66125	-0.715736	0.0160229
Ppp3cb	ENSMUSG00000021816	-1.91867	-0.844394	-0.354966
Zswim8	ENSMUSG00000021819	-1.41405	0.190672	0.110036
Camk2g	ENSMUSG00000021820	-2.07207	-0.229343	-0.783215
Ap3m1	ENSMUSG00000021824	-3.67369	-0.202759	-0.870029
Psmc6	ENSMUSG00000021832	-5.31458	-1.01964	-0.502004
Mapk1ip1l	ENSMUSG00000021840	-2.96753	-0.1587	-0.0581584
Ktn1	ENSMUSG00000021843	-2.00262	0.281989	-0.147054
Peli2	ENSMUSG00000021846	-1.84665	-0.376474	-0.0506464
Ppif	ENSMUSG00000021868	-4.03215	-0.0233304	-0.130026
Slmap	ENSMUSG00000021870	-3.80294	-0.459382	0.096725
Pnp	ENSMUSG00000021871	-2.4138	-0.122166	0.959176
Rnase4	ENSMUSG00000021876	-6.28698	-0.385599	-0.860524
Arf4	ENSMUSG00000021877	-4.94279	-0.788112	-0.223833
Hacl1	ENSMUSG00000021884	-4.22773	-0.860817	0.549731
Eaf1	ENSMUSG00000021890	-3.23157	-0.339983	-0.103979
Mettl6	ENSMUSG00000021891	-3.34689	-0.504248	-0.0501024
Sh3bp5	ENSMUSG00000021892	-4.47107	0.360379	-0.422764
Capn7	ENSMUSG00000021893	-1.97022	-0.460584	-0.166067
Arhgef3	ENSMUSG00000021895	-2.34742	-0.099421	-0.524177
Btd	ENSMUSG00000021900	-5.14892	0.442189	0.194472
Bap1	ENSMUSG00000021901	-4.45521	-0.207688	-0.0801141
Phf7	ENSMUSG00000021902	-1.76914	-0.0476594	1.22932
Dph3	ENSMUSG00000021905	-3.27837	-0.861633	0.278417
Gm6768	ENSMUSG00000021908	-3.88983	-0.583541	-0.600067
Nisch	ENSMUSG00000021910	-3.19722	-0.264015	0.225039
Glt8d1	ENSMUSG00000021916	-2.199	0.214863	-0.436586
Spcs1	ENSMUSG00000021917	-4.56053	-1.52567	1.6627
Itih4	ENSMUSG00000021922	-5.6399	-0.189553	0.149784
Ebpl	ENSMUSG00000021928	-5.39815	-0.43847	-0.844772
Kpna3	ENSMUSG00000021929	-3.8825	-0.522985	-0.149122
Spryd7	ENSMUSG00000021930	-3.85542	-0.969706	0.0829562
Rnaseh2b	ENSMUSG00000021932	-2.26504	-0.597288	0.0994634
Ctsb	ENSMUSG00000021939	-5.12096	0.485034	0.512381
Gdf10	ENSMUSG00000021943	-2.01752	0.63173	1.46418
Cryl1	ENSMUSG00000021947	-3.57324	-0.825289	0.0697981
Eef1akmt1	ENSMUSG00000021951	-2.16596	0.264383	1.07591
Tkt	ENSMUSG00000021957	-3.40178	0.591284	0.871177
Sap18	ENSMUSG00000021963	-3.92023	0.228315	0.374072
Mrpl57	ENSMUSG00000021967	-5.01863	-0.33446	-0.138113
Zdhhc20	ENSMUSG00000021969	-2.88506	-0.388917	-0.164587
Micu2	ENSMUSG00000021973	-4.19114	-0.0342807	-0.318373
Extl3	ENSMUSG00000021978	-1.56565	0.142021	0.266171
Cab39l	ENSMUSG00000021981	-3.21957	0.100108	0.00415494
Cdadc1	ENSMUSG00000021982	-3.44214	-0.195837	0.732745
Mtmr6	ENSMUSG00000021987	-1.78197	-0.494505	0.550685
Spata13	ENSMUSG00000021990	-1.60123	-0.661616	0.11338
Mipep	ENSMUSG00000021993	-3.93746	-0.641273	-0.740941
Esd	ENSMUSG00000021996	-5.1244	-0.172059	0.2013
Cpb2	ENSMUSG00000021999	-4.81853	0.0604026	0.210741
Zc3h13	ENSMUSG00000022000	-2.3226	-0.242114	-0.886312
Gpalpp1	ENSMUSG00000022008	-1.17913	-0.264999	-0.161189
Nufip1	ENSMUSG00000022009	-1.81839	-0.547436	-0.437516
Tsc22d1	ENSMUSG00000022010	-2.64523	-0.254755	-0.119485
Dnajc15	ENSMUSG00000022013	-5.89572	-1.40413	-0.697388
Akap11	ENSMUSG00000022016	-2.01015	0.074596	-0.106686
Tdrd3	ENSMUSG00000022019	-1.82501	0.433217	0.0337634
Naa16	ENSMUSG00000022020	-1.42471	-0.199307	-0.0498743
Mtrf1	ENSMUSG00000022022	-1.5321	-0.558165	-0.196297
Wbp4	ENSMUSG00000022023	-2.55703	0.85519	0.345644
Sugt1	ENSMUSG00000022024	-4.5448	-0.318973	0.0455949
Cnmd	ENSMUSG00000022025	-3.12653	-1.88227	-2.74419
Ccdc25	ENSMUSG00000022035	-2.55084	1.40805	-0.122762
Clu	ENSMUSG00000022037	-5.26759	0.159758	0.388816
Ephx2	ENSMUSG00000022040	-5.76282	-0.688391	-0.1685
Bnip3l	ENSMUSG00000022051	-4.61026	-0.045617	0.262854
Adamdec1	ENSMUSG00000022057	-3.34817	-0.621142	0.107247
Bin3	ENSMUSG00000022089	-1.80997	0.652186	0.983506
Slc39a14	ENSMUSG00000022094	-2.7557	-0.285532	-0.143485
Bmp1	ENSMUSG00000022098	-3.77111	-0.129067	-0.381339
Rcbtb2	ENSMUSG00000022106	-4.21345	-0.810928	-0.547212
Itm2b	ENSMUSG00000022108	-6.21408	-0.555975	-0.429333
Med4	ENSMUSG00000022109	-3.97488	-0.33497	-0.566692
Sucla2	ENSMUSG00000022110	-4.89806	-1.41889	0.0104904
Uchl3	ENSMUSG00000022111	-4.87749	-0.941644	-0.273718
Fbxl3	ENSMUSG00000022124	-5.21557	-1.22695	-0.807073
Cln5	ENSMUSG00000022125	-4.11923	-0.9047	0.475032
Dct	ENSMUSG00000022129	-3.19164	-0.822563	-0.425896
Tgds	ENSMUSG00000022130	-5.1341	-0.86882	0.00779256
Gpr180	ENSMUSG00000022131	-4.91595	-0.394307	-0.366348
Dnajc3	ENSMUSG00000022136	-5.31782	0.254308	0.254395
Mbnl2	ENSMUSG00000022139	-2.68444	0.327577	0.973559
Nipbl	ENSMUSG00000022141	-1.34233	0.99709	0.330441
C9	ENSMUSG00000022149	-3.49832	1.31149	-0.862759
Ttc33	ENSMUSG00000022151	-3.64302	-1.15014	0.512054
Dad1	ENSMUSG00000022174	-3.09862	0.546153	0.994807
Lrp10	ENSMUSG00000022175	-2.01406	0.376226	0.426889
Haus4	ENSMUSG00000022177	-2.70822	0.546412	0.761184
Fbxo4	ENSMUSG00000022184	-2.55284	-1.05168	-0.125919
Oxct1	ENSMUSG00000022186	-1.06616	1.37046	0.686009
Psmb5	ENSMUSG00000022193	-5.09397	0.0185959	0.627971
Pabpn1	ENSMUSG00000022194	-2.2608	0.567628	0.046341
Golph3	ENSMUSG00000022200	-5.21594	-1.39257	-0.503571
Zfr	ENSMUSG00000022201	-2.32189	-0.375699	0.0576716
Ngdn	ENSMUSG00000022204	-2.29034	0.218786	1.17553
Sub1	ENSMUSG00000022205	-4.8825	-0.282236	-0.00832225
Dhrs4	ENSMUSG00000022210	-4.05177	-0.527737	0.580103
Dcaf11	ENSMUSG00000022214	-3.92686	0.431543	-0.310723
Fitm1	ENSMUSG00000022215	-2.83212	0.521648	-0.40732
Psme1	ENSMUSG00000022216	-5.26522	0.0411058	-0.566579
Emc9	ENSMUSG00000022217	-3.2508	0.736967	0.0373835
Tgm1	ENSMUSG00000022218	-1.938	-0.230952	-0.740895
Sdr39u1	ENSMUSG00000022223	-4.97262	0.426163	0.021576
Zscan26	ENSMUSG00000022228	-3.84251	-0.0464982	-0.961507
Cct5	ENSMUSG00000022234	-5.44328	-1.07293	0.691942
Cmbl	ENSMUSG00000022235	-5.9477	-0.630524	-0.455345
Ropn1l	ENSMUSG00000022236	-2.0252	0.944628	-0.209203
Ankrd33b	ENSMUSG00000022237	-2.77451	-0.612813	-0.293736
Tars	ENSMUSG00000022241	-4.69511	-0.433753	0.620599
Amacr	ENSMUSG00000022244	-5.81088	-0.398855	-0.64026
Rai14	ENSMUSG00000022246	-1.2561	0.0148569	-0.179513
Brix1	ENSMUSG00000022247	-3.42635	-0.542769	-0.0512853
Nadk2	ENSMUSG00000022253	-6.19626	-1.44299	-1.52639
Mtdh	ENSMUSG00000022255	-3.23838	0.671571	0.494473
Laptm4b	ENSMUSG00000022257	-2.03081	-0.775136	0.70132
Sdc2	ENSMUSG00000022261	-4.50585	0.61319	-0.0491823
Trio	ENSMUSG00000022263	-1.4442	-0.247037	-0.431797
Ank	ENSMUSG00000022265	-2.5522	-0.36692	0.94378
Fam134b	ENSMUSG00000022270	-4.01886	0.393709	-0.0975722
Myo10	ENSMUSG00000022272	-1.98257	-0.929849	-0.858789
Rnf19a	ENSMUSG00000022280	-2.08432	-0.760693	0.0335709
Pabpc1	ENSMUSG00000022283	-4.36866	-0.184565	0.755477
Ywhaz	ENSMUSG00000022285	-2.19433	0.612877	0.401726
Atp6v1c1	ENSMUSG00000022295	-3.23807	-0.519177	0.164573
Slc25a32	ENSMUSG00000022299	-2.34155	-0.446884	-0.706899
Dcaf13	ENSMUSG00000022300	-3.44355	-0.484351	1.32596
Dpys	ENSMUSG00000022304	-5.01064	-0.809847	0.363917
Lrp12	ENSMUSG00000022305	-1.12234	-0.995666	-0.469344
Zfpm2	ENSMUSG00000022306	-1.80001	-0.648173	-0.619238
Oxr1	ENSMUSG00000022307	-3.13316	-0.847908	-0.535807
Eif3h	ENSMUSG00000022312	-5.81559	-0.197179	-0.160451
Utp23	ENSMUSG00000022313	-1.52028	-0.247401	0.407232
Rad21	ENSMUSG00000022314	-4.11164	-0.752481	-0.29671
Rida	ENSMUSG00000022323	-5.76486	0.466091	-0.604074
Stk3	ENSMUSG00000022329	-2.95569	0.144655	-0.330121
Khdrbs3	ENSMUSG00000022332	-4.67353	-0.765173	-0.497832
Eif3e	ENSMUSG00000022336	-5.48373	-0.213952	-0.517286
Emc2	ENSMUSG00000022337	-4.08228	-1.1057	-0.494686
Eny2	ENSMUSG00000022338	-5.31074	-0.193138	-0.114596
Ebag9	ENSMUSG00000022339	-4.40631	-0.774696	-0.702404
A1bg	ENSMUSG00000022347	-3.43665	1.91013	-2.72296
Washc5	ENSMUSG00000022350	-1.23527	-0.391522	0.0877536
Sqle	ENSMUSG00000022351	-4.17113	-1.08362	-1.15095
Mtss1	ENSMUSG00000022353	-4.14359	0.0662955	-1.29668
Ndufb9	ENSMUSG00000022354	-5.56686	-0.798855	0.29933
Zhx1	ENSMUSG00000022361	-2.69027	-0.689973	0.350692
Derl1	ENSMUSG00000022365	-4.59066	-0.333708	0.521726
Mrpl13	ENSMUSG00000022370	-4.76037	-0.530606	0.231164
Col14a1	ENSMUSG00000022371	-1.10839	0.0853008	-0.963998
Fam49b	ENSMUSG00000022378	-1.83826	-0.271282	0.768434
Ppara	ENSMUSG00000022383	-3.94904	-0.26366	-0.596429
Trmu	ENSMUSG00000022386	-2.21841	-0.0658737	0.788529
Tef	ENSMUSG00000022389	-2.5668	0.0316088	-0.98826
Zc3h7b	ENSMUSG00000022390	-2.50408	0.0702895	-0.574478
Rangap1	ENSMUSG00000022391	-3.00367	0.246601	0.176402
Rbx1	ENSMUSG00000022400	-4.48848	-0.262732	-0.0199443
St13	ENSMUSG00000022403	-4.31176	-0.465123	-0.320632
Slc25a17	ENSMUSG00000022404	-4.28656	-0.328322	-0.424787
Adsl	ENSMUSG00000022407	-3.28773	-0.556481	-0.531422
Tab1	ENSMUSG00000022414	-2.32252	0.311529	-0.0818664
Deptor	ENSMUSG00000022419	-2.96142	0.163407	-0.182695
Enpp2	ENSMUSG00000022425	-3.14727	-1.15208	-0.284188
Josd1	ENSMUSG00000022426	-2.16135	-0.43799	0.157282
Tomm22	ENSMUSG00000022427	-4.94056	-0.55492	-0.485092
Cby1	ENSMUSG00000022428	-2.72318	-0.101536	-0.782178
Samm50	ENSMUSG00000022437	-4.92341	-0.326731	0.472784
C1qtnf6	ENSMUSG00000022440	-5.51901	0.969872	0.258771
Myh9	ENSMUSG00000022443	-2.4031	0.450818	0.406371
Cyp2d26	ENSMUSG00000022445	-5.15106	0.405366	0.481343
Ndufa6	ENSMUSG00000022450	-5.8355	0.26686	0.179396
Twf1	ENSMUSG00000022451	-3.51154	-0.220761	0.612144
Smdt1	ENSMUSG00000022452	-5.26785	-0.0163138	0.887855
Naga	ENSMUSG00000022453	-3.10597	0.722541	0.481037
Slc38a2	ENSMUSG00000022462	-4.78615	-0.511344	-0.65994
Srebf2	ENSMUSG00000022463	-1.03448	0.656837	-0.206501
Slc38a4	ENSMUSG00000022464	-5.31592	-0.143342	-0.499778
Rpap3	ENSMUSG00000022466	-1.9113	-0.779656	-0.578483
Xrcc6	ENSMUSG00000022471	-1.15328	-0.621542	-0.234104
Desi1	ENSMUSG00000022472	-1.24342	0.118688	0.462091
Hdac7	ENSMUSG00000022475	-1.08023	0.446876	0.117726
Polr3h	ENSMUSG00000022476	-4.58378	-0.925119	0.20698
Aco2	ENSMUSG00000022477	-2.90535	-0.0231397	0.327155
Litaf	ENSMUSG00000022500	-3.5927	0.0889658	1.39112
Nubp1	ENSMUSG00000022503	-4.92859	-0.624982	0.0569085
Emp2	ENSMUSG00000022505	-1.00914	0.920667	-0.103852
Cldn1	ENSMUSG00000022512	-5.9731	-0.952157	-0.73065
Il1rap	ENSMUSG00000022514	-5.18604	-0.472741	-1.06356
Mgrn1	ENSMUSG00000022517	-2.39636	-0.198363	0.196409
Crebbp	ENSMUSG00000022521	-1.32951	0.105886	-0.228037
Hes1	ENSMUSG00000022528	-3.89987	0.996014	0.138923
Zfp263	ENSMUSG00000022529	-1.3726	-0.208647	0.463792
Atp13a3	ENSMUSG00000022533	-3.89156	-0.799077	-0.43395
Glyr1	ENSMUSG00000022536	-3.3148	-0.323726	0.370528
Lsg1	ENSMUSG00000022538	-2.3314	-0.105517	0.388812
Rogdi	ENSMUSG00000022540	-2.33387	0.182745	-0.176902
Eef2kmt	ENSMUSG00000022544	-3.86286	0.319993	0.219906
Gpt	ENSMUSG00000022546	-5.30053	0.337682	0.329922
Adck5	ENSMUSG00000022550	-3.16077	-0.374065	-0.166254
Cyc1	ENSMUSG00000022551	-5.97319	-0.636905	0.183826
Sharpin	ENSMUSG00000022552	-3.34211	0.815863	0.177389
Maf1	ENSMUSG00000022553	-4.24623	-0.0269615	0.309521
Dgat1	ENSMUSG00000022555	-2.91022	-0.43082	0.518088
Bop1	ENSMUSG00000022557	-4.08729	-1.3061	0.503157
Fbxl6	ENSMUSG00000022559	-2.6531	0.471205	0.250699
Slc52a2	ENSMUSG00000022560	-1.47964	0.131942	0.58814
Gpaa1	ENSMUSG00000022561	-2.04667	0.691071	0.70712
Oplah	ENSMUSG00000022562	-4.77193	0.340538	0.410019
Grina	ENSMUSG00000022564	-3.42943	1.25223	1.60087
Scrib	ENSMUSG00000022568	-2.1577	0.175574	0.575407
Tsta3	ENSMUSG00000022570	-3.74761	-1.02091	0.935481
Pycrl	ENSMUSG00000022571	-3.9522	-0.734174	0.135349
Naprt	ENSMUSG00000022574	-4.63161	0.721106	0.0555133
Gsdmd	ENSMUSG00000022575	-3.83631	0.335569	-0.260236
Gpihbp1	ENSMUSG00000022579	-4.41821	-0.371557	2.15335
Ly6e	ENSMUSG00000022587	-2.8713	2.12692	0.960807
Chkb	ENSMUSG00000022617	-4.59058	-0.410256	-0.547529
Arsa	ENSMUSG00000022620	-1.03695	0.160852	0.71581
Rabl2	ENSMUSG00000022621	-1.02242	-0.162748	0.0679735
Kif21a	ENSMUSG00000022629	-1.30709	0.285461	-0.372462
Yaf2	ENSMUSG00000022634	-5.95574	-0.312441	0.265467
Zcrb1	ENSMUSG00000022635	-2.92947	0.506074	-0.271746
Alcam	ENSMUSG00000022636	-4.14946	-0.255669	-0.735225
Bbx	ENSMUSG00000022641	-1.31644	0.0591641	-0.787488
Nectin3	ENSMUSG00000022656	-3.043	-0.905477	-0.640896
Atg3	ENSMUSG00000022663	-5.45347	-0.400837	-1.01431
Slc35a5	ENSMUSG00000022664	-3.08452	-0.939988	-1.26618
Gtpbp8	ENSMUSG00000022668	-4.65072	-0.819688	-0.375314
Mzt2	ENSMUSG00000022671	-2.83965	0.884225	-0.333445
Ube2v2	ENSMUSG00000022674	-1.93012	-0.49319	-0.0366138
Snai2	ENSMUSG00000022676	-5.2771	-0.482869	-2.59961
Fopnl	ENSMUSG00000022677	-4.50807	-1.11593	-0.912832
Mpv17l	ENSMUSG00000022679	-2.53374	0.482603	-0.81471
Ntan1	ENSMUSG00000022681	-1.47277	-0.0601877	0.402619
Bfar	ENSMUSG00000022684	-3.03038	0.854824	-0.117528
Parn	ENSMUSG00000022685	-2.15968	-0.320183	-0.145506
Naa50	ENSMUSG00000022698	-4.27869	-0.937047	0.340212
Mrpl40	ENSMUSG00000022706	-3.66415	0.0761263	0.0231307
Gbe1	ENSMUSG00000022707	-4.16799	-1.11205	0.95175
Zbtb20	ENSMUSG00000022708	-1.68924	1.27895	-0.0992067
Usp7	ENSMUSG00000022710	-1.51545	-0.00427488	0.171801
Pmm2	ENSMUSG00000022711	-1.25979	1.16154	-0.0174429
Trmt2a	ENSMUSG00000022721	-2.67002	-0.601582	0.184955
Cpox	ENSMUSG00000022742	-4.71005	0.270927	-0.657809
Cldnd1	ENSMUSG00000022744	-4.35744	-0.252571	-0.357604
St3gal6	ENSMUSG00000022747	-1.20758	-0.0874606	1.07648
Cmss1	ENSMUSG00000022748	-2.35259	-0.675444	0.694212
Nit2	ENSMUSG00000022751	-5.75284	-0.874657	-1.82002
Tomm70a	ENSMUSG00000022752	-5.42596	-1.07569	-0.750844
Slc7a4	ENSMUSG00000022756	-4.70183	0.76815	1.39783
Tfg	ENSMUSG00000022757	-3.6676	-0.0931575	-0.507156
Thap7	ENSMUSG00000022760	-3.46956	-0.281548	0.508601
Lztr1	ENSMUSG00000022761	-3.97848	-0.498625	-0.0498742
Snap29	ENSMUSG00000022765	-2.44624	-0.229313	-0.363461
Serpind1	ENSMUSG00000022766	-5.79748	-0.589629	-0.729275
Sdf2l1	ENSMUSG00000022769	-3.67797	0.019658	-1.83405
Dlg1	ENSMUSG00000022770	-3.1515	-1.18759	-0.615065
Ppil2	ENSMUSG00000022771	-2.96909	-0.455799	-0.234061
Ncbp2	ENSMUSG00000022774	-3.07125	-0.533107	-0.409247
Pak2	ENSMUSG00000022781	-1.7793	-0.137189	-0.018075
Fgd4	ENSMUSG00000022788	-1.373	-1.10616	-1.17964
Dnm1l	ENSMUSG00000022789	-2.44184	0.374415	-0.391829
Igsf11	ENSMUSG00000022790	-2.61972	-0.402431	0.119319
Yars2	ENSMUSG00000022792	-3.69608	-1.94076	-0.629325
Fyttd1	ENSMUSG00000022800	-2.49353	-0.362402	0.190935
Snx4	ENSMUSG00000022808	-2.4861	-0.533578	0.0995316
Nr1i2	ENSMUSG00000022809	-3.5432	0.263997	-0.0475155
Zfp148	ENSMUSG00000022811	-2.52875	-0.343487	-0.0879533
Umps	ENSMUSG00000022814	-4.52925	0.081521	0.312888
Itgb5	ENSMUSG00000022817	-1.8313	0.543451	0.325437
Ndufb4	ENSMUSG00000022820	-6.01686	-0.625078	-1.10244
Hgd	ENSMUSG00000022821	-4.19408	0.357644	0.619421
Mylk	ENSMUSG00000022836	-1.38207	0.681642	-0.404606
Iqcb1	ENSMUSG00000022837	-1.04803	-0.613044	-1.3046
Ap2m1	ENSMUSG00000022841	-2.05328	0.54417	1.09421
Clcn2	ENSMUSG00000022843	-5.18356	-0.124843	-1.8996
Pdia5	ENSMUSG00000022844	-3.21729	-0.339868	-0.363945
Dirc2	ENSMUSG00000022848	-5.5197	-1.14684	-0.292201
Ehhadh	ENSMUSG00000022853	-5.30594	-1.72265	0.788703
Senp2	ENSMUSG00000022855	-1.53631	-0.577087	0.385993
Tra2b	ENSMUSG00000022858	-2.37429	-0.389404	-0.210563
Btg3	ENSMUSG00000022863	-2.40921	-0.994348	1.39273
Cxadr	ENSMUSG00000022865	-4.44649	-0.640155	1.10018
Usp25	ENSMUSG00000022867	-3.58808	-0.689168	-0.641804
Ahsg	ENSMUSG00000022868	-5.86179	0.0818845	-0.138506
Fetub	ENSMUSG00000022871	-4.97238	0.993994	-0.380855
Kng1	ENSMUSG00000022875	-5.34732	0.739393	0.0129342
Rfc4	ENSMUSG00000022881	-2.71179	0.162518	-0.336839
Eif4a2	ENSMUSG00000022884	-5.61881	-1.05668	-1.05238
St6gal1	ENSMUSG00000022885	-2.49321	-0.570524	-0.292589
Mrpl39	ENSMUSG00000022889	-2.515	-0.205297	-0.210456
Atp5j	ENSMUSG00000022890	-5.94679	-0.166401	-0.462995
App	ENSMUSG00000022892	-3.1744	0.151883	0.279555
Adamts5	ENSMUSG00000022894	-1.39717	0.628131	-1.66231
Ets2	ENSMUSG00000022895	-1.87972	-0.251761	1.59778
Cd86	ENSMUSG00000022901	-1.40197	-0.337784	0.7894
Kpna1	ENSMUSG00000022905	-1.4502	-0.513446	0.612471
Parp9	ENSMUSG00000022906	-2.14996	-0.829681	-0.814435
Arl13b	ENSMUSG00000022911	-2.48289	0.152543	-0.154477
Pros1	ENSMUSG00000022912	-2.69487	0.112335	0.138105
Psmg1	ENSMUSG00000022913	-3.36596	-0.0933856	0.0962814
Pigp	ENSMUSG00000022940	-3.89502	-0.940317	-0.36244
Setd4	ENSMUSG00000022948	-2.66118	-0.798662	-0.856
Rcan1	ENSMUSG00000022951	-3.65492	0.407836	0.878397
Atp5o	ENSMUSG00000022956	-5.70177	-0.283172	-0.096755
Donson	ENSMUSG00000022960	-2.75027	-1.08746	-0.267254
Son	ENSMUSG00000022961	-3.63137	0.392045	-0.00687841
Gart	ENSMUSG00000022962	-1.65793	0.0755726	-0.357834
Ifngr2	ENSMUSG00000022965	-3.26747	-0.623275	0.497336
Ifnar1	ENSMUSG00000022967	-3.54512	-0.222957	-0.851711
Il10rb	ENSMUSG00000022969	-1.28317	0.729158	0.0366585
Ifnar2	ENSMUSG00000022971	-2.93942	0.637111	0.0772013
Paxbp1	ENSMUSG00000022974	-3.1966	-0.546505	-0.561585
Mis18a	ENSMUSG00000022978	-1.9058	-0.239463	-0.99775
Sod1	ENSMUSG00000022982	-5.52409	0.453249	0.430037
Scaf4	ENSMUSG00000022983	-1.15771	-0.340714	-0.734989
Adcy6	ENSMUSG00000022994	-2.17448	-0.767201	-1.03706
Tuba1b	ENSMUSG00000023004	-3.5579	-0.893536	-0.466668
Prpf40b	ENSMUSG00000023007	-1.85027	-0.0874605	-0.146752
Tmbim6	ENSMUSG00000023010	-5.09817	0.762463	0.6626
Gpd1	ENSMUSG00000023019	-4.98937	0.181751	1.17546
Cox14	ENSMUSG00000023020	-4.72356	-0.457321	-0.18924
Larp4	ENSMUSG00000023025	-3.91773	-1.22834	-0.086085
Atf1	ENSMUSG00000023027	-3.30811	-1.07328	-0.0284824
Slc11a2	ENSMUSG00000023030	-1.13339	-0.0802651	0.775823
Cela1	ENSMUSG00000023031	-3.56065	-0.0955658	-0.567638
Nr4a1	ENSMUSG00000023034	-1.27704	-1.47702	0.898084
Krt18	ENSMUSG00000023043	-4.79906	0.759438	0.748974
Csad	ENSMUSG00000023044	-4.25153	0.341985	1.13379
Soat2	ENSMUSG00000023045	-3.2526	-0.904755	-0.924318
Tarbp2	ENSMUSG00000023051	-2.91738	-0.0874607	-0.343115
Fabp2	ENSMUSG00000023057	-6.70341	-1.32432	-0.865486
Nus1	ENSMUSG00000023068	-4.50042	-0.939717	-0.0608545
Rgn	ENSMUSG00000023070	-6.36566	-0.351391	-1.79992
Slc10a2	ENSMUSG00000023073	-2.19882	0.578638	-0.988638
Mospd1	ENSMUSG00000023074	-3.457	-0.856255	0.319218
Akirin1	ENSMUSG00000023075	-2.99922	-1.2254	1.16475
Cxcl13	ENSMUSG00000023078	-2.71408	0.692149	1.48136
Noct	ENSMUSG00000023087	-3.2677	-0.801278	-0.467236
Ndufa5	ENSMUSG00000023089	-5.7905	0.0197683	-0.727302
Msrb2	ENSMUSG00000023094	-3.30034	-0.17786	-1.05847
Rfc2	ENSMUSG00000023104	-1.70154	-0.585419	0.084196
Denr	ENSMUSG00000023106	-3.45585	-0.0244918	0.306651
Prmt5	ENSMUSG00000023110	-2.39717	0.0514268	0.108557
Sympk	ENSMUSG00000023118	-1.45081	0.945027	-0.2451
Sult1c2	ENSMUSG00000023122	-1.29706	-1.13265	-0.440164
Gzma	ENSMUSG00000023132	-3.32597	-0.315266	1.31017
Wrb	ENSMUSG00000023147	-1.73995	-1.00802	0.252752
Ivns1abp	ENSMUSG00000023150	-4.00247	-1.01455	0.690429
Rpp14	ENSMUSG00000023156	-3.07672	-0.969696	0.0685596
Gps2	ENSMUSG00000023170	-1.56879	1.65345	0.315057
Bsg	ENSMUSG00000023175	-5.19926	0.350405	0.592901
Cpn2	ENSMUSG00000023176	-3.74366	0.0976584	-0.221763
Vwa5a	ENSMUSG00000023186	-3.09133	-0.632953	-0.7493
P3h3	ENSMUSG00000023191	-1.23416	0.896942	-0.147171
Il15ra	ENSMUSG00000023206	-2.26145	-0.605309	-1.45551
Serping1	ENSMUSG00000023224	-4.83349	0.15682	-0.416663
Serinc2	ENSMUSG00000023232	-1.35503	0.625509	1.49509
Kcnk5	ENSMUSG00000023243	-3.97518	0.270892	-0.14723
Parp3	ENSMUSG00000023249	-2.85921	-0.298335	-0.10874
Acy1	ENSMUSG00000023262	-3.17219	0.956933	-0.118863
Creld2	ENSMUSG00000023272	-3.41504	0.052811	-0.165361
Ube2j2	ENSMUSG00000023286	-4.22821	-0.403947	0.201005
March5	ENSMUSG00000023307	-4.60175	-0.463315	0.400569
Dtwd1	ENSMUSG00000023330	-3.34971	-0.44378	-0.135694
Wfdc1	ENSMUSG00000023336	-2.75026	0.234467	0.472682
Mx2	ENSMUSG00000023341	-1.40434	-1.02034	-1.84163
Trip6	ENSMUSG00000023348	-2.70528	-0.343981	0.526548
Clec4n	ENSMUSG00000023349	-2.49526	-0.32339	1.29427
Agap3	ENSMUSG00000023353	-2.418	0.0464405	-0.24989
Tmem176a	ENSMUSG00000023367	-4.48409	1.08644	0.0759056
Pisd	ENSMUSG00000023452	-1.54	-0.433235	1.04248
Tpi1	ENSMUSG00000023456	-4.9329	-0.416453	0.593797
Rab12	ENSMUSG00000023460	-1.98	0.194939	0.511157
Pcbp4	ENSMUSG00000023495	-2.15375	0.625592	0.0111146
C1qtnf12	ENSMUSG00000023571	-1.07153	0.649505	-0.123281
Ccndbp1	ENSMUSG00000023572	-2.22472	-0.0240354	0.190429
Ogfod2	ENSMUSG00000023707	-4.39907	0.100119	0.323791
Mrps23	ENSMUSG00000023723	-3.45788	-0.285032	1.28368
Pigx	ENSMUSG00000023791	-1.2015	-0.849961	0.862929
Rsph3b	ENSMUSG00000023806	-4.02847	0.363646	-0.565467
Slc22a1	ENSMUSG00000023829	-5.68756	-0.969346	-0.0460694
Igf2r	ENSMUSG00000023830	-1.8326	-0.257723	0.155553
Acat2	ENSMUSG00000023832	-3.01212	0.276208	0.104605
Chd1	ENSMUSG00000023852	-1.99947	-0.566376	-0.109794
Mpc1	ENSMUSG00000023861	-5.2803	-1.08041	-0.236806
Zfp54	ENSMUSG00000023882	-2.01866	-0.787192	-1.04374
Phf10	ENSMUSG00000023883	-4.46955	-0.922401	0.523147
Thbs2	ENSMUSG00000023885	-2.08229	-0.332312	-0.698806
Smoc2	ENSMUSG00000023886	-1.53599	-0.041657	-0.418618
Zfp51	ENSMUSG00000023892	-2.32553	-1.08222	-0.877037
Hcfc1r1	ENSMUSG00000023904	-4.73594	0.97521	0.183314
Tnfrsf12a	ENSMUSG00000023905	-4.25564	-0.808	2.50973
Flywch2	ENSMUSG00000023911	-1.70455	0.0295794	0.18521
Cenpq	ENSMUSG00000023919	-1.54103	-0.399404	-1.39684
Mut	ENSMUSG00000023921	-5.97118	-0.685389	-0.896178
Cdc5l	ENSMUSG00000023932	-3.13871	-0.104278	0.581147
Aars2	ENSMUSG00000023938	-2.71282	0.551506	-0.475875
Mrpl14	ENSMUSG00000023939	-5.87072	-0.276368	-0.0639152
Slc29a1	ENSMUSG00000023942	-3.86543	1.11312	-0.360476
Hsp90ab1	ENSMUSG00000023944	-5.04468	0.742397	0.653616
Vegfa	ENSMUSG00000023951	-4.85173	-0.995749	-1.31459
Enpp5	ENSMUSG00000023960	-4.91918	-0.193841	0.645242
Enpp4	ENSMUSG00000023961	-1.6707	0.6473	0.336022
Cyp39a1	ENSMUSG00000023963	-1.22763	-0.274806	2.41581
Fbxl17	ENSMUSG00000023965	-2.2166	-1.38066	-0.709919
Mrps18a	ENSMUSG00000023967	-4.21657	-0.547268	1.6463
Rrp36	ENSMUSG00000023971	-4.18504	-0.247457	-0.015798
Ubr2	ENSMUSG00000023977	-2.60482	-0.402174	0.628
Taf8	ENSMUSG00000023980	-1.05973	0.457973	0.0781976
Guca1a	ENSMUSG00000023982	-1.11332	0.724181	0.778791
Bysl	ENSMUSG00000023988	-1.2566	-0.269837	1.07842
Ppil1	ENSMUSG00000024007	-4.0903	0.0138734	-0.410192
Mtch1	ENSMUSG00000024012	-3.32364	0.421553	0.85587
Fgd2	ENSMUSG00000024013	-1.29783	0.775036	0.169256
Ccdc167	ENSMUSG00000024018	-3.68114	-0.785136	-0.976445
Cmtr1	ENSMUSG00000024019	-1.3686	-0.470789	-0.905543
Glo1	ENSMUSG00000024026	-5.00079	-0.523764	0.112694
Wdr4	ENSMUSG00000024037	-2.62466	-0.330375	-0.245843
Ndufv3	ENSMUSG00000024038	-4.53955	0.678019	0.0431366
Cbs	ENSMUSG00000024039	-3.47006	1.06942	-0.126728
Akap8	ENSMUSG00000024045	-1.37982	-0.623371	-0.178067
Lpin2	ENSMUSG00000024052	-4.27184	-0.167866	0.498128
[truncated: 5,739 more rows]

## Sheet: Significant pathways AKAP12 OE
Heatmap serial #	Gene	ENSEMBL ID	log2FoldChange ETHANOL+EV vs. EV-EV	log2FoldChange AKAP12 OE vs. EV	log2FoldChange AKAP12 OE +ETHANOL vs. EV		Inflammatory network	log2FoldChange ETHANOL+EV vs. EV	log2FoldChange AKAP12 OE vs. EV	log2FoldChange AKAP12 OE +ETHANOL vs. EV		LXR/RXR network	log2FoldChange ETHANOL+EV vs. EV	log2FoldChange AKAP12 OE vs. EV	log2FoldChange AKAP12 OE +ETHANOL vs. EV		MASLD network	log2FoldChange ETHANOL+EV vs. EV	log2FoldChange AKAP12 OE vs. EV	log2FoldChange AKAP12 OE +ETHANOL vs. EV		Xenobiotic stress network	log2FoldChange ETHANOL+EV vs. EV	log2FoldChange AKAP12 OE vs. EV	log2FoldChange AKAP12 OE +ETHANOL vs. EV
1	Tpm4	ENSMUSG00000031799	-1.72071	0.493455	0.547988		Ccl7	4.64431	5.04179	5.46819		IL18RAP	3.983	1.98292	1.05883		IL18R1	7.62451	8.74709	6.21568		Cyp2c23	-2.0112	0.387448	-1.49007
2	Tatdn2	ENSMUSG00000056952	-1.70893	-0.89849	0.819012		Chil3/Chil4	4.27516	3.85113	4.6906		A1BG	-3.43665	1.91013	-2.72296		TNNT2	3.96325	3.18555	2.18811		Cyp2c55	-1.96025	-1.18699	-0.941166
3	Lck	ENSMUSG00000000409	2.69025	1.05693	0.805258		NUPR1	3.71997	3.5755	4.73243		PLTP	-2.48949	1.29377	-0.550161		CLEC4E	5.198	2.16046	1.90432		PIK3R6	2.98303	0.876014	1.34423
4	Rarg	ENSMUSG00000001288	3.16272	2.1452	1.26828		PGLYRP1	3.17135	2.787	2.38076		C9	-3.49832	1.31149	-0.862759		TMEM67	4.35047	2.19264	1.78286		PRKCQ	2.71882	0.823272	1.54426
5	Cldn15	ENSMUSG00000001739	5.64433	6.98922	3.77305		CD200	3.11345	2.33575	2.05061							PDE4A	4.92726	1.91254	1.38076		PIK3CD	1.54371	1.47547	1.121
6	Slc1a5	ENSMUSG00000001918	1.95774	1.70455	1.76542		DOCK11	3.10167	1.9966	1.14629							ARHGAP31	4.85729	1.86007	1.06526		Cyp2c29	-4.89276	1.52397	2.0961
7	Vwf	ENSMUSG00000001930	3.1472	0.739208	2.21126		TRPV2	3.13871	1.54997	1.47762							RASSF2	3.04965	2.58347	1.19892		Cyp4a10	1.19166	0.642779	0.488474
8	Mthfd2	ENSMUSG00000005667	3.07038	1.52552	1.93715		VWF	3.1472	0.739208	2.21126							MTHFD2	3.07038	1.52552	1.93715		Cyp2j9	-1.32028	-0.541636	-0.00302644
9	Itgae	ENSMUSG00000005947	1.96846	-1.06608	-0.778436		SFTPD	2.76171	1.02106	2.13565							VWF	3.1472	0.739208	2.21126		Cyp3a13	-4.14922	-0.0751373	0.232223
10	Fblim1	ENSMUSG00000006219	3.24042	2.19264	2.12799		SLC1A5	1.95774	1.70455	1.76542							SFTPD	2.76171	1.02106	2.13565		Cyp2c40	-4.14922	-0.0751373	0.232223
11	Pou2f2	ENSMUSG00000008496	3.86017	2.46003	2.08404		Naip1	2.94763	1.04182	1.38076							ITGB3	3.20482	1.01208	1.11773		Cyp2c54	-5.3805	0.264515	-1.79668
12	Trpm2	ENSMUSG00000009292	3.03844	0.882792	0.74333		ITGB3	3.20482	1.01208	1.11773							FOSL2	2.35145	1.24116	1.1344		ABCC1	4.67892	0.397968	0.344236
13	Mcu	ENSMUSG00000009647	2.38673	1.21371	0.868026		FOSL2	2.35145	1.24116	1.1344							INPP5D	2.18058	1.42711	1.10738		Cyp2b13/Cyp2b9	-3.87227	0.284154	-0.52152
14	Col20a1	ENSMUSG00000016356	2.02018	-1.08746	-1.61923		INPP5D	2.18058	1.42711	1.10738							LCK	2.69025	1.05693	0.805258		Cyp2d26	-5.15106	0.405366	0.481343
15	Naip1	ENSMUSG00000021640	2.94763	1.04182	1.38076		TRPM2	3.03844	0.882792	0.74333							PFKP	2.18709	1.42069	0.933301		Cyp1a2	-5.52877	0.575608	-0.0314838
16	Sftpd	ENSMUSG00000021795	2.76171	1.02106	2.13565		RAPGEF3	2.14968	0.91254	1.45401							MCU	2.38673	1.21371	0.868026		CYP2A6	-6.2386	-0.0518014	-0.0115656
17	Sema5a	ENSMUSG00000022231	2.5346	2.05302	-2.49369		MCU	2.38673	1.21371	0.868026							CSF3R	2.74088	0.824003	0.846424		CYP2R1	-5.17501	-1.26474	-0.29548
18	Rapgef3	ENSMUSG00000022469	2.14968	0.91254	1.45401		CSF3R	2.74088	0.824003	0.846424							PAK1	2.20237	1.11132	0.898608		Cyp2c40	-5.3805	0.264515	-1.79668
19	Nckap1l	ENSMUSG00000022488	1.76949	0.943236	1.08953		MYO1F	2.09295	1.31936	0.844161							TGIF1	1.84373	0.805624	1.20899		Cyp2c54	-6.08843	-0.538038	-0.468441
20	Cd200	ENSMUSG00000022661	3.11345	2.33575	2.05061		NCKAP1L	1.76949	0.943236	1.08953							ENTPD1	1.8073	0.796215	1.0058		Cyp2j5	-6.09266	-0.432754	-0.6468
21	Arhgap31	ENSMUSG00000022799	4.85729	1.86007	1.06526		LPL	-1.73883	0.850564	1.56754							SOAT1	2.08785	0.766688	0.646105		Cyp3a11	-6.32643	-0.970789	-1.75534
22	Hcls1	ENSMUSG00000022831	2.65107	2.95067	2.14326		GNAS	-1.73717	0.9203	1.10667							LPL	-1.73883	0.850564	1.56754		PIK3CG	2.82774	0.982929	0.451152
23	Poc1a	ENSMUSG00000023345	4.27519	2.44503	1.27384		DMD	-1.97835	-0.696684	-0.509069							GNAS	-1.73717	0.9203	1.10667
24	Cdca3	ENSMUSG00000023505	2.53825	1.05004	-1.2782		SMAD7	-1.82008	-0.518948	-1.16642							SMARCA4	-1.63164	1.27255	0.553528
25	Zeb1	ENSMUSG00000024238	2.61484	1.68121	0.983425		SMARCA4	-1.63164	1.27255	0.553528							HS6ST1	-1.93634	0.955532	0.496632
26	Myo1f	ENSMUSG00000024300	2.09295	1.31936	0.844161		DCAF1	-1.61354	-0.517888	-0.724328							GLIS3	3.16155	-1.22496	-2.49369
27	Tmem173	ENSMUSG00000024349	2.93817	1.2972	1.11773		Cyp2c23	-1.49007	-2.0112	0.387448							NQO1	-1.95228	-0.503068	0.48792
28	Dpysl3	ENSMUSG00000024501	3.17899	1.55826	-1.48597		CCNC	-1.98281	-0.711821	-0.452081							GAB1	-1.7149	-0.667039	-0.53543
29	Tmem2	ENSMUSG00000024754	2.05203	1.05659	1.20451		SOAT1	2.08785	0.766688	0.646105							DMD	-1.97835	-0.696684	-0.509069
30	Kdm5c	ENSMUSG00000025332	1.86409	0.876915	0.667064		SH3KBP1	2.93818	0.860072	-0.882271							SMAD7	-1.82008	-0.518948	-1.16642
31	Usp2	ENSMUSG00000032010	-1.98267	1.08833	-0.878522		TRIM37	1.7946	-0.681467	0.632479
32	Smarca4	ENSMUSG00000032187	-1.63164	1.27255	0.553528		LCK	2.69025	1.05693	0.805258
33	Rasgrp2	ENSMUSG00000032946	-1.86757	0.834606	0.707654		PTPN7	3.32388	1.70772	1.17594
34	Slc7a6os	ENSMUSG00000033106	-1.90757	-0.825853	-1.4741		IL18R1	7.62451	8.74709	6.21568
35	Arid2	ENSMUSG00000033237	-1.72475	0.633385	0.619283		CLEC4D	4.04776	2.81942	3.31149
36	Acbd6	ENSMUSG00000033701	-1.68952	0.582483	0.488485		CLEC4E	5.198	2.16046	1.90432
37	Chchd4	ENSMUSG00000034203	-1.86652	-0.991244	1.45942		TRIM13	2.86016	1.4073	2.16925
38	Slc25a37	ENSMUSG00000034248	-1.90608	-1.21816	0.6682		PER2	-1.74712	-0.8619	-1.01517
39	Ythdc2	ENSMUSG00000034653	-1.8921	-1.36499	-0.67706
40	Nop14	ENSMUSG00000036693	-1.90006	0.794817	1.29909
41	Atp11b	ENSMUSG00000037400	-1.89467	-0.592826	-0.691752
42	Dmxl1	ENSMUSG00000037416	-1.81461	-1.08335	-0.819844
43	Iars	ENSMUSG00000037851	-1.69709	-0.859759	0.550685
44	Smarce1	ENSMUSG00000037935	-1.7822	0.939897	0.611484
45	Kdm3b	ENSMUSG00000038773	-1.74316	-0.75204	-0.830913
46	Bpgm	ENSMUSG00000038871	-1.97112	0.826239	1.06174
47	Dido1	ENSMUSG00000038914	-1.9863	-1.01297	-0.986573
48	Atp8b1	ENSMUSG00000039529	-1.64867	-0.745354	-1.35846
49	Dcaf1	ENSMUSG00000040325	-1.61354	-0.517888	-0.724328
50	Xaf1	ENSMUSG00000040483	-1.74267	0.540121	-1.70575
51	Dennd6a	ENSMUSG00000040818	-1.87391	-1.12989	0.504257
52	Arhgap12	ENSMUSG00000041225	-1.66238	-0.957879	-0.703338
53	Gtf3c3	ENSMUSG00000041303	-1.85073	-0.642979	-0.987131
54	Cep68	ENSMUSG00000044066	-1.84614	-0.497445	-0.994337
55	Dmd	ENSMUSG00000045103	-1.97835	-0.696684	-0.509069
56	Hs6st1	ENSMUSG00000045216	-1.93634	0.955532	0.496632
57	BC030336	ENSMUSG00000046096	-1.89467	-1.26108	-0.645302
58	Tmem41b	ENSMUSG00000047554	-1.79944	-0.890347	-0.525683
59	Ncald	ENSMUSG00000051359	-1.90235	-0.590598	0.491224
60	Per2	ENSMUSG00000055866	-1.74712	-0.8619	-1.01517
61	Il18r1	ENSMUSG00000026070	7.62451	8.74709	6.21568
62	Inpp5d	ENSMUSG00000026288	2.18058	1.42711	1.10738
63	Tnnt2	ENSMUSG00000026414	3.96325	3.18555	2.18811
64	Pik3c2b	ENSMUSG00000026447	2.16802	-1.20482	-0.811884
65	Prrx1	ENSMUSG00000026586	2.97565	1	-1.74476
66	Soat1	ENSMUSG00000026600	2.08785	0.766688	0.646105
67	Slc4a10	ENSMUSG00000026904	2.53301	-1.15158	-1.97287
68	Neb	ENSMUSG00000026950	2.81127	0.678074	-1.73471
69	Fbn1	ENSMUSG00000027204	2.4838	1.813	0.822598
70	Rassf2	ENSMUSG00000027339	3.04965	2.58347	1.19892
71	Nkain4	ENSMUSG00000027574	3.69019	5.73695	2.18811
72	Vangl1	ENSMUSG00000027860	2.83202	1.53872	1.50105
73	Sass6	ENSMUSG00000027959	2.35132	-1.23946	-1.54884
74	Arhgef2	ENSMUSG00000028059	2.1473	1.15355	2.18811
75	Dbndd2	ENSMUSG00000017734	2.36832	1.25358	2.13208
76	Trpv2	ENSMUSG00000018507	3.13871	1.54997	1.47762
77	Trim37	ENSMUSG00000018548	1.7946	-0.681467	0.632479
78	Fam184a	ENSMUSG00000019856	3.44101	-1.08745	-1.51232
79	Cep290	ENSMUSG00000019971	3.45912	1.96839	1.30276
80	Grb10	ENSMUSG00000020176	4.23326	1.58496	1.48928
81	Pdlim4	ENSMUSG00000020388	3.97561	3.40438	3.02461
82	Itgb3	ENSMUSG00000020689	3.20482	1.01208	1.11773
83	Pfkp	ENSMUSG00000021196	2.18709	1.42069	0.933301
84	Tshz3	ENSMUSG00000021217	3.05947	2.20204	1.42029
85	Evl	ENSMUSG00000021262	2.09113	2.20716	1.73831
86	Mtr	ENSMUSG00000021311	3.34318	1.33704	0.914193
87	Pdlim7	ENSMUSG00000021493	2.26628	1.01563	1.24058
88	Tspan5	ENSMUSG00000028152	3.94761	2.84327	1.93535
89	Coro2a	ENSMUSG00000028337	3.05948	1.02802	1.34012
90	Atp8b5	ENSMUSG00000028457	2.09625	1.36671	-1.26309
91	Csf3r	ENSMUSG00000028859	2.74088	0.824003	0.846424
92	Casz1	ENSMUSG00000028977	2.86017	1.52921	1.42807
93	Fosl2	ENSMUSG00000029135	2.35145	1.24116	1.1344
94	Cit	ENSMUSG00000029516	4.17807	1.4361	-2.29729
95	Ahcyl2	ENSMUSG00000029772	2.21739	-0.963884	-0.67911
96	Osbpl3	ENSMUSG00000029822	3.86015	2.1452	1.18811
97	Clec4e	ENSMUSG00000030142	5.198	2.16046	1.90432
98	Clec4d	ENSMUSG00000030144	4.04776	2.81942	3.31149
99	Clec4b1	ENSMUSG00000030147	3.7563	2.66742	3.26339
100	Lrmp	ENSMUSG00000030263	2.20963	1.635	1.56133
101	Tamm41	ENSMUSG00000030316	2.69881	1.60768	1.6323
102	Ift122	ENSMUSG00000030323	3.19879	1.04378	1.03284
103	Pglyrp1	ENSMUSG00000030413	3.17135	2.787	2.38076
104	Synm	ENSMUSG00000030554	3.80173	3.03592	1.48029
105	Gmcl1	ENSMUSG00000001157	-1.85353	-0.670933	-0.507436
106	Clpb	ENSMUSG00000001829	-1.67722	0.777564	0.627597
107	Nqo1	ENSMUSG00000003849	-1.95228	-0.503068	0.48792
108	Mob1b	ENSMUSG00000006262	-1.64239	-1.26024	0.692367
109	Clic1	ENSMUSG00000007041	-1.87058	1.09757	0.795038
110	Phax	ENSMUSG00000008301	-1.94883	0.910639	0.513077
111	Ube2g2	ENSMUSG00000009293	-1.9574	0.598264	1.99007
112	Pabpc4	ENSMUSG00000011257	-1.64841	0.527607	0.858897
113	Zfp715	ENSMUSG00000012640	-1.97154	-1.47553	-0.639801
114	Camta1	ENSMUSG00000014592	-1.90687	-0.544616	-0.646837
115	Lpl	ENSMUSG00000015568	-1.73883	0.850564	1.56754
116	Zbtb24	ENSMUSG00000019826	-1.97926	-0.665865	-0.710816
117	Znhit3	ENSMUSG00000020526	-1.83775	-1.17018	-0.701964
118	Fkbp3	ENSMUSG00000020949	-1.97215	-1.36757	1.09587
119	Mtmr6	ENSMUSG00000021987	-1.78197	-0.494505	0.550685
120	Myo10	ENSMUSG00000022272	-1.98257	-0.929849	-0.858789
121	Nupr1	ENSMUSG00000030717	3.71997	3.5755	4.73243
122	Pak1	ENSMUSG00000030774	2.20237	1.11132	0.898608
123	Gga2	ENSMUSG00000030872	2.74088	0.897742	1.94097
124	Dock11	ENSMUSG00000031093	3.10167	1.9966	1.14629
125	Ptpn7	ENSMUSG00000031506	3.32388	1.70772	1.17594
126	Plekha2	ENSMUSG00000031557	3.67891	3.25238	2.21365
127	Sh3rf1	ENSMUSG00000031642	3.64019	2.03807	1.13078
128	Zfp821	ENSMUSG00000031728	3.6045	1.60442	2.17217
129	Adgrg1	ENSMUSG00000031785	3.17135	2.71989	2.90432
130	Pde4a	ENSMUSG00000032177	4.92726	1.91254	1.38076
131	Slc10a3	ENSMUSG00000032806	2.84674	1.13493	1.52372
132	Ank2	ENSMUSG00000032826	4.39181	1.26361	-1.59009
133	Prr5l	ENSMUSG00000032841	2.8761	2.05004	2.16735
134	Fam20b	ENSMUSG00000033557	4.25095	1.98293	1.75927
135	Ppm1h	ENSMUSG00000034613	3.22821	1.18173	1.51321
136	Fras1	ENSMUSG00000034687	1.72545	-0.827397	-0.749635
137	Trim13	ENSMUSG00000035235	2.86016	1.4073	2.16925
138	Ccl7	ENSMUSG00000035373	4.64431	5.04179	5.46819
139	Myo1d	ENSMUSG00000035441	2.26216	1.40353	0.965723
140	Bbs9	ENSMUSG00000035919	2.4976	1.10157	1.33682
141	Aaas	ENSMUSG00000036678	2.62382	1.88339	1.02231
142	Galnt6	ENSMUSG00000037280	4.30488	4.08245	3.8726
143	Traf3ip3	ENSMUSG00000037318	3.22939	2.4361	1.59021
144	Depdc5	ENSMUSG00000037426	4.33258	0.968392	1.24136
145	Vopp1	ENSMUSG00000037788	3.3658	1.23447	1.68657
146	Mturn	ENSMUSG00000038065	3.37035	1.45311	1.75422
147	Cnbd2	ENSMUSG00000038085	3.21862	1.88452	1.51321
148	Cep250	ENSMUSG00000038241	2.30098	1.00687	-1.0738
149	Sobp	ENSMUSG00000038248	2.65708	0.944961	-5.07863
150	Dennd2a	ENSMUSG00000038456	2.65108	1.31464	1.01635
151	Pkhd1l1	ENSMUSG00000038725	4.45652	3.7418	-1.42658
152	Rpap3	ENSMUSG00000022466	-1.9113	-0.779656	-0.578483
153	Iws1	ENSMUSG00000024384	-1.86095	-0.610413	-0.592679
154	Baiap2	ENSMUSG00000025372	-1.80347	0.870393	0.509172
155	Pgm2	ENSMUSG00000025791	-1.8086	1.01889	0.901234
156	Smad7	ENSMUSG00000025880	-1.82008	-0.518948	-1.16642
157	Kansl1l	ENSMUSG00000026004	-1.98904	-1.56034	-1.40859
158	Mcm10	ENSMUSG00000026669	-1.93483	-0.910219	-1.81485
159	Pkp4	ENSMUSG00000026991	-1.98974	1.04344	1.0214
160	Ttl	ENSMUSG00000027394	-1.74581	-1.14225	-0.570778
161	Gnas	ENSMUSG00000027523	-1.73717	0.9203	1.10667
162	Stxbp3	ENSMUSG00000027882	-1.70464	-1.09268	-0.800274
163	Adgrl2	ENSMUSG00000028184	-1.78402	-0.564119	-0.54186
164	Ccnc	ENSMUSG00000028252	-1.98281	-0.711821	-0.452081
165	Gbp3	ENSMUSG00000028268	-1.65286	1.3614	-0.714456
166	Ipp	ENSMUSG00000028696	-1.96986	-1.26728	-0.529127
167	Zfp638	ENSMUSG00000030016	-1.88348	-0.51048	-0.811282
168	Plxnd1	ENSMUSG00000030123	-1.98006	-0.714486	0.710406
169	Clec1b	ENSMUSG00000030159	-1.82252	0.996371	1.61499
170	Tmem238	ENSMUSG00000030431	-1.75982	0.728776	0.676678
171	Lrrc28	ENSMUSG00000030556	-1.87461	-0.514086	2.02138
172	Rab30	ENSMUSG00000030643	-1.99777	-0.886547	1.21021
173	Nucb1	ENSMUSG00000030824	-1.87361	0.650035	0.562424
174	Gpat4	ENSMUSG00000031545	-1.82585	0.771114	1.14611
175	Gab1	ENSMUSG00000031714	-1.7149	-0.667039	-0.53543
176	Plekhg5	ENSMUSG00000039713	2.46284	1.10017	1.53276
177	Hip1	ENSMUSG00000039959	3.93816	2.58091	1.35476
178	Pclaf	ENSMUSG00000040204	2.95012	0.752075	-1.54523
179	Rundc3b	ENSMUSG00000040570	3.69022	1.4975	2.86188
180	Chil3	ENSMUSG00000040809	4.27516	3.85113	4.6906
181	Sh3kbp1	ENSMUSG00000040990	2.93818	0.860072	-0.882271
182	Npnt	ENSMUSG00000040998	4.81948	3.18555	3.67843
183	Ipo9	ENSMUSG00000041879	2.0439	1.61161	0.848265
184	Slc16a6	ENSMUSG00000041920	1.90527	0.860072	1.93973
185	Ssh1	ENSMUSG00000042121	2.3361	1.36744	0.949044
186	Specc1	ENSMUSG00000042331	4.77269	1.41004	2.41224
187	Rgs8	ENSMUSG00000042671	2.16669	-2.02605	-1.82086
188	Npl	ENSMUSG00000042684	2.16599	-1.50249	0.856494
189	Gng2	ENSMUSG00000043004	2.61624	2.70609	2.4046
190	Zfp354c	ENSMUSG00000044807	3.99139	2.19264	1.5734
191	Kcnk6	ENSMUSG00000046410	3.7606	3.89438	2.30675
192	Tgif1	ENSMUSG00000047407	1.84373	0.805624	1.20899
193	Atg16l2	ENSMUSG00000047767	1.94167	0.595566	0.640482
194	Cd300lf	ENSMUSG00000047798	3.29313	1.56789	0.98957
195	Entpd1	ENSMUSG00000048120	1.8073	0.796215	1.0058
196	Mmgt2	ENSMUSG00000048497	2.48671	1.05693	1.43661
197	Syt12	ENSMUSG00000049303	3.829	1.4975	2.7356
198	Sorl1	ENSMUSG00000049313	2.37416	1.24511	0.723905
199	Tmem67	ENSMUSG00000049488	4.35047	2.19264	1.78286
200	Pls1	ENSMUSG00000049493	4.2631	2.76053	1.91681
201	Adgb	ENSMUSG00000050994	3.35321	1.02802	1.16037
202	Nav2	ENSMUSG00000052512	2.05715	0.670115	-0.843362
203	Gan	ENSMUSG00000052557	1.93311	0.760536	0.819644
204	Cpne8	ENSMUSG00000052560	2.7052	1.91254	2.1795
205	Glis3	ENSMUSG00000052942	3.16155	-1.22496	-2.49369
206	Hhipl2	ENSMUSG00000053461	3.62882	2.4975	2.18811
207	Pkp3	ENSMUSG00000054065	2.7777	2.58496	1.38076
208	Med12l	ENSMUSG00000056476	3.79051	-1.96192	-1.66363
209	Gjc3	ENSMUSG00000056966	4.82771	2.29105	3.26828
210	Ebf1	ENSMUSG00000057098	3.36832	1.30682	-1.16356
211	Cyp4a10	ENSMUSG00000066072	0.488474	1.19166	0.642779
212	Cyp2c29	ENSMUSG00000003053	2.0961	-4.89276	1.52397
213	Cyp2g1	ENSMUSG00000049685	-0.736808	-1.11081	0.526481
214	ABCC1	ENSMUSG00000023088	0.344236	4.67892	0.397968
215	PIK3R6	ENSMUSG00000046207	1.34423	2.98303	0.876014
216	PRKCQ	ENSMUSG00000026778	1.54426	2.71882	0.823272
217	PIK3CG	ENSMUSG00000020573	0.451152	2.82774	0.982929
218	Cyp2j9	ENSMUSG00000015224	-0.00302644	-1.32028	-0.541636
219	Cyp2c23	ENSMUSG00000025197	-1.49007	-2.0112	0.387448
220	PIK3CD	ENSMUSG00000039936	1.121	1.54371	1.47547
221	ABCC4	ENSMUSG00000032849	2.44635	1.18881	0.29363
222	MRAS	ENSMUSG00000032470	0.633526	1.62752	1.20344
223	DNAJB13	ENSMUSG00000030708	-0.756734	3.02522	0.775037
224	ENC1	ENSMUSG00000041773	1.42179	-1.01014	0.460028
225	HMOX1	ENSMUSG00000005413	2.53126	-2.60515	0.716072
226	Cyp3a13	ENSMUSG00000029727	0.232223	-4.14922	-0.0751373
227	Cyp2c40	ENSMUSG00000025004	-1.79668	-5.3805	0.264515
228	Cyp2c54	ENSMUSG00000067225	-0.468441	-6.08843	-0.538038

## Sheet: DEGseq PKA-BD CRISPR
Differentially expressed genes (DEGseq)-liver
Statistical significance: p<0.05
Calculation: LOG2 (fold change) or LOG2 (FC) was calculated from the comparison of the ETHANOL+EV, PKA-BD CRISPR and PKA-BD CRISPR+ETHANOL groups to EV (CON) group
Out of 2768 RNAs exhibiting a significant change by alcohol in the RNA sequencing data set of mouse liver, 2515 RNAs were upregulated by alcohol and modulated by PKA-BD CRISPR under basal or alcohol-stimulated conditions
253 RNAs were downregulated by alcohol and modulated by PKA-BD CRISPR under basal or alcohol-stimulated conditions.
Gene.name	ENSEMBL ID	log2FoldChange ETHANOL+EV vs. EV	log2FoldChange PKA-BD CR vs. EV	log2FoldChange PKA-BD CR +ETHANOL vs. EV
S100a4	ENSMUSG00000001020	-1.75026	1.53302	0.586914
S100a6	ENSMUSG00000001025	-1.53648	2.41769	0.80695
Cfp	ENSMUSG00000001128	-4.39632	1.53175	0.735254
Tcirg1	ENSMUSG00000001750	-2.02672	0.82528	0.914757
Spi1	ENSMUSG00000002111	-1.35523	1.66591	0.535494
Gtf2f1	ENSMUSG00000002658	-2.78101	0.540921	0.832118
Prodh	ENSMUSG00000003526	-3.19407	0.790478	0.929818
Cyp17a1	ENSMUSG00000003555	-3.25932	1.08204	0.57252
Gstm5	ENSMUSG00000004032	-2.1104	0.846364	0.520694
Hdgf	ENSMUSG00000004897	-2.58178	0.534279	1.1349
Thop1	ENSMUSG00000004929	-1.92943	0.566317	0.87501
Hspb1	ENSMUSG00000004951	-1.69672	1.64723	1.53453
Ccdc130	ENSMUSG00000004994	-2.68313	0.777259	0.624716
Hmox1	ENSMUSG00000005413	-2.60515	1.72865	1.88366
Rcn1	ENSMUSG00000005973	-1.3815	1.23608	0.654591
Epha2	ENSMUSG00000006445	-2.40367	0.951084	1.61899
Cyba	ENSMUSG00000006519	-4.58767	1.2756	0.881799
Gtpbp3	ENSMUSG00000007610	-1.245	0.787744	0.579633
Cd163	ENSMUSG00000008845	-1.32436	0.623701	2.08791
Dynll1	ENSMUSG00000009013	-1.58557	0.605186	0.700295
Dmap1	ENSMUSG00000009640	-3.07047	1.01546	0.745703
Fxyd5	ENSMUSG00000009687	-1.36661	1.62251	1.03347
Plin5	ENSMUSG00000011305	-4.04388	0.620691	0.703379
Cybb	ENSMUSG00000015340	-2.68007	1.34488	0.765006
Lpl	ENSMUSG00000015568	-1.73883	1.18325	0.767279
Cd5l	ENSMUSG00000015854	-3.04844	1.63013	1.29621
Fcgr1	ENSMUSG00000015947	-1.04293	2.41919	0.889643
Ncf1	ENSMUSG00000015950	-2.38498	1.2104	1.76683
Nt5c3b	ENSMUSG00000017176	-1.46797	0.900464	0.750691
Elmo2	ENSMUSG00000017670	-3.30967	1.31801	0.671575
Ada	ENSMUSG00000017697	-1.38245	0.782097	1.29824
Cyth4	ENSMUSG00000018008	-2.70657	1.45245	0.968269
Gpx3	ENSMUSG00000018339	-2.34783	0.647702	2.67449
Ccl6	ENSMUSG00000018927	-1.67398	1.15715	2.43648
Slc25a22	ENSMUSG00000019082	-2.46077	0.608072	1.01308
Pdk4	ENSMUSG00000019577	-1.01598	0.702495	0.795175
Fabp7	ENSMUSG00000019874	-2.3897	1.33827	1.31062
Tysnd1	ENSMUSG00000020087	-3.62171	0.540613	0.552087
Ddit4	ENSMUSG00000020108	-2.10671	2.25221	1.03143
Sumo3	ENSMUSG00000020265	-1.17281	0.526319	0.614238
Lpin1	ENSMUSG00000020593	-3.24748	0.524461	1.84747
Rnf144a	ENSMUSG00000020642	-1.09671	1.12085	0.888386
Rrm2	ENSMUSG00000020649	-3.47597	1.6264	0.715383
Hn1	ENSMUSG00000020737	-1.76037	0.73125	0.740779
Rhbdf2	ENSMUSG00000020806	-1.16084	1.35552	1.01858
Lrrc59	ENSMUSG00000020869	-2.36166	0.540747	1.06537
Snx11	ENSMUSG00000020876	-1.36216	0.530268	0.814638
Krt19	ENSMUSG00000020911	-1.38766	1.93928	0.637101
Nmt1	ENSMUSG00000020936	-4.16803	0.551568	0.816614
Lgmn	ENSMUSG00000021190	-3.15879	0.74378	0.719568
Ifi27l2b	ENSMUSG00000021208	-2.85989	1.86875	0.596102
Abcd4	ENSMUSG00000021240	-1.00051	0.741398	2.25218
Tnfaip2	ENSMUSG00000021281	-2.25496	0.996548	1.50705
Acox2	ENSMUSG00000021751	-2.64937	0.657203	1.42243
Pnp	ENSMUSG00000021871	-2.4138	0.572684	0.937629
Eef1akmt1	ENSMUSG00000021951	-2.16596	0.665605	1.08995
Ccdc25	ENSMUSG00000022035	-2.55084	0.671213	1.26108
Bin3	ENSMUSG00000022089	-1.80997	0.607175	0.616303
Oxct1	ENSMUSG00000022186	-1.06616	1.41389	0.825566
Fam49b	ENSMUSG00000022378	-1.83826	0.714387	0.718502
Dnal4	ENSMUSG00000022420	-3.47958	0.509486	0.655768
Litaf	ENSMUSG00000022500	-3.5927	0.565754	1.2868
Grina	ENSMUSG00000022564	-3.42943	0.839371	1.22239
St3gal6	ENSMUSG00000022747	-1.20758	0.625498	0.654279
Slc7a4	ENSMUSG00000022756	-4.70183	0.572497	1.7619
Serinc2	ENSMUSG00000023232	-1.35503	1.19324	0.819891
Clec4n	ENSMUSG00000023349	-2.49526	0.988848	1.01777
Guca1a	ENSMUSG00000023982	-1.11332	1.17393	1.06451
Lims2	ENSMUSG00000024395	-3.20007	0.553017	0.501444
Napg	ENSMUSG00000024581	-1.73291	0.762552	1.07013
Ms4a6b	ENSMUSG00000024677	-1.86819	1.80308	1.05419
Ms4a6d	ENSMUSG00000024679	-2.44719	1.84349	1.23612
Ehbp1l1	ENSMUSG00000024937	-2.28168	1.56541	0.527112
Msr1	ENSMUSG00000025044	-2.99367	1.04912	0.962195
Got1	ENSMUSG00000025190	-2.9642	0.591948	1.17141
Nab2	ENSMUSG00000025402	-2.71179	0.937563	0.509112
Cdhr5	ENSMUSG00000025497	-3.02477	0.849041	0.99232
Hspa4l	ENSMUSG00000025757	-1.661	0.537938	0.599625
Eif5b	ENSMUSG00000026083	-1.51788	0.579077	1.1822
Slc11a1	ENSMUSG00000026177	-1.27272	1.94303	0.786109
Itm2c	ENSMUSG00000026223	-1.82957	0.708705	0.763784
Rgs1	ENSMUSG00000026358	-1.47606	1.22087	1.48057
Pycr2	ENSMUSG00000026520	-2.4028	0.772168	0.649473
Mnda	ENSMUSG00000026536	-1.27652	3.30842	1.19573
Miga2	ENSMUSG00000026858	-1.96867	0.611724	0.748016
Agpat2	ENSMUSG00000026922	-3.61685	0.645961	0.65067
Uap1l1	ENSMUSG00000026956	-2.08867	0.570289	1.37803
Nop56	ENSMUSG00000027405	-3.0204	0.602417	0.553455
Gstm4	ENSMUSG00000027890	-2.48113	1.11414	0.778171
Larp7	ENSMUSG00000027968	-2.9353	0.766874	1.26048
Trim2	ENSMUSG00000027993	-1.67877	0.658777	1.64369
Tlr2	ENSMUSG00000027995	-1.42518	1.86704	0.904186
Adam15	ENSMUSG00000028041	-1.03216	0.938798	2.13266
Cks1b	ENSMUSG00000028044	-1.86429	0.663981	0.772956
Tstd3	ENSMUSG00000028251	-3.78886	0.65868	1.02224
Orm3	ENSMUSG00000028359	-1.13074	0.726278	4.09208
Pgd	ENSMUSG00000028961	-1.59814	1.60872	0.706886
Fam126a	ENSMUSG00000028995	-1.60462	0.764732	0.611697
G3bp2	ENSMUSG00000029405	-1.79641	0.723997	0.706767
Tfec	ENSMUSG00000029553	-1.20474	0.543948	0.814219
Actb	ENSMUSG00000029580	-4.60069	0.55499	1.04322
Clec1b	ENSMUSG00000030159	-1.82252	1.23111	1.15343
Klra2	ENSMUSG00000030187	-4.61344	1.69078	0.543771
Il17rc	ENSMUSG00000030281	-2.16531	1.33837	0.984692
Lyve1	ENSMUSG00000030787	-1.11545	1.04739	3.4576
Phkg2	ENSMUSG00000030815	-1.91737	0.734694	0.983329
Pqbp1	ENSMUSG00000031157	-1.26663	0.863836	0.674172
Msn	ENSMUSG00000031207	-1.03056	1.55594	0.502403
Leprotl1	ENSMUSG00000031513	-2.41172	0.744548	0.802014
Frg1	ENSMUSG00000031590	-1.07232	0.794888	1.326
Fgl1	ENSMUSG00000031594	-5.10208	0.562846	0.69812
Hp	ENSMUSG00000031722	-4.71572	0.591088	1.63235
Mt2	ENSMUSG00000031762	-2.43425	2.82074	3.5394
Mt1	ENSMUSG00000031765	-2.88307	1.88907	2.96689
Cotl1	ENSMUSG00000031827	-1.6602	2.07038	0.721615
Ifi30	ENSMUSG00000031838	-3.7206	2.36938	1.08681
Apoa4	ENSMUSG00000032080	-4.82714	1.11253	1.56489
Il10ra	ENSMUSG00000032089	-1.09821	0.753411	0.84355
Smarca4	ENSMUSG00000032187	-1.63164	0.558374	0.877522
Nnmt	ENSMUSG00000032271	-3.65657	1.03542	3.23909
Pkm	ENSMUSG00000032294	-1.4082	1.5219	1.03014
Atp1b3	ENSMUSG00000032412	-2.40031	1.10655	0.681172
Nt5e	ENSMUSG00000032420	-1.70146	0.854627	0.99205
Myd88	ENSMUSG00000032508	-2.97265	0.943236	0.79878
Acpp	ENSMUSG00000032561	-1.33125	0.819341	0.936437
Gnai2	ENSMUSG00000032562	-1.39181	1.23752	0.674392
Srxn1	ENSMUSG00000032802	-3.07086	1.63814	0.810346
Psmf1	ENSMUSG00000032869	-2.28989	0.934668	1.02295
Entpd6	ENSMUSG00000033068	-1.04668	0.548624	0.618733
Engase	ENSMUSG00000033857	-1.49733	1.14841	1.17281
Jdp2	ENSMUSG00000034271	-1.20587	0.926205	0.781463
Ly6d	ENSMUSG00000034634	-3.20171	3.06209	0.868254
Grn	ENSMUSG00000034708	-3.57504	0.99285	1.33717
Gpsm3	ENSMUSG00000034786	-1.96176	1.54191	0.73514
Reep6	ENSMUSG00000035504	-3.29856	0.681506	0.771413
Hist1h1c	ENSMUSG00000036181	-3.0722	0.552498	1.2881
C1qa	ENSMUSG00000036887	-4.46307	1.83331	0.841632
C1qb	ENSMUSG00000036905	-3.66091	2.14869	1.07674
Icam1	ENSMUSG00000037405	-2.58979	1.42484	0.571056
Tgm2	ENSMUSG00000037820	-3.56603	1.07899	0.599625
Sirpa	ENSMUSG00000037902	-1.2023	0.812472	0.799439
Smarce1	ENSMUSG00000037935	-1.7822	0.654833	0.509112
Tmem237	ENSMUSG00000038079	-2.24829	0.921384	0.814831
Cd84	ENSMUSG00000038147	-1.00715	0.718939	0.92795
Snx10	ENSMUSG00000038301	-1.32668	1.24209	1.18083
Egr1	ENSMUSG00000038418	-1.63163	0.695962	1.62982
Vill	ENSMUSG00000038775	-2.54232	1.4377	0.839452
Ephx1	ENSMUSG00000038776	-4.28508	1.09795	0.54099
Bpgm	ENSMUSG00000038871	-1.97112	0.522228	0.728642
Orm1	ENSMUSG00000039196	-4.85766	0.898422	1.39871
Prss23	ENSMUSG00000039405	-2.57271	0.747891	0.527732
Htatip2	ENSMUSG00000039745	-3.88075	0.63163	1.17615
Gabbr2	ENSMUSG00000039809	-1.3714	0.538548	0.606319
Mrap	ENSMUSG00000039956	-4.74465	0.54145	0.902978
Tbc1d10c	ENSMUSG00000040247	-1.22719	0.984266	0.90448
Arhgap9	ENSMUSG00000040345	-1.49191	0.715631	0.699975
Dgkz	ENSMUSG00000040479	-3.49525	0.623946	0.66794
Cblc	ENSMUSG00000040525	-1.31713	0.583833	0.588484
Tmem51	ENSMUSG00000040616	-4.3829	1.32041	0.824056
Wrap53	ENSMUSG00000041346	-1.84142	0.58413	0.605038
Shtn1	ENSMUSG00000041362	-1.05741	1.01538	0.674587
Ddx24	ENSMUSG00000041645	-2.09979	0.698834	0.871144
S100a10	ENSMUSG00000041959	-4.54113	1.18982	0.545232
Cd2bp2	ENSMUSG00000042502	-2.09397	0.685216	1.00737
B3galnt1	ENSMUSG00000043300	-1.03668	0.709159	1.37221
Eif3j2	ENSMUSG00000043424	-2.02585	0.647703	0.776503
Gjc2	ENSMUSG00000043448	-1.11701	1.29832	0.962195
Ctla2a	ENSMUSG00000044258	-2.58272	0.589614	1.56565
Mfsd5	ENSMUSG00000045665	-1.64489	0.777186	0.705597
Whamm	ENSMUSG00000045795	-2.96617	0.537295	0.644949
Tmem268	ENSMUSG00000045917	-1.49104	0.713094	1.63331
Scand1	ENSMUSG00000046229	-5.07424	0.534894	0.667945
Cd3eap	ENSMUSG00000047649	-3.5827	0.559522	1.14039
Champ1	ENSMUSG00000047710	-1.10615	0.992569	1.22766
Ubiad1	ENSMUSG00000047719	-2.21657	0.655164	0.646931
Tsku	ENSMUSG00000049580	-2.98711	1.26493	1.39365
Lrrc25	ENSMUSG00000049988	-1.07522	2.16938	0.887202
Eva1b	ENSMUSG00000050212	-3.05383	0.613322	0.620999
Gja4	ENSMUSG00000050234	-2.3235	1.41638	1.33246
Lgals3	ENSMUSG00000050335	-1.90761	2.10448	1.16513
Insl6	ENSMUSG00000050957	-1.11703	0.901804	1.01466
Cd14	ENSMUSG00000051439	-1.39217	0.725423	1.20229
Hbb-bs	ENSMUSG00000052305	-4.0265	0.903756	1.00977
Ezr	ENSMUSG00000052397	-1.88573	1.10004	0.535494
Bcl3	ENSMUSG00000053175	-2.06306	0.841162	0.549872
BC048403	ENSMUSG00000053684	-1.50609	0.639519	0.546186
Tmem62	ENSMUSG00000054484	-1.68252	0.592952	0.711251
Hmgb2	ENSMUSG00000054717	-1.50965	1.45984	0.848445
Actn4	ENSMUSG00000054808	-2.26829	0.610246	0.602124
Timd4	ENSMUSG00000055546	-1.7141	1.92633	0.656208
S100a8	ENSMUSG00000056054	-3.32854	2.48543	3.57839
S100a9	ENSMUSG00000056071	-1.70203	2.27956	3.35536
St3gal5	ENSMUSG00000056091	-3.63551	0.611741	1.29587
Ier5	ENSMUSG00000056708	-2.76913	0.866142	0.842851
Nfil3	ENSMUSG00000056749	-3.78689	0.851297	1.62733
Saa2	ENSMUSG00000057465	-1.78303	1.93517	3.25691
Eif1a	ENSMUSG00000057561	-4.02512	0.576141	1.29044
Sept9	ENSMUSG00000059248	-1.45946	0.744954	0.956086
Fcgr3	ENSMUSG00000059498	-1.67571	1.20115	1.4844
Alox5ap	ENSMUSG00000060063	-2.66016	0.889629	2.04614
Acnat2	ENSMUSG00000060317	-2.57957	0.691665	2.15268
Gstp1	ENSMUSG00000060803	-4.13239	2.00957	1.93495
Acvr2b	ENSMUSG00000061393	-1.3097	0.629829	0.905871
Orm2	ENSMUSG00000061540	-3.42086	2.65634	1.92123
Cd200r4	ENSMUSG00000062082	-2.76904	0.83469	0.868114
Hdac10	ENSMUSG00000062906	-2.11147	0.744999	0.70214
Cyp26b1	ENSMUSG00000063415	-1.66329	0.828275	4.16087
Gm10175	ENSMUSG00000066724	-7.39591	0.735996	0.86266
Nipal1	ENSMUSG00000067219	-2.90216	0.66006	1.17315
Il3ra	ENSMUSG00000068758	-2.05971	1.09931	0.550043
Marcks	ENSMUSG00000069662	-3.40522	0.793032	0.688899
Hpcal1	ENSMUSG00000071379	-1.67225	1.04865	1.34856
Ncf4	ENSMUSG00000071715	-2.22115	1.5355	0.895757
Slfn2	ENSMUSG00000072620	-3.01752	1.82209	1.0334
Zfp951	ENSMUSG00000072774	-2.91848	0.655565	0.777412
Serpina1e	ENSMUSG00000072849	-1.90635	1.68811	2.13327
Bnip3l-ps	ENSMUSG00000073198	-2.47953	0.718941	1.96886
Saa1	ENSMUSG00000074115	-2.44025	1.57358	2.6977
Gsta1	ENSMUSG00000074183	-1.64848	2.7649	2.93491
Ctla2b	ENSMUSG00000074874	-4.21198	1.45222	1.24605
Ly6a	ENSMUSG00000075602	-1.42518	3.66284	0.712966
Gm14322	ENSMUSG00000078864	-2.82422	0.942446	1.52562
Hsbp1l1	ENSMUSG00000078963	-1.89466	1.12092	0.743591
Mphosph8	ENSMUSG00000079184	-2.0982	0.50912	0.857051
Ccr5	ENSMUSG00000079227	-1.81119	1.22075	1.40961
Clec7a	ENSMUSG00000079293	-4.11704	1.65973	1.31475
Znf41-ps	ENSMUSG00000084350	-8.07405	0.816915	0.991942
Plxna4os1	ENSMUSG00000086763	-2.01009	1.12872	0.513896
Gm13889	ENSMUSG00000087006	-2.36027	0.775627	1.53606
AI662270	ENSMUSG00000087107	-1.32856	1.55728	0.767466
Bcl2a1b	ENSMUSG00000089929	-4.29455	1.70574	0.989771
Eif4ebp3	ENSMUSG00000090264	-1.01752	1.15216	2.846
Lrrc32	ENSMUSG00000090958	-1.0752	0.679413	1.37014
Neat1	ENSMUSG00000092274	-1.84356	0.69236	1.11459
Eif4e3	ENSMUSG00000093661	-2.60181	2.16029	1.12071
Sowahc	ENSMUSG00000098188	-2.51842	0.808862	0.840406
Gm27252	ENSMUSG00000098708	-1.53208	0.553881	0.56486
Gm20257	ENSMUSG00000102059	-2.30967	0.849336	0.614575
Rhbg	ENSMUSG00000104445	-3.6905	0.994397	1.31332
Rpl36a-ps2	ENSMUSG00000105388	-3.43304	0.568853	0.76692
Gm9794	ENSMUSG00000107176	-2.73288	0.691586	1.07453
Rps12-ps4	ENSMUSG00000109509	-5.21654	0.566936	0.897305
Cdc45	ENSMUSG00000000028	3.91905	-0.446112	-0.525899
Scmh1	ENSMUSG00000000085	2.87138	-0.0873885	-0.083517
Xpo6	ENSMUSG00000000131	1.80915	-0.0699383	0.49214
Itgb2l	ENSMUSG00000000157	1.58642	-1.32058	-0.98533
Slfn4	ENSMUSG00000000204	0.868608	3.30185	2.48098
Tspan32	ENSMUSG00000000244	1.31475	-0.0475675	0.0146646
Dgke	ENSMUSG00000000276	4.12902	-0.861149	1.12319
Cdh4	ENSMUSG00000000305	3.20961	-0.420118	3.58755
Rtca	ENSMUSG00000000339	1.37832	1.26437	1.4297
Fap	ENSMUSG00000000392	3.06875	0.357487	1.2777
Lck	ENSMUSG00000000409	2.69025	-0.176197	0.0241241
Sept1	ENSMUSG00000000486	2.09113	1.37985	-0.0428213
Pdgfb	ENSMUSG00000000489	2.69023	0.778949	0.879733
Zfp385a	ENSMUSG00000000552	1.18212	1.03696	1.50651
Itga5	ENSMUSG00000000555	1.5301	1.07868	0.323991
Hk2	ENSMUSG00000000628	2.11727	2.34238	1.82202
Il12rb1	ENSMUSG00000000791	2.18667	-0.427497	1.0402
Fasl	ENSMUSG00000000817	1.59715	1.04865	-0.525899
Zfp512b	ENSMUSG00000000823	0.798522	-0.229822	-0.0524512
Slc7a7	ENSMUSG00000000958	1.51673	1.03555	0.520553
B9d1	ENSMUSG00000001039	2.22178	0.14598	-1.8598
Mfsd10	ENSMUSG00000001082	0.927308	1.41121	-0.622764
Pcbp3	ENSMUSG00000001120	2.61081	0.119988	0.599626
Mxd1	ENSMUSG00000001156	1.10169	0.0579239	0.775948
Ocrl	ENSMUSG00000001173	3.27521	1.02856	0.699161
Sp1	ENSMUSG00000001280	2.46811	0.327109	-0.177982
Itgb7	ENSMUSG00000001281	1.37615	1.05067	0.361466
Rarg	ENSMUSG00000001288	3.16272	0.816916	1.63525
Efnb2	ENSMUSG00000001300	1.02469	0.477778	-0.169048
Fndc5	ENSMUSG00000001334	4.77344	0.357487	0.73713
Tmem79	ENSMUSG00000001420	1.38416	-0.0861195	-1.68047
Col1a1	ENSMUSG00000001506	0.985101	1.35643	-0.522858
Tulp3	ENSMUSG00000001521	4.33729	0.316843	0.18459
Acap1	ENSMUSG00000001588	1.80573	1.4343	-0.230447
Cldn15	ENSMUSG00000001739	5.64433	4.32324	4.30004
Ltbp1	ENSMUSG00000001870	1.21383	0.464513	0.384727
Slc1a5	ENSMUSG00000001918	1.95774	0.316842	1.83909
Vwf	ENSMUSG00000001930	3.1472	1.4027	0.193633
Gria3	ENSMUSG00000001986	1.13633	-0.937258	-1.65091
Ap4e1	ENSMUSG00000001998	2.58943	-0.106463	0.909965
Pdzd4	ENSMUSG00000002006	1.44515	-1.51322	-2.07843
Spag5	ENSMUSG00000002055	5.52872	1.79489	0.130144
Hsf2bp	ENSMUSG00000002076	1.61626	1.50044	1.15217
Rec8	ENSMUSG00000002324	3.24482	3.17126	1.05906
Braf	ENSMUSG00000002413	1.25632	-1.13076	0.0914781
Tchp	ENSMUSG00000002486	1.40908	-0.150661	0.599626
Ikzf4	ENSMUSG00000002578	3.36713	-1.24658	1.18459
Zfp40	ENSMUSG00000002617	1.0122	0.31987	0.466359
Dennd1c	ENSMUSG00000002668	1.24046	0.872057	0.377234
Lamb1	ENSMUSG00000002900	1.56801	0.527408	-0.512849
Prkar2b	ENSMUSG00000002997	1.80573	1.01501	-1.47076
Cdk12	ENSMUSG00000003119	1.95972	-0.435453	0.500615
Dvl3	ENSMUSG00000003233	2.30591	0.558106	1.08837
Hck	ENSMUSG00000003283	1.21973	2.36934	0.860389
Ap1m2	ENSMUSG00000003309	2.04224	-0.661619	-0.840942
Cacnb3	ENSMUSG00000003352	1.87468	-0.780014	0.140195
Cd79a	ENSMUSG00000003379	1.31705	-0.948615	-3.16589
Bicd1	ENSMUSG00000003452	4.60511	-0.205106	0.538226
Impdh1	ENSMUSG00000003500	2.31472	1.18191	1.10212
Ddr1	ENSMUSG00000003534	2.51541	-0.0892602	0.502329
Crtc1	ENSMUSG00000003575	2.0478	0.00134317	1.76955
Mast2	ENSMUSG00000003810	2.25034	0.324747	0.523677
Nfat5	ENSMUSG00000003847	1.06878	-1.00392	-0.104919
Gys1	ENSMUSG00000003865	3.23456	-0.0981925	-0.400371
Ssbp2	ENSMUSG00000003992	1.87017	0.351838	0.847553
Etv1	ENSMUSG00000004151	1.86745	0.0779618	0.047085
Wars2	ENSMUSG00000004233	0.76427	-0.840594	0.55137
Eno2	ENSMUSG00000004267	1.80573	0.193987	0.207309
Clcn5	ENSMUSG00000004317	2.37596	-0.493918	1.15711
Gpx6	ENSMUSG00000004341	2.3505	-5.1279	-3.62275
Large1	ENSMUSG00000004383	1.75024	-0.348068	0.691883
Gab2	ENSMUSG00000004508	2.87466	0.974868	1.38812
Coro1c	ENSMUSG00000004530	0.895943	0.644078	1.53417
Cd33	ENSMUSG00000004609	2.45106	1.15334	1.93749
Sgce	ENSMUSG00000004631	1.46319	-1.14911	-0.643931
Wwox	ENSMUSG00000004637	1.21501	0.255271	0.493756
Arid3b	ENSMUSG00000004661	2.9928	0.0204521	1.62347
Hdac9	ENSMUSG00000004698	2.32073	0.944756	-1.34592
Cd244	ENSMUSG00000004709	3.99401	1.13884	1.18459
Rab23	ENSMUSG00000004768	0.754922	0.327109	-0.273842
Mapk13	ENSMUSG00000004864	1.96327	-0.735617	2.18459
Wisp1	ENSMUSG00000005124	3.23814	1.24331	0.361467
Corin	ENSMUSG00000005220	3.24321	-0.176195	-0.560835
Cadm3	ENSMUSG00000005338	1.41355	0.905687	-1.04083
Slc1a3	ENSMUSG00000005360	3.2138	2.40733	-0.815406
Nid1	ENSMUSG00000005397	0.79845	-0.122043	1.83631
Mcm5	ENSMUSG00000005410	1.80574	1.77771	-3.1008
Cic	ENSMUSG00000005442	0.822719	0.0664353	0.391039
Il27ra	ENSMUSG00000005465	3.61759	1.15746	-0.748291
Igf1r	ENSMUSG00000005533	2.30775	-0.39859	0.529615
Mrvi1	ENSMUSG00000005611	0.814259	-0.518525	-0.328223
Mthfd2	ENSMUSG00000005667	3.07038	1.42484	1.92155
Kit	ENSMUSG00000005672	0.859197	0.162275	0.0235956
Ampd3	ENSMUSG00000005686	1.48381	2.05792	1.73713
Sh2d1a	ENSMUSG00000005696	2.71014	-0.168582	-0.663404
Rfx5	ENSMUSG00000005774	1.17569	0.393109	0.382035
Nr2c2	ENSMUSG00000005893	1.97663	-0.121684	-0.201471
Itgae	ENSMUSG00000005947	1.96846	0.121117	-1.00703
Tuft1	ENSMUSG00000005968	1.10105	-0.897088	-1.7223
Dnase1	ENSMUSG00000005980	3.09233	1.04198	0.699162
Crkl	ENSMUSG00000006134	1.8829	-0.0690467	-0.705225
Cdkal1	ENSMUSG00000006191	0.916777	0.215464	-0.466802
Fam131c	ENSMUSG00000006218	0.899724	1.03696	-0.0784435
Fblim1	ENSMUSG00000006219	3.24042	1.91645	1.49271
Eps15l1	ENSMUSG00000006276	1.25731	0.0742706	-0.170369
Zbtb32	ENSMUSG00000006310	1.30917	0.515915	0.18459
Cbfa2t3	ENSMUSG00000006362	3.1387	-0.320582	0.822018
Bbs1	ENSMUSG00000006464	1.30497	-0.413692	-2.07843
Runx1t1	ENSMUSG00000006586	2.36061	-0.678138	-1.43599
P4htm	ENSMUSG00000006675	1.62314	0.0273395	0.895081
Pola1	ENSMUSG00000006678	1.71038	0.442082	-0.72636
Pknox1	ENSMUSG00000006705	0.775999	0.234626	0.599625
Ttc25	ENSMUSG00000006784	3.12319	0.679413	0.447624
Ezh1	ENSMUSG00000006920	1.3907	-0.109084	-0.0335922
Msh5	ENSMUSG00000007035	1.17793	-0.558746	-1.22349
Pole	ENSMUSG00000007080	5.24481	1.50044	-1.13733
Atp1a2	ENSMUSG00000007097	1.90576	-0.19773	-0.219801
Dennd2c	ENSMUSG00000007379	2.54689	-0.208112	0.171532
Rad51c	ENSMUSG00000007646	3.62643	-0.163045	0.732076
Cpt1c	ENSMUSG00000007783	3.20481	0.193988	0.251704
Elavl2	ENSMUSG00000008489	2.99064	-0.375033	0.0146643
Pou2f2	ENSMUSG00000008496	3.86017	0.603463	1.26842
Vps72	ENSMUSG00000008958	1.24342	0.42176	-0.766801
Bmp7	ENSMUSG00000008999	1.31829	0.46791	0.663757
Nf2	ENSMUSG00000009073	1.67432	0.311168	0.179293
Gnat2	ENSMUSG00000009108	1.37307	0.986073	-0.255982
Ccl8	ENSMUSG00000009185	2.08254	3.23399	1.84755
Trpm2	ENSMUSG00000009292	3.03844	2.23463	1.18459
Nav1	ENSMUSG00000009418	1.62224	0.117985	0.752577
Apobec3	ENSMUSG00000009585	1.41136	1.15514	-0.0784462
Mcu	ENSMUSG00000009647	2.38673	0.558557	-0.0378041
Ick	ENSMUSG00000009828	2.34408	0.164838	-0.236875
Rassf1	ENSMUSG00000010067	1.97319	0.942446	-0.722296
Ebf3	ENSMUSG00000010476	1.99281	0.472963	-0.847827
Mcoln2	ENSMUSG00000011008	2.62097	2.94619	1.50651
Slc5a1	ENSMUSG00000011034	1.74729	0.184648	0.168992
Sugp1	ENSMUSG00000011306	0.781062	-0.0438182	0.403863
Zfp790	ENSMUSG00000011427	1.34527	-0.0291252	0.49932
Evi5l	ENSMUSG00000011832	3.81756	-0.0690467	0.416762
Tjap1	ENSMUSG00000012296	0.880952	-0.714865	-0.196015
Ehf	ENSMUSG00000012350	2.65806	-2.40803	-2.48782
Kif11	ENSMUSG00000012443	4.0153	2.20024	-0.836469
Ttll5	ENSMUSG00000012609	2.46675	-0.94619	-1.11087
Ly6g6e	ENSMUSG00000013766	0.815804	0.389908	0.227659
Dedd	ENSMUSG00000013973	1.94468	-0.864905	0.0553058
Mcemp1	ENSMUSG00000013974	5.18203	3.37983	3.3545
Prdm15	ENSMUSG00000014039	1.18079	-1.01063	-0.109785
Tctex1d2	ENSMUSG00000014075	1.65709	0.0944504	0.577599
Trpv4	ENSMUSG00000014158	2.79876	1.32327	1.24348
Klhl3	ENSMUSG00000014164	1.47453	0.316843	0.787253
Pigl	ENSMUSG00000014245	2.66679	0.279805	1.10486
Glis2	ENSMUSG00000014303	2.61624	-1.42011	-0.307261
Ankrd52	ENSMUSG00000014498	1.42723	-0.179724	-0.259511
Pkd2l2	ENSMUSG00000014503	0.879304	0.559118	0.479332
Kif1a	ENSMUSG00000014602	1.58188	-0.35906	-1.32637
Tppp3	ENSMUSG00000014846	1.21383	1.56205	-1.07844
Adamts13	ENSMUSG00000014852	1.40396	0.0355575	-0.796299
Galns	ENSMUSG00000015027	0.959455	0.820274	1.41225
Gata2	ENSMUSG00000015053	1.88665	0.0944511	0.300066
Unkl	ENSMUSG00000015127	1.84082	-0.572123	-0.584796
Map2	ENSMUSG00000015222	1.9546	-1.25918	-1.11658
Slamf6	ENSMUSG00000015314	3.59713	-0.0726571	-0.593014
Dennd6b	ENSMUSG00000015377	0.857166	0.236894	0.742069
Ace2	ENSMUSG00000015405	1.36011	-0.410784	-0.537876
Gzmb	ENSMUSG00000015437	1.02091	2.12687	-0.800909
Srf	ENSMUSG00000015605	0.977549	-0.137142	0.671178
Gata3	ENSMUSG00000015619	3.97226	1.42943	1.78405
Lama5	ENSMUSG00000015647	1.02655	-0.642514	1.49686
Serac1	ENSMUSG00000015659	2.87015	-0.0726571	-0.312908
Anxa9	ENSMUSG00000015702	3.8033	-0.259185	-0.836469
Prune1	ENSMUSG00000015711	0.821513	0.104717	1.08014
Adamtsl4	ENSMUSG00000015850	1.62314	0.219984	0.78405
Gatsl2	ENSMUSG00000015944	2.72587	0.52741	-0.0593346
Celsr1	ENSMUSG00000016028	0.941806	0.88204	1.45523
Stard13	ENSMUSG00000016128	1.36614	0.358948	-0.684677
Lonrf3	ENSMUSG00000016239	3.94761	0.92734	2.7289
Col20a1	ENSMUSG00000016356	2.02018	-1.03108	0.619525
Mpped2	ENSMUSG00000016386	2.27522	0.342377	0.937494
Cd46	ENSMUSG00000016493	1.43277	-0.628706	0.291504
Cd274	ENSMUSG00000016496	1.0717	3.29567	0.93666
Lnx2	ENSMUSG00000016520	0.751299	0.790772	0.507702
Il10	ENSMUSG00000016529	4.29755	2.10567	1.99194
Sulf1	ENSMUSG00000016918	3.16211	1.74652	1.49271
Slpi	ENSMUSG00000017002	1.14444	1.94844	1.67687
Brca1	ENSMUSG00000017146	3.26263	0.927339	0.16441
Cacnb4	ENSMUSG00000017412	2.88991	0.00134317	-0.152444
Plxdc1	ENSMUSG00000017417	1.3877	-0.0706087	-1.4399
Atad5	ENSMUSG00000017550	3.06165	0.556928	-0.211928
Tns4	ENSMUSG00000017607	2.60278	-0.501155	-0.487833
Abr	ENSMUSG00000017631	0.835142	1.35621	0.697805
Rab11fip4	ENSMUSG00000017639	2.86957	0.984266	1.85201
Zfp334	ENSMUSG00000017667	2.08555	0.200246	0.934044
Birc5	ENSMUSG00000017716	1.1838	1.49757	-1.40037
Etv4	ENSMUSG00000017724	3.42495	-1.32058	1.15421
Dbndd2	ENSMUSG00000017734	2.36832	1.02045	1.15217
Cyth3	ENSMUSG00000018001	1.44769	0.547621	-0.470763
Ints2	ENSMUSG00000018068	2.01219	0.164838	-0.0659557
Med1	ENSMUSG00000018160	1.31675	-0.21405	0.478872
Ikzf3	ENSMUSG00000018168	3.60131	0.013833	-0.223494
Wfdc15b	ENSMUSG00000018211	1.05284	0.331491	-1.20772
Tomm34	ENSMUSG00000018322	1.13695	-0.145501	0.245342
Cuedc1	ENSMUSG00000018378	2.75202	-0.250195	0.599626
Mrm1	ENSMUSG00000018405	1.1098	-0.394588	-0.12239
Mapt	ENSMUSG00000018411	2.67314	-0.839053	0.0214525
Wnt9b	ENSMUSG00000018486	1.32769	0.509489	0.517165
Trpv2	ENSMUSG00000018507	3.13871	1.03305	1.13014
Pip4k2b	ENSMUSG00000018547	2.02065	0.373309	0.394806
Trim37	ENSMUSG00000018548	1.7946	0.145385	-0.446178
Mmp7	ENSMUSG00000018623	1.94658	1.59695	5.095
Tada2a	ENSMUSG00000018651	0.905727	-0.517389	-1.16011
Sp2	ENSMUSG00000018678	1.24826	0.968918	0.855965
Slc25a35	ENSMUSG00000018740	2.57288	0.586304	1.12319
Tnfsfm13	ENSMUSG00000018752	2.06876	1.31168	0.599627
Unc45b	ENSMUSG00000018845	1.88665	-0.583618	0.742583
Pnpla5	ENSMUSG00000018868	1.0122	3.00134	0.0402009
Natd1	ENSMUSG00000018931	1.76554	0.193988	0.436128
E2f2	ENSMUSG00000018983	3.99662	1.11998	0.650252
Dpep1	ENSMUSG00000019278	1.54824	0.766875	1.59962
Atp6v0a1	ENSMUSG00000019302	1.34631	0.259508	0.353973
Arhgef25	ENSMUSG00000019467	1.42723	0.416379	0.500091
Arid3a	ENSMUSG00000019564	2.49759	1.95952	5.63142
Sema6a	ENSMUSG00000019647	2.72667	0.0273358	0.583137
Akt3	ENSMUSG00000019699	2.181	0.37602	0.16791
Lyst	ENSMUSG00000019726	3.92673	0.00134249	1.20843
Calr3	ENSMUSG00000019732	1.06224	0.083802	0.170374
Tmc4	ENSMUSG00000019734	1.42507	-1.21675	-0.794037
Syne4	ENSMUSG00000019737	1.59715	-1.73561	0.457608
Fbxo5	ENSMUSG00000019773	1.47686	1.33476	0.467522
Frk	ENSMUSG00000019779	1.03357	1.02271	0.0570983
Lrp11	ENSMUSG00000019796	1.78459	0.912902	0.656958
Cep57l1	ENSMUSG00000019813	0.944024	-0.748008	-0.957855
Mical1	ENSMUSG00000019823	0.827777	2.21546	1.76955
Wasf1	ENSMUSG00000019831	0.815801	-0.0795786	1.19909
Tube1	ENSMUSG00000019845	1.09626	-0.183081	-2.40036
Lama4	ENSMUSG00000019846	1.84351	0.213748	-0.0489018
Hebp2	ENSMUSG00000019853	1.61082	0.730039	-1.40036
Fam184a	ENSMUSG00000019856	3.44101	-1.69909	-1.29345
Pkib	ENSMUSG00000019876	0.795803	1.2772	0.693137
Lama2	ENSMUSG00000019899	3.01772	-0.138384	-0.852885
Arid5b	ENSMUSG00000019947	0.911395	-0.383915	-0.322838
Cep290	ENSMUSG00000019971	3.45912	0.716887	1.87526
Apaf1	ENSMUSG00000019979	2.69269	0.481185	0.131639
Med23	ENSMUSG00000019984	0.785688	0.148896	0.0146626
Ahi1	ENSMUSG00000019986	1.98891	-0.320585	1.57048
Pde7b	ENSMUSG00000019990	1.1945	-1.23485	-0.885799
Cfap54	ENSMUSG00000020014	4.53941	-0.501155	-1.1659
Nuak1	ENSMUSG00000020032	1.03219	-0.389299	0.23945
Btbd11	ENSMUSG00000020042	3.01217	1.23741	0.237057
Dram1	ENSMUSG00000020057	1.90526	3.11998	2.20166
Rufy2	ENSMUSG00000020070	1.62257	0.387231	0.292648
H2afy2	ENSMUSG00000020086	1.41273	0.715036	0.406981
Slc29a3	ENSMUSG00000020100	2.21863	1.18842	-0.19392
Lrig3	ENSMUSG00000020105	1.19277	-0.561596	-0.476323
Lgr5	ENSMUSG00000020140	1.02296	0.0808837	-0.787397
Dock2	ENSMUSG00000020143	2.6779	1.47737	-0.245095
Meis1	ENSMUSG00000020160	2.41272	-0.591887	0.49271
Grb10	ENSMUSG00000020176	4.23326	-1.73561	1.72891
Cpm	ENSMUSG00000020183	1.78478	0.264374	1.08075
Irak3	ENSMUSG00000020227	2.10529	0.810657	1.1615
D10Wsu102e	ENSMUSG00000020255	1.77692	0.408109	0.0502863
Lyrm7	ENSMUSG00000020268	1.58133	0.421614	0.462122
Stk10	ENSMUSG00000020272	1.47162	2.17926	2.02589
Rel	ENSMUSG00000020275	1.97154	0.195987	0.452068
Wdpcp	ENSMUSG00000020319	1.7827	0.0513817	-0.843978
Hmmr	ENSMUSG00000020330	2.47363	2.77987	-0.778882
Cyfip2	ENSMUSG00000020340	3.4976	0.644647	0.207309
Flt4	ENSMUSG00000020357	1.04782	-0.350961	-0.230449
Ltc4s	ENSMUSG00000020377	1.12636	-0.60069	-1.0284
Jade2	ENSMUSG00000020387	2.26744	0.532571	0.912215
Pdlim4	ENSMUSG00000020388	3.97561	2.6794	1.84755
Tnip1	ENSMUSG00000020400	0.760659	0.942445	0.470342
Hormad2	ENSMUSG00000020419	0.975671	1.61015	2.51849
Zfp607a	ENSMUSG00000020420	0.956161	-0.484086	0.49271
Adcy1	ENSMUSG00000020431	4.67206	3.19037	2.13567
Osbp2	ENSMUSG00000020435	0.901774	-1.76115	1.41779
Limk2	ENSMUSG00000020451	1.09178	0.242679	0.781463
Polm	ENSMUSG00000020474	0.850736	-1.40804	-0.680477
Gria1	ENSMUSG00000020524	4.19122	-1.12793	-0.885794
Acaca	ENSMUSG00000020532	1.25522	0.16427	0.397295
Stxbp4	ENSMUSG00000020546	1.42362	-0.284963	-0.296037
Pik3cg	ENSMUSG00000020573	2.82774	0.749802	1.36516
Fam49a	ENSMUSG00000020589	1.90176	1.92334	0.561151
Trib2	ENSMUSG00000020601	1.40076	0.804942	0.248718
Fam84a	ENSMUSG00000020607	0.827775	-0.642512	-0.0900326
Map2k6	ENSMUSG00000020623	1.46595	-0.585933	-0.0715383
Pfn4	ENSMUSG00000020639	1.5729	-1.32058	-0.699929
Cenpo	ENSMUSG00000020652	0.843515	0.60279	0.0454254
Dnmt3a	ENSMUSG00000020661	0.963286	0.229608	-0.0784469
Kif3c	ENSMUSG00000020668	2.06529	-0.233121	-0.493479
Hnf1b	ENSMUSG00000020679	1.58491	0.0842535	0.965577
Itgb3	ENSMUSG00000020689	3.20482	0.679412	2.20731
Tlk2	ENSMUSG00000020694	0.99283	-0.233503	0.107772
Mrc2	ENSMUSG00000020695	0.889577	0.0119875	-0.373901
Cct6b	ENSMUSG00000020698	2.3318	-0.106461	0.838412
Map3k3	ENSMUSG00000020700	1.53004	0.5146	-0.0396273
Adap2	ENSMUSG00000020709	1.31878	0.493856	0.918232
Nf1	ENSMUSG00000020716	1.54587	-0.542981	0.476768
Pecam1	ENSMUSG00000020717	1.3472	0.374346	0.155732
Polg2	ENSMUSG00000020718	1.43311	-0.380709	0.766274
Cep112	ENSMUSG00000020728	4.04778	0.766876	1.24348
Gga3	ENSMUSG00000020740	1.7453	0.209927	0.4297
Ten1	ENSMUSG00000020778	0.899721	0.351837	0.654907
Ncbp3	ENSMUSG00000020783	1.62989	-0.550886	0.372099
Pld2	ENSMUSG00000020828	1.88665	0.699311	0.517163
Slc6a4	ENSMUSG00000020838	5.24481	1.00134	1.40698
Nxn	ENSMUSG00000020844	1.02907	0.25016	0.382527
Rph3al	ENSMUSG00000020847	1.16831	-1.4275	-0.507287
Lrrc46	ENSMUSG00000020878	3.83863	-1.22747	1.2777
Dlg4	ENSMUSG00000020886	0.905281	-0.386476	-0.578372
Aurkb	ENSMUSG00000020897	2.63276	2.71283	-1.59301
Ctc1	ENSMUSG00000020898	2.27221	-0.199573	-0.329985
Pfas	ENSMUSG00000020899	1.43828	0.148897	0.748851
Top2a	ENSMUSG00000020914	2.21131	2.45762	-2.45926
Plcd3	ENSMUSG00000020937	1.61626	0.579877	0.692735
Klhl28	ENSMUSG00000020948	1.02814	-0.735623	0.287682
Ston2	ENSMUSG00000020961	2.2081	-0.320586	-1.27484
Pole2	ENSMUSG00000020974	1.7242	-0.0690467	-2.79267
Npas3	ENSMUSG00000021010	3.88901	-0.0795751	-0.274838
Zc3h14	ENSMUSG00000021012	1.01517	0.463203	0.900579
Vipas39	ENSMUSG00000021038	0.859411	0.879514	-0.44323
Nin	ENSMUSG00000021068	2.63727	0.861615	0.76955
Trim9	ENSMUSG00000021071	4.73462	0.509489	0.336594
Rtn1	ENSMUSG00000021087	1.91907	0.927339	1.05906
Pigh	ENSMUSG00000021120	2.48671	1.31413	0.159055
Tdp1	ENSMUSG00000021177	1.61626	0.579876	0.277697
Pfkp	ENSMUSG00000021196	2.18709	1.69535	0.411553
Unc79	ENSMUSG00000021198	2.54296	-0.922623	-0.00241064
Tshz3	ENSMUSG00000021217	3.05947	0.094454	1.75163
Dpf3	ENSMUSG00000021221	3.66424	1.77895	1.00172
Dcaf4	ENSMUSG00000021222	1.76999	1.2534	0.812619
Papln	ENSMUSG00000021223	3.57065	-0.320582	0.0470879
Gpatch2l	ENSMUSG00000021254	2.29597	0.243314	0.24599
Cyp46a1	ENSMUSG00000021259	1.34234	-0.427497	0.251704
Evl	ENSMUSG00000021262	2.09113	2.4276	0.506516
Meg3	ENSMUSG00000021268	3.59294	-0.522218	-0.338971
Zfp839	ENSMUSG00000021271	1.48168	-0.266139	0.757166
Tecpr2	ENSMUSG00000021275	1.70796	-0.356657	0.439684
Amn	ENSMUSG00000021278	1.36833	1.64288	2.67001
Cdc42bpb	ENSMUSG00000021279	2.13247	0.679412	1.18459
Gpr137b	ENSMUSG00000021306	1.08021	0.521871	0.385501
Mtr	ENSMUSG00000021311	3.34318	1.71689	1.07962
Gli3	ENSMUSG00000021318	4.16882	-2.08611	-0.902868
Aoah	ENSMUSG00000021322	2.31269	1.54001	1.50144
Carmil1	ENSMUSG00000021338	1.37894	-0.491634	0.222904
Mrs2	ENSMUSG00000021339	0.945526	0.248778	1.02047
Edn1	ENSMUSG00000021367	2.08714	0.726718	-0.847827
Kif13a	ENSMUSG00000021375	0.98666	0.0944488	0.374065
Sema4d	ENSMUSG00000021451	3.43918	0.553882	-0.110865
Fbp2	ENSMUSG00000021456	3.69922	0.357487	1.80126
Syk	ENSMUSG00000021457	1.87143	1.02951	0.726002
Zfp346	ENSMUSG00000021481	2.2435	0.200246	1.0068
Nsd1	ENSMUSG00000021488	1.34728	-0.293622	0.300364
Pdlim7	ENSMUSG00000021493	2.26628	1.26437	0.545178
Zfp369	ENSMUSG00000021514	1.1298	-0.579674	-0.180808
Golm1	ENSMUSG00000021556	0.820667	1.25132	-0.0552381
Trip13	ENSMUSG00000021569	2.14968	1.33652	-2.1008
Cep72	ENSMUSG00000021572	3.30029	0.338376	-0.560835
Tppp	ENSMUSG00000021573	0.83601	-0.438908	-0.00535528
Rhobtb3	ENSMUSG00000021589	1.09339	-0.339697	-1.03359
Mctp1	ENSMUSG00000021596	1.30245	-1.74942	-1.00609
Vcan	ENSMUSG00000021614	6.02112	3.13883	1.68708
Naip1	ENSMUSG00000021640	2.94763	0.633609	0.809079
Pde8b	ENSMUSG00000021684	2.29906	-0.118953	0.208435
Elovl7	ENSMUSG00000021696	2.10921	-0.0367929	0.205348
Pde4d	ENSMUSG00000021699	2.44251	-0.344434	0.355388
Rgs7bp	ENSMUSG00000021719	3.10527	0.553883	1.50651
Parp8	ENSMUSG00000021725	2.72172	1.82077	1.2126
Emb	ENSMUSG00000021728	2.79457	1.88104	0.447624
Map3k1	ENSMUSG00000021754	0.906759	-0.0575541	-0.307265
Gpx8	ENSMUSG00000021760	0.963287	1.37985	0.9454
Kat6b	ENSMUSG00000021767	1.35065	-0.272494	0.353606
Dlg5	ENSMUSG00000021782	1.66225	-0.348601	0.221114
Sftpd	ENSMUSG00000021795	2.76171	1.54978	2.27205
Mss51	ENSMUSG00000021815	2.44924	-2.02102	-0.515849
Plau	ENSMUSG00000021822	1.51226	1.87206	0.00172525
Vcl	ENSMUSG00000021823	3.06722	-0.490511	-1.57029
Bmp4	ENSMUSG00000021835	1.24578	0.362939	1.40072
Samd4	ENSMUSG00000021838	2.10356	-0.348601	0.8417
Rnase6	ENSMUSG00000021880	1.47453	1.75741	1.01466
Gpr65	ENSMUSG00000021886	1.19276	2.23741	1.92155
Galnt15	ENSMUSG00000021903	1.47686	0.52741	-0.0218608
Nek4	ENSMUSG00000021918	2.26833	0.45702	-1.00609
Pspc1	ENSMUSG00000021938	0.776857	0.522442	0.727632
Gata4	ENSMUSG00000021944	0.891903	0.387232	0.921553
Xpo4	ENSMUSG00000021952	3.61724	0.385682	1.50144
Fgf9	ENSMUSG00000021974	2.90139	-1.03679	-1.4645
Ints9	ENSMUSG00000021975	1.32967	0.897835	0.8417
Wnt5a	ENSMUSG00000021994	3.82774	1.44495	1.08505
Slc25a30	ENSMUSG00000022003	2.31474	-0.490508	1.13014
Rgcc	ENSMUSG00000022018	4.22627	2.16483	1.36516
Elp3	ENSMUSG00000022031	0.779169	0.476248	0.168193
Pbk	ENSMUSG00000022033	1.19722	2.4649	-2.32636
Esco2	ENSMUSG00000022034	1.77432	2.22538	-0.956763
Bora	ENSMUSG00000022070	2.2752	2.40187	1.13568
Tnfrsf10b	ENSMUSG00000022074	2.54586	-0.390974	-0.792687
Rhobtb2	ENSMUSG00000022075	0.997695	0.605411	0.300065
Pdlim2	ENSMUSG00000022090	0.981499	1.26437	1.00991
Ppp3cc	ENSMUSG00000022092	1.61364	1.29716	1.08149
Fam160b2	ENSMUSG00000022095	1.29692	-0.532088	1.44397
Dok2	ENSMUSG00000022102	0.888207	1.10765	0.701987
Gfra2	ENSMUSG00000022103	2.66223	1.50253	0.358619
Acod1	ENSMUSG00000022126	1.31175	3.57142	-0.778879
Osmr	ENSMUSG00000022146	2.8492	0.878191	1.20628
Dab2	ENSMUSG00000022150	1.20535	-0.184016	0.36094
Mettl3	ENSMUSG00000022160	1.57923	-0.105849	-0.0963683
Slc7a8	ENSMUSG00000022180	2.02812	1.65923	1.07356
Drosha	ENSMUSG00000022191	1.38573	0.822775	0.683283
Pdzd2	ENSMUSG00000022197	4.34454	0.219984	-0.274838
Jph4	ENSMUSG00000022208	3.92053	-0.213668	-0.778879
Adcy4	ENSMUSG00000022220	0.813125	0.874058	0.744396
Sema5a	ENSMUSG00000022231	2.5346	-0.458088	-0.467485
Ctnnd2	ENSMUSG00000022240	1.80574	-0.257851	-1.08487
Matn2	ENSMUSG00000022324	0.860193	-0.176198	-0.74141
Pop1	ENSMUSG00000022325	1.10399	-0.560639	-0.288953
Zfat	ENSMUSG00000022335	2.14614	-0.103775	-0.150395
Atad2	ENSMUSG00000022360	1.14595	0.959519	-1.04853
Mtbp	ENSMUSG00000022369	1.13902	0.736745	1.03403
Asap1	ENSMUSG00000022377	1.30724	0.51813	0.256737
Syngr1	ENSMUSG00000022415	1.07729	-0.699092	0.599626
Smc1b	ENSMUSG00000022432	1.77367	0.241292	0.822018
Fam118a	ENSMUSG00000022434	1.32253	1.37985	0.816856
Ttll1	ENSMUSG00000022442	1.89971	0.264375	-0.114971
Sept3	ENSMUSG00000022456	2.00415	-0.536314	-0.212746
Endou	ENSMUSG00000022468	2.53155	-0.0475675	-0.525902
Rapgef3	ENSMUSG00000022469	2.14968	-0.205108	1.42405
Nckap1l	ENSMUSG00000022488	1.76949	1.37387	1.02625
Zfp251	ENSMUSG00000022526	1.61625	0.164843	-0.0218588
Mefv	ENSMUSG00000022534	1.96034	0.877351	0.419054
Tmem44	ENSMUSG00000022537	1.62187	0.0944508	0.429701
Miox	ENSMUSG00000022613	3.27519	2.2296	2.14982
Shank3	ENSMUSG00000022623	1.81954	0.679412	1.05906
Cblb	ENSMUSG00000022637	0.871104	-0.471596	0.371996
Dubr	ENSMUSG00000022639	2.41816	1.00134	1.68709
Retnlg	ENSMUSG00000022651	1.47453	1.46368	4.77842
Tagln3	ENSMUSG00000022658	1.86018	-0.735617	-0.663402
Gcsam	ENSMUSG00000022659	2.78269	-0.0157305	-0.787392
Cd200	ENSMUSG00000022661	3.11345	0.804943	0.998175
Prkdc	ENSMUSG00000022672	1.36938	0.115147	-0.00845476
Boc	ENSMUSG00000022687	2.47315	-0.0861195	-1.68047
Hira	ENSMUSG00000022702	1.44881	0.335077	-0.304796
Dgcr8	ENSMUSG00000022718	2.05658	0.679411	0.419804
Crybg3	ENSMUSG00000022723	1.25035	0.831414	0.517163
Riox2	ENSMUSG00000022724	0.830447	-0.380708	-0.0843464
Tmem45a	ENSMUSG00000022754	2.30168	-0.490508	-0.322369
Ypel1	ENSMUSG00000022773	0.949655	0.189607	-0.985333
Wdr53	ENSMUSG00000022787	1.38956	0.419348	0.607042
Arhgap31	ENSMUSG00000022799	4.85729	1.39562	1.34686
Lmln	ENSMUSG00000022802	2.88007	-0.735621	0.921553
Abcc5	ENSMUSG00000022822	2.46504	0.679411	0.708149
Hcls1	ENSMUSG00000022831	2.65107	2.7547	-0.120263
Ccdc14	ENSMUSG00000022833	2.79178	1.48677	1.40698
Robo1	ENSMUSG00000022883	0.89708	1.29655	0.0441885
Masp1	ENSMUSG00000022887	0.953302	-0.148977	0.239223
Runx1	ENSMUSG00000022952	2.39069	0.486767	0.814638
Zfp641	ENSMUSG00000022987	1.81224	-0.60069	-0.239906
Enah	ENSMUSG00000022995	4.79277	0.730039	1.62516
Fmnl3	ENSMUSG00000023008	2.88187	0.219982	0.663756
Dip2b	ENSMUSG00000023026	2.02188	0.0110331	-0.107924
Slc4a8	ENSMUSG00000023032	2.95325	1.67941	2.83228
Scn8a	ENSMUSG00000023033	4.08255	0.679412	-0.400371
Krt7	ENSMUSG00000023039	2.17567	3.11237	1.83228
Map3k12	ENSMUSG00000023050	1.28322	-0.227478	0.0146632
Rttn	ENSMUSG00000023066	4.32249	0.816916	0.599627
Cdkn1a	ENSMUSG00000023067	1.38416	2.45613	3.33234
Cep89	ENSMUSG00000023072	1.13707	-0.101022	-0.440451
Abcc1	ENSMUSG00000023088	4.67892	0.942446	0.978137
Slc38a1	ENSMUSG00000023169	3.90268	1.93317	0.806077
Ccl25	ENSMUSG00000023235	0.77698	-0.198253	-0.112029
Slc26a6	ENSMUSG00000023259	1.89461	1.38467	1.66102
Zfp605	ENSMUSG00000023284	1.13902	-0.400756	0.434566
Poc1a	ENSMUSG00000023345	4.27519	1.87205	1.59962
Slc17a9	ENSMUSG00000023393	1.09236	0.193986	1.74647
Cdca3	ENSMUSG00000023505	2.53825	2.49362	-2.30725
Rhebl1	ENSMUSG00000023755	3.15513	0.901804	0.102127
Sfi1	ENSMUSG00000023764	1.66175	0.174175	0.615926
Pisd-ps2	ENSMUSG00000023795	4.09622	-1.05754	-0.40037
Rps6ka2	ENSMUSG00000023809	2.98569	0.389908	0.388123
Park2	ENSMUSG00000023826	0.893208	-1.29084	-0.430748
Agpat4	ENSMUSG00000023827	1.76826	-0.242582	0.429701
Paqr4	ENSMUSG00000023909	1.22078	1.03305	1.55898
Slc25a27	ENSMUSG00000023912	2.16343	0.601409	0.159053
Pla2g7	ENSMUSG00000023913	1.1053	1.46791	2.59962
Tnfrsf21	ENSMUSG00000023915	1.61497	0.819136	0.498342
Satb1	ENSMUSG00000023927	3.23553	-0.132142	-0.272049
Sgo1	ENSMUSG00000023940	1.81127	0.311682	-3.13732
Polh	ENSMUSG00000023953	1.29293	0.053809	-1.98533
Clic5	ENSMUSG00000023959	2.06222	0.115514	-1.48783
Guca1b	ENSMUSG00000023979	1.96327	-1.32058	-2.57028
Abcg1	ENSMUSG00000024030	0.860194	1.94994	0.892407
Slc37a1	ENSMUSG00000024036	2.26718	0.387232	0.670015
Epb41l3	ENSMUSG00000024044	4.04191	1.79489	-0.177978
Myom1	ENSMUSG00000024049	3.99199	-0.0981925	1.75163
Wiz	ENSMUSG00000024050	1.11557	0.00956045	0.424538
Emilin2	ENSMUSG00000024053	1.71132	-0.0861195	0.797565
Smchd1	ENSMUSG00000024054	1.26528	0.355622	-0.660437
Ndc80	ENSMUSG00000024056	2.62313	2.96144	-0.0524473
Clip4	ENSMUSG00000024059	2.89188	1.19037	0.13568
Strn	ENSMUSG00000024077	0.859379	0.21723	0.343895
Washc2	ENSMUSG00000024104	1.27901	0.411825	-0.239312
Abca3	ENSMUSG00000024130	0.875547	0.716337	0.092665
Mapk8ip3	ENSMUSG00000024163	0.843743	0.0343276	0.855279
Ift140	ENSMUSG00000024169	1.02442	0.746874	-0.122073
Zeb1	ENSMUSG00000024238	2.61484	1.19131	1.77547
Tmem178	ENSMUSG00000024245	1.69025	0.605413	0.365162
Thada	ENSMUSG00000024251	2.44623	-0.649894	-0.657531
Zfp871	ENSMUSG00000024298	2.73755	0.198787	0.996515
Adamts10	ENSMUSG00000024299	0.931276	-0.754484	0.599625
Myo1f	ENSMUSG00000024300	2.09295	1.85902	0.169941
Dtna	ENSMUSG00000024302	2.36832	0.231955	-0.40037
Col11a2	ENSMUSG00000024330	1.95874	-0.195052	0.840634
Tmem173	ENSMUSG00000024349	2.93817	1.03305	-0.869854
Dnajc18	ENSMUSG00000024350	0.978	0.2687	1.01466
Cdc23	ENSMUSG00000024370	0.921762	-0.00231784	-1.47533
Zfp521	ENSMUSG00000024420	2.84404	0.057928	0.73713
Spry4	ENSMUSG00000024427	1.93126	-0.61009	1.26948
Pcdh12	ENSMUSG00000024440	1.13607	-0.178569	0.280803
Gabbr1	ENSMUSG00000024462	2.54914	-0.243966	-0.227537
Slc4a9	ENSMUSG00000024485	1.50969	-2.08611	2.4429
Hbegf	ENSMUSG00000024486	2.55966	0.188427	1.794
Ppp2r2b	ENSMUSG00000024500	2.42297	0.0513817	-0.964272
Dpysl3	ENSMUSG00000024501	3.17899	0.310179	-0.354569
Spire1	ENSMUSG00000024533	1.63512	0.264376	-0.0218608
Sncaip	ENSMUSG00000024534	3.62569	0.605413	0.86266
Cep192	ENSMUSG00000024542	3.67514	0.662134	-0.470762
Setbp1	ENSMUSG00000024548	1.84869	0.704947	0.436127
Mapk4	ENSMUSG00000024558	2.23214	-1.60068	-0.580942
Pcyox1l	ENSMUSG00000024579	2.0342	1.06643	0.706541
Nedd4l	ENSMUSG00000024589	1.34435	0.70137	0.393004
Lmnb1	ENSMUSG00000024590	2.18775	1.55773	-0.580944
Hmgxb3	ENSMUSG00000024622	2.14677	-0.724976	-0.368664
Psat1	ENSMUSG00000024640	3.85011	1.40733	1.9034
Incenp	ENSMUSG00000024660	1.95654	1.06987	0.41254
Rab3il1	ENSMUSG00000024663	1.08954	0.200244	0.883418
Tmem216	ENSMUSG00000024667	1.42145	0.205481	-0.48964
Ms4a1	ENSMUSG00000024673	1.27523	0.712834	-3.07844
Lpxn	ENSMUSG00000024696	0.783379	0.83861	0.658519
Ms4a8a	ENSMUSG00000024730	1.27523	0.703259	1.23189
Syt7	ENSMUSG00000024743	2.77117	0.300901	1.30858
Tmem2	ENSMUSG00000024754	2.05203	0.195426	1.37362
Stambpl1	ENSMUSG00000024776	1.22078	0.277671	-1.40037
Cdca5	ENSMUSG00000024791	3.50693	1.54191	1.42559
Kif20b	ENSMUSG00000024795	1.89189	2.45902	0.0850533
Ighmbp2	ENSMUSG00000024831	1.61226	0.890916	1.28243
Pacs1	ENSMUSG00000024855	2.88526	0.0164495	0.351699
Klc2	ENSMUSG00000024862	1.44515	-0.205108	0.687088
Asah2	ENSMUSG00000024887	1.11272	0.269323	0.0109397
Slc29a2	ENSMUSG00000024891	2.32966	0.73386	0.0691136
Efemp2	ENSMUSG00000024909	1.58973	1.4547	0.358618
Ltbp3	ENSMUSG00000024940	0.906587	0.235806	-0.239908
Mark2	ENSMUSG00000024969	1.67744	-0.0114846	0.540997
Pde6c	ENSMUSG00000024992	1.82196	-2.08611	0.00401671
Plce1	ENSMUSG00000024998	1.71457	-0.225729	0.826013
Noc3l	ENSMUSG00000024999	1.63431	0.00133963	0.304882
Hells	ENSMUSG00000025001	2.32151	1.15585	-0.432082
Cyp2c39	ENSMUSG00000025003	1.49761	0.416379	1.55898
Sorbs1	ENSMUSG00000025006	1.6263	-1.23486	-1.76715
Aldh18a1	ENSMUSG00000025007	1.35168	1.28387	0.00728388
Ccnj	ENSMUSG00000025010	1.4647	0.131926	0.159055
Pik3ap1	ENSMUSG00000025017	0.821514	0.353184	-0.269129
Lcor	ENSMUSG00000025019	1.56473	-0.0492863	1.15103
Slit1	ENSMUSG00000025020	2.95703	-1.32058	-1.23044
Hspa12a	ENSMUSG00000025092	1.69025	-0.668504	0.436128
Hdgfl3	ENSMUSG00000025104	1.31475	-0.446118	0.123188
Arhgap19	ENSMUSG00000025154	1.33915	0.923648	0.0830496
Slc16a3	ENSMUSG00000025161	1.33181	1.97807	1.51036
Cd7	ENSMUSG00000025163	1.5542	0.868446	-0.400372
Ankrd2	ENSMUSG00000025172	1.27523	1.09445	-0.499905
R3hcc1l	ENSMUSG00000025184	1.52716	0.0769308	0.344528
Entpd7	ENSMUSG00000025192	2.74336	1.44495	0.703962
Mfsd13a	ENSMUSG00000025227	2.01218	1.13192	0.159055
Sufu	ENSMUSG00000025231	1.1838	0.453852	0.460222
Bbs4	ENSMUSG00000025235	1.00591	0.384668	0.314468
Apex2	ENSMUSG00000025269	2.34561	-0.362408	-0.300838
Atp10a	ENSMUSG00000025324	4.71701	2.16483	1.92155
Kdm5c	ENSMUSG00000025332	1.86409	0.670587	0.63439
Gdf11	ENSMUSG00000025352	2.41817	-1.04757	-1.6634
Dgka	ENSMUSG00000025357	2.87928	0.693767	0.330809
Pmel	ENSMUSG00000025359	4.29357	0.226902	0.986648
Aatk	ENSMUSG00000025375	2.0301	-1.32058	-0.152444
Prim1	ENSMUSG00000025395	1.23775	0.85344	-0.45056
Agap2	ENSMUSG00000025422	3.32444	1.34238	1.40698
Eps8l2	ENSMUSG00000025504	1.08454	0.444946	1.77412
Rbfox3	ENSMUSG00000025576	3.6362	0.176914	1.53453
Tma16	ENSMUSG00000025591	1.83552	0.785453	0.524337
Klhl4	ENSMUSG00000025597	1.32414	0.0308857	-1.08843
Zfp202	ENSMUSG00000025602	4.37671	3.37984	1.68708
Podxl	ENSMUSG00000025608	3.61958	0.292391	1.51216
Atrip	ENSMUSG00000025646	2.52673	0.872057	1.79227
Pfkfb4	ENSMUSG00000025648	1.69025	2.37129	0.986648
Arhgef9	ENSMUSG00000025656	1.9089	-0.429521	-0.0732094
D3Ertd751e	ENSMUSG00000025766	1.42298	-0.278768	0.394805
Slco3a1	ENSMUSG00000025790	1.73756	1.83141	0.822017
Sec61a2	ENSMUSG00000025816	2.18211	0.562055	1.38098
Zfp282	ENSMUSG00000025821	2.96005	-0.104858	0.815354
Arl10	ENSMUSG00000025870	1.03604	-0.446115	0.262591
Mybl1	ENSMUSG00000025912	1.68021	0.679412	-0.525903
Gm4956	ENSMUSG00000025936	1.65246	-0.134173	0.201077
Klf7	ENSMUSG00000025959	1.71349	0.58255	0.69916
Rftn2	ENSMUSG00000025978	3.02523	0.892406	-0.689877
Slc39a10	ENSMUSG00000025986	0.845154	0.781509	0.540731
Ikzf2	ENSMUSG00000025997	4.1407	0.83469	0.78405
Icos	ENSMUSG00000026009	1.58334	-0.0690467	0.79227
Cd28	ENSMUSG00000026012	3.83318	1.18191	1.65852
Col5a2	ENSMUSG00000026042	1.52676	1.27415	-0.460494
Il18rap	ENSMUSG00000026068	3.983	2.00133	2.36515
Il18r1	ENSMUSG00000026070	7.62451	7.64526	6.74268
Il1r2	ENSMUSG00000026073	9.7621	6.70698	7.92454
Rev1	ENSMUSG00000026082	1.34774	-0.139141	-0.218928
Pms1	ENSMUSG00000026098	0.77613	-0.334263	-0.880366
Mgat4a	ENSMUSG00000026110	4.4272	0.638771	-0.400371
Plekhb2	ENSMUSG00000026123	0.91266	0.34541	0.404229
Zfp142	ENSMUSG00000026135	3.46634	-1.47258	-0.474371
Cxcr2	ENSMUSG00000026180	4.89957	4.00131	3.99191
Atic	ENSMUSG00000026192	1.09689	0.619469	0.127557
Glb1l	ENSMUSG00000026200	1.71411	0.691384	0.102126
Speg	ENSMUSG00000026207	2.73694	-1.10908	-1.18886
Obsl1	ENSMUSG00000026211	1.76826	-1.03107	-2.24836
Sp100	ENSMUSG00000026222	0.920344	1.1327	-0.766801
Epha4	ENSMUSG00000026235	4.00102	0.0664386	0.291505
Pde6d	ENSMUSG00000026239	1.00114	0.733451	-1.14839
Cops7b	ENSMUSG00000026240	0.916149	0.272501	0.309439
Serpine2	ENSMUSG00000026249	0.945081	-1.19506	-0.650352
Gpr35	ENSMUSG00000026271	3.25908	1.02045	0.780198
Pask	ENSMUSG00000026274	5.56672	2.07172	2.12318
Inpp5d	ENSMUSG00000026288	2.18058	1.42664	0.921553
Asb1	ENSMUSG00000026311	0.812988	-0.119541	-0.296351
Ccdc93	ENSMUSG00000026339	1.64355	-0.198598	-0.565005
Tfcp2l1	ENSMUSG00000026380	5.39065	1.82625	1.65025
Tnnt2	ENSMUSG00000026414	3.96325	0.968919	0.336594
Ube2t	ENSMUSG00000026429	1.46787	1.17323	-1.31464
Rbbp5	ENSMUSG00000026439	1.07854	0.886569	-0.0448937
Nfasc	ENSMUSG00000026442	3.18715	-0.210962	0.305895
Pik3c2b	ENSMUSG00000026447	2.16802	-0.354804	-0.45786
Ppfia4	ENSMUSG00000026458	1.34234	0.810657	-0.544761
Atp2b4	ENSMUSG00000026463	3.02886	-0.74685	-0.303076
Lamc2	ENSMUSG00000026479	3.04172	0.280863	1.13396
Fam129a	ENSMUSG00000026483	1.24996	0.773929	0.184588
Cdc42bpa	ENSMUSG00000026490	1.91136	0.31168	0.00561777
Vangl2	ENSMUSG00000026556	3.76705	-0.620142	-0.40037
Mpzl1	ENSMUSG00000026566	2.56698	0.628786	2.30388
Nme7	ENSMUSG00000026575	0.944585	-0.355777	0.19037
Selp	ENSMUSG00000026580	2.01218	0.288221	-0.593018
Sell	ENSMUSG00000026581	1.69026	0.480866	-1.35973
Prrx1	ENSMUSG00000026586	2.97565	-0.513229	-0.400372
Soat1	ENSMUSG00000026600	2.08785	1.71368	0.430567
Cenpf	ENSMUSG00000026605	3.45274	1.89442	-1.40036
Tmem206	ENSMUSG00000026627	1.44028	1.14281	1.19909
Lamb3	ENSMUSG00000026639	2.88778	1.08659	0.285518
Cfap126	ENSMUSG00000026649	2.59713	0.826254	1.59962
Ddr2	ENSMUSG00000026674	2.53413	0.438404	-0.293458
Mettl13	ENSMUSG00000026694	1.0185	0.166341	0.00938762
Klhl20	ENSMUSG00000026705	2.25762	0.340995	0.261209
Trdmt1	ENSMUSG00000026723	1.21952	0.0528709	0.310119
Plxdc2	ENSMUSG00000026748	1.1955	-0.815349	-0.106642
Prkcq	ENSMUSG00000026778	2.71882	1.54335	0.277698
Mastl	ENSMUSG00000026779	1.58838	0.442373	-0.859803
Pkn3	ENSMUSG00000026785	1.82776	0.605412	0.406981
Apbb1ip	ENSMUSG00000026786	1.2573	2.34237	1.96368
Odf2	ENSMUSG00000026790	2.18889	0.362938	0.241732
Stxbp1	ENSMUSG00000026797	2.25384	-0.278766	-0.0615715
Med27	ENSMUSG00000026799	1.18907	0.799706	-0.836471
Dnm1	ENSMUSG00000026825	1.04575	-1.16012	-1.31791
Nr4a2	ENSMUSG00000026826	0.772731	-2.16012	-1.84398
Cytip	ENSMUSG00000026832	1.73465	0.888865	0.327546
Lamc3	ENSMUSG00000026840	3.10262	-0.408046	-0.239906
Abl1	ENSMUSG00000026842	1.98675	-0.161599	-0.428663
Phf19	ENSMUSG00000026873	2.23774	-0.497462	-0.193922
Traf1	ENSMUSG00000026875	2.32496	1.23884	-0.741406
Ttll11	ENSMUSG00000026885	3.70517	1.00134	1.26259
Slc4a10	ENSMUSG00000026904	2.53301	-1.25918	-1.754
Notch1	ENSMUSG00000026923	1.07232	0.600556	0.25449
Inpp5e	ENSMUSG00000026925	0.81226	0.788346	0.0357249
Card9	ENSMUSG00000026928	1.1053	1.79489	1.22412
Neb	ENSMUSG00000026950	2.81127	0.599558	-1.01335
Grin1	ENSMUSG00000026959	3.42442	-0.436059	-0.515846
Psd4	ENSMUSG00000026979	1.43074	0.891715	0.701505
Ly75	ENSMUSG00000026980	2.84265	1.54817	0.468381
Galnt3	ENSMUSG00000026994	0.845549	-0.256455	-0.00182332
Frzb	ENSMUSG00000027004	1.44829	-0.0157323	-0.0615715
Stk39	ENSMUSG00000027030	0.878571	0.938973	0.13759
Dhrs9	ENSMUSG00000027068	1.72267	-0.195052	1.09439
Itga6	ENSMUSG00000027111	1.88502	0.633608	0.354513
Kif18a	ENSMUSG00000027115	1.91264	1.29608	0.646932
Slc12a6	ENSMUSG00000027130	0.911624	0.0143299	0.30285
Lpcat4	ENSMUSG00000027134	3.02522	0.863837	-0.400369
Traf6	ENSMUSG00000027164	1.57779	0.164838	0.737128
Pax6	ENSMUSG00000027168	1.96251	-0.342955	-1.21329
Fbn1	ENSMUSG00000027204	2.4838	1.15622	0.336591
Meis2	ENSMUSG00000027210	1.49293	0.0273349	0.710049
Tspan18	ENSMUSG00000027217	1.0122	-0.472587	-0.400371
Slc28a2	ENSMUSG00000027219	1.27523	1.64213	0.524074
Wdr76	ENSMUSG00000027242	2.67666	0.749801	-0.26287
Snap25	ENSMUSG00000027273	2.4976	-0.458088	-0.772339
Jag1	ENSMUSG00000027276	1.16499	-0.915534	-0.569056
Slx4ip	ENSMUSG00000027281	0.999595	-0.0892625	-0.205118
Ubox5	ENSMUSG00000027300	1.62886	0.16484	0.393175
Nusap1	ENSMUSG00000027306	2.9889	1.94244	-1.45926
Adam33	ENSMUSG00000027318	2.05015	0.296085	0.86266
Siglec1	ENSMUSG00000027322	2.14342	2.467	0.492711
Rad51	ENSMUSG00000027323	3.61834	2.25095	0.336592
Rpusd2	ENSMUSG00000027324	2.37474	-0.427497	0.547159
Rassf2	ENSMUSG00000027339	3.04965	1.13192	1.59962
Fermt1	ENSMUSG00000027356	2.35701	-1.32058	-0.552374
Usp50	ENSMUSG00000027364	1.67211	-0.472587	-0.914942
Mal	ENSMUSG00000027375	1.49762	-0.266138	-0.193922
Fbln7	ENSMUSG00000027386	2.80175	0.331491	-0.748291
Cpxm1	ENSMUSG00000027408	0.968252	0.401878	-0.7223
Lpin3	ENSMUSG00000027412	1.13387	0.185303	-1.09003
Napb	ENSMUSG00000027438	2.2852	-1.32058	-0.203976
Slc52a3	ENSMUSG00000027463	1.99142	-0.542974	-0.507284
Tpx2	ENSMUSG00000027469	3.2001	1.87009	-1.92393
Kif3b	ENSMUSG00000027475	1.1353	-0.395227	0.813331
Dnmt3b	ENSMUSG00000027478	2.66653	0.0627425	1.30488
Stmn2	ENSMUSG00000027500	1.12678	-0.420123	-0.584798
Rbm38	ENSMUSG00000027510	0.875824	-0.53358	-0.580945
Zbp1	ENSMUSG00000027514	0.757383	3.03126	-1.12593
Fabp12	ENSMUSG00000027530	0.992831	1.43073	-2.4999
Chmp4c	ENSMUSG00000027536	0.821974	0.0513806	0.711834
Nkain4	ENSMUSG00000027574	3.69019	3.30389	3.10211
Zbtb46	ENSMUSG00000027583	2.77299	0.290847	1.15762
Ggt7	ENSMUSG00000027603	3.82538	0.872057	1.0402
Hps3	ENSMUSG00000027615	1.14559	0.604223	0.506515
Epb41l1	ENSMUSG00000027624	1.25855	-1.00864	0.0814946
Dsn1	ENSMUSG00000027635	1.11911	0.502536	0.291505
Samhd1	ENSMUSG00000027639	0.981239	2.02373	0.334977
Src	ENSMUSG00000027646	1.25214	0.241292	-0.09225
Tti1	ENSMUSG00000027650	2.14397	0.513403	0.361467
Rprd1b	ENSMUSG00000027651	0.943034	0.109715	-0.130535
Dhx35	ENSMUSG00000027655	1.02178	0.31168	-0.177982
Zmat3	ENSMUSG00000027663	1.31885	-0.210963	0.521622
Gnb4	ENSMUSG00000027669	1.02762	0.591463	0.240375
Ocstamp	ENSMUSG00000027670	1.91264	2.09445	2.47409
Ccdc39	ENSMUSG00000027676	0.880371	-1.38287	-0.64323
Mecom	ENSMUSG00000027684	3.81362	-0.127939	-0.207726
Tnik	ENSMUSG00000027692	3.70176	0.2269	-0.0133506
Pld1	ENSMUSG00000027695	1.50704	0.419021	0.370599
Spata5	ENSMUSG00000027722	1.38485	0.046194	0.00990942
Supt20	ENSMUSG00000027751	0.76143	-0.492541	0.16281
Ift80	ENSMUSG00000027778	1.99065	0.270299	0.409522
Dclk1	ENSMUSG00000027797	4.51889	0.181915	0.102129
Nbea	ENSMUSG00000027799	3.38433	-0.0236052	0.536432
Kcnab1	ENSMUSG00000027827	1.56473	-0.0981957	-1.40037
Veph1	ENSMUSG00000027831	3.20269	-1.23812	-0.40037
Serpini1	ENSMUSG00000027834	2.01218	-1.42011	0.550717
Wnt2b	ENSMUSG00000027840	1.17569	-1.64251	-2.13733
Ptpn22	ENSMUSG00000027843	3.88138	0.726718	0.646932
Olfml3	ENSMUSG00000027848	1.60099	1.07995	-0.044229
Sycp1	ENSMUSG00000027855	1.64719	-0.948612	-0.902868
Tspan2	ENSMUSG00000027858	1.42723	-0.0430528	-1.44476
Vangl1	ENSMUSG00000027860	2.83202	1.15585	1.24599
Ptgfrn	ENSMUSG00000027864	0.890965	-0.157858	0.162893
Il6ra	ENSMUSG00000027947	0.8158	0.0221725	2.06025
Sass6	ENSMUSG00000027959	2.35132	-0.472589	-1.26287
Lrrc39	ENSMUSG00000027961	2.4045	-0.276192	-1.8154
Mcub	ENSMUSG00000027994	2.64441	2.13884	1.99194
Egf	ENSMUSG00000028017	4.70305	-0.320583	0.650252
Gstcd	ENSMUSG00000028018	1.47267	1.17511	0.25955
Alpk1	ENSMUSG00000028028	2.01218	0.679412	0.13568
Tbck	ENSMUSG00000028030	1.81679	1.1734	1.06777
Papss1	ENSMUSG00000028032	0.959455	0.622828	0.599625
Arhgef2	ENSMUSG00000028059	2.1473	1.26437	1.41818
Gpatch4	ENSMUSG00000028069	0.836347	1.3853	2.50494
Dclk2	ENSMUSG00000028078	3.22076	-0.683152	-0.177979
Ctsk	ENSMUSG00000028111	0.942656	-0.600693	-0.787395
Mettl14	ENSMUSG00000028114	1.04563	-0.371215	-0.129073
Celf3	ENSMUSG00000028137	1.92199	-0.195055	-0.357304
Tspan5	ENSMUSG00000028152	3.94761	1.5863	1.35451
Dapp1	ENSMUSG00000028159	1.44515	1.49959	-0.542391
Manba	ENSMUSG00000028164	0.809954	-0.508892	0.194697
Rragd	ENSMUSG00000028278	1.91908	-0.513232	-1.7374
Coro2a	ENSMUSG00000028337	3.05948	1.18191	0.383898
Col15a1	ENSMUSG00000028339	2.31829	1.17418	-0.245095
Invs	ENSMUSG00000028344	1.10416	0.245995	0.581246
Tex10	ENSMUSG00000028345	1.42257	0.117532	0.129244
Zfp618	ENSMUSG00000028358	2.43172	-0.797022	-1.07844
Tnc	ENSMUSG00000028364	3.04074	-0.250195	-1.40037
Astn2	ENSMUSG00000028373	3.66293	0.357485	-2.72229
Mpdz	ENSMUSG00000028402	0.810563	0.0209195	-0.321901
Ubap2	ENSMUSG00000028433	2.32966	0.751561	-0.071066
Fancg	ENSMUSG00000028453	2.90569	-0.348601	-0.891359
Unc13b	ENSMUSG00000028456	3.01995	-0.530039	0.498697
Atp8b5	ENSMUSG00000028457	2.09625	1.27396	-0.0900338
Cachd1	ENSMUSG00000028532	2.42546	-0.154577	0.451527
B4galt2	ENSMUSG00000028541	1.07729	-0.213668	-0.0133482
Elavl4	ENSMUSG00000028546	2.94506	-1.27751	-0.274842
Ttc39a	ENSMUSG00000028555	2.13504	0.246454	0.572659
Pdpn	ENSMUSG00000028583	3.2138	2.5863	0.0146663
Podn	ENSMUSG00000028600	1.0862	-0.481048	-2.64828
Ctps	ENSMUSG00000028633	0.989827	0.856716	1.1395
Hivep3	ENSMUSG00000028634	1.42723	-0.420123	-0.499909
Ccdc163	ENSMUSG00000028689	1.57407	0.309462	-1.26913
Nasp	ENSMUSG00000028693	0.850171	0.159323	0.802933
Pik3r3	ENSMUSG00000028698	2.18501	1.21998	1.14019
Rad54l	ENSMUSG00000028702	3.70584	1.06274	-0.169047
Adgrb2	ENSMUSG00000028782	0.912662	0.59695	-0.248369
Zfp362	ENSMUSG00000028799	0.953303	-1.15708	-0.236874
Nipal3	ENSMUSG00000028803	1.42298	0.569228	0.226408
Ago3	ENSMUSG00000028842	1.77291	-0.362008	-0.0514796
Slc9a1	ENSMUSG00000028854	2.41817	0.00134199	-0.127354
Csf3r	ENSMUSG00000028859	2.74088	1.58171	1.31583
Fgr	ENSMUSG00000028874	2.76969	1.58085	0.58595
Smpdl3b	ENSMUSG00000028885	3.51041	1.13884	1.55382
Eya3	ENSMUSG00000028886	2.9885	0.69609	0.78807
Gmeb1	ENSMUSG00000028901	2.72128	0.0466208	0.589133
Cdk14	ENSMUSG00000028926	3.52862	1.13313	-0.169047
Xrcc2	ENSMUSG00000028933	2.7777	1.44495	0.184591
Espn	ENSMUSG00000028943	3.9928	-0.320583	1.01466
Smarcd3	ENSMUSG00000028949	1.25158	-1.35621	-0.803728
Tnfrsf9	ENSMUSG00000028965	3.44512	0.057928	-0.137335
Abcb1b	ENSMUSG00000028970	2.40017	-0.320586	-0.320202
Casz1	ENSMUSG00000028977	2.86017	-0.905542	0.550717
Agtrap	ENSMUSG00000029007	1.11653	1.07173	1.28612
Clcn6	ENSMUSG00000029016	3.12634	-0.238122	0.512163
Morn1	ENSMUSG00000029049	2.01218	-0.0861195	0.599626
Bst1	ENSMUSG00000029082	1.99281	1.52741	0.152169
Prom1	ENSMUSG00000029086	3.4121	0.935751	1.05906
Ablim2	ENSMUSG00000029095	3.13319	0.303904	0.0590586
Htt	ENSMUSG00000029104	2.39466	0.411215	0.464695
Pcdh7	ENSMUSG00000029108	1.16731	0.698777	0.32091
Crmp1	ENSMUSG00000029121	1.92055	0.371292	-0.0133482
Evc	ENSMUSG00000029122	2.15592	0.810657	0.56486
Fosl2	ENSMUSG00000029135	2.35145	0.72888	0.887606
Agbl5	ENSMUSG00000029165	0.805748	-0.183083	-0.606823
Zcchc4	ENSMUSG00000029179	1.89435	0.310767	0.54191
Slc34a2	ENSMUSG00000029188	0.919088	1.49959	2.54214
Rhoh	ENSMUSG00000029204	3.16971	0.861615	0.781829
Apbb2	ENSMUSG00000029207	1.50862	-0.139259	0.563759
Gnpda2	ENSMUSG00000029209	0.879746	-0.199281	0.141775
Srd5a3	ENSMUSG00000029233	1.77014	-0.237333	0.141086
Sult1e1	ENSMUSG00000029272	2.79456	1.44494	3.46751
Crybb3	ENSMUSG00000029352	2.41514	1.36747	0.287683
Tesc	ENSMUSG00000029359	1.06878	-0.209554	-0.044229
Tctn2	ENSMUSG00000029386	4.02294	0.0579258	0.950122
Cdkl2	ENSMUSG00000029403	1.07954	0.545733	-0.828235
Abcb9	ENSMUSG00000029408	0.80957	-0.178567	-0.503465
Wdr66	ENSMUSG00000029442	5.10051	0.753413	0.439162
P2rx7	ENSMUSG00000029468	2.95704	0.401878	-0.0218621
Rnf34	ENSMUSG00000029474	0.75068	0.669888	0.209678
Kdm2b	ENSMUSG00000029475	2.86017	-0.0236052	0.0553058
Mfsd7a	ENSMUSG00000029490	1.61626	-0.876976	-0.236874
Pgam5	ENSMUSG00000029500	0.827773	-0.21625	-0.167713
Cit	ENSMUSG00000029516	4.17807	0.138846	-0.0784435
Chek2	ENSMUSG00000029521	1.08334	-0.0470233	-1.66024
Ccr9	ENSMUSG00000029530	2.40907	-1.2051	-1.5259
Mad1l1	ENSMUSG00000029554	1.81	-0.497462	-1.10081
Oasl2	ENSMUSG00000029561	4.09435	2.86582	0.16791
Fscn1	ENSMUSG00000029581	2.40074	0.46791	0.78405
Pan3	ENSMUSG00000029647	1.53957	-0.102684	0.543668
Flt1	ENSMUSG00000029648	1.10346	-0.39614	0.976437
Mtus2	ENSMUSG00000029651	1.43698	0.807995	-0.961087
Ing3	ENSMUSG00000029670	0.869376	0.59402	0.316553
Auts2	ENSMUSG00000029673	4.25502	-0.683154	0.9322
Limk1	ENSMUSG00000029674	2.59714	0.881046	1.08505
Eln	ENSMUSG00000029675	3.51806	-1.47258	-0.400371
Ssc4d	ENSMUSG00000029699	2.17264	1.54614	0.156021
Cux1	ENSMUSG00000029705	1.15629	-0.230076	0.491911
Plxna4	ENSMUSG00000029765	3.32138	0.049781	-0.114069
Ahcyl2	ENSMUSG00000029772	2.21739	0.0036833	-0.642449
Tmem209	ENSMUSG00000029782	0.79891	0.429215	0.330128
Cep41	ENSMUSG00000029790	2.48611	0.867039	0.383898
Herc3	ENSMUSG00000029804	1.58444	-0.408645	-0.637074
Osbpl3	ENSMUSG00000029822	3.86015	1.44495	1.73713
Slc13a4	ENSMUSG00000029843	3.72977	0.718941	-1.57029
Casp2	ENSMUSG00000029863	1.1497	0.231953	0.336591
Hpgds	ENSMUSG00000029919	1.71579	0.363911	1.14982
Rab19	ENSMUSG00000029923	2.46163	0.628786	-0.557913
Tbxas1	ENSMUSG00000029925	1.55743	1.35915	0.3683
Prickle2	ENSMUSG00000030020	3.09963	-0.513228	-1.8154
Adamts9	ENSMUSG00000030022	3.83072	-0.557625	-1.12284
Arhgap25	ENSMUSG00000030047	1.89189	1.85391	0.0249322
Aplf	ENSMUSG00000030051	1.20308	-0.00571395	-0.548471
Foxp1	ENSMUSG00000030067	0.83466	0.173489	1.08938
Plxna1	ENSMUSG00000030084	1.89189	0.52741	0.940662
Slc41a3	ENSMUSG00000030089	0.891905	1.31168	2.42744
Nup210	ENSMUSG00000030091	2.78775	0.469194	0.750405
Tuba8	ENSMUSG00000030137	1.27523	1.01284	1.64227
Clec4e	ENSMUSG00000030142	5.198	4.26436	2.05905
Clec4d	ENSMUSG00000030144	4.04776	3.82915	5.05082
Clec4b1	ENSMUSG00000030147	3.7563	2.07172	2.12318
Cd69	ENSMUSG00000030156	0.97715	0.842911	0.125696
Rad52	ENSMUSG00000030166	1.58838	0.349263	0.336591
Erc1	ENSMUSG00000030172	1.55883	0.030226	0.529033
Ccdc77	ENSMUSG00000030177	2.74626	0.703258	-1.91494
Etv6	ENSMUSG00000030199	1.21783	1.48677	0.512642
Bcl2l14	ENSMUSG00000030200	3.12022	2.20992	0.336594
Emp1	ENSMUSG00000030208	1.0122	2.42943	0.663756
Atf7ip	ENSMUSG00000030213	1.37163	0.17984	1.02671
Ptpro	ENSMUSG00000030223	1.27523	1.0361	0.100055
Pik3c2g	ENSMUSG00000030228	1.90356	0.419544	-0.166702
Rad18	ENSMUSG00000030254	2.01938	0.357484	-0.593018
Srgap3	ENSMUSG00000030257	2.39427	0.558106	0.00298231
Lrmp	ENSMUSG00000030263	2.20963	1.92227	0.184589
Ttll3	ENSMUSG00000030276	0.912663	0.231955	0.216299
C2cd5	ENSMUSG00000030279	1.57502	0.260582	0.760687
Far2	ENSMUSG00000030303	1.85072	-1.08611	-0.487833
Tmtc1	ENSMUSG00000030306	3.69023	-0.114133	-0.0133482
Caprin2	ENSMUSG00000030309	2.05283	-0.806014	-0.26913
Tamm41	ENSMUSG00000030316	2.69881	1.30946	0.0652908
Mbd4	ENSMUSG00000030322	3.64133	1.13007	0.940662
Ift122	ENSMUSG00000030323	3.19879	1.28709	0.492711
Klrb1c	ENSMUSG00000030325	1.27523	-0.320585	0.271003
Ing4	ENSMUSG00000030330	4.53711	1.41638	1.18459
Cd27	ENSMUSG00000030336	1.5074	0.374559	-1.09225
Vamp1	ENSMUSG00000030337	2.04075	-0.320587	-0.26287
Strn4	ENSMUSG00000030374	1.77504	0.0637521	-0.577912
Nova2	ENSMUSG00000030411	2.64242	-0.143708	0.0302615
Pglyrp1	ENSMUSG00000030413	3.17135	3.50383	2.05905
Cyp2b10	ENSMUSG00000030483	1.48094	0.280862	5.77503
Zfp108	ENSMUSG00000030486	2.15973	1.10825	1.2915
Crtc3	ENSMUSG00000030527	1.61309	-0.0147797	0.372215
Blm	ENSMUSG00000030528	0.869324	1.30167	-0.774769
Vps33b	ENSMUSG00000030534	1.57705	-0.117771	-0.573705
Sema4b	ENSMUSG00000030539	0.996928	-0.509621	0.966407
Synm	ENSMUSG00000030554	3.80173	1.45702	1.37723
Sipa1l3	ENSMUSG00000030583	2.69025	0.300901	0.147114
Dpf1	ENSMUSG00000030584	1.3907	-0.998651	-0.312908
Ryr1	ENSMUSG00000030592	4.50692	1.34926	0.462124
Sytl2	ENSMUSG00000030616	3.15656	0.186374	-0.400371
Nucb2	ENSMUSG00000030659	1.25911	1.40188	2.17655
Pik3c2a	ENSMUSG00000030660	1.31361	-0.808138	0.191642
Kif22	ENSMUSG00000030677	3.19659	1.46791	-0.0524473
Sez6l2	ENSMUSG00000030683	2.64959	0.094454	0.336594
Kctd13	ENSMUSG00000030685	1.20811	0.0779633	-1.27484
Nupr1	ENSMUSG00000030717	3.71997	2.76687	2.40698
Nfatc2ip	ENSMUSG00000030722	1.12467	0.364776	0.235662
Syt3	ENSMUSG00000030731	2.30167	0.20993	1.47409
Myo7a	ENSMUSG00000030761	1.05738	0.369727	0.184588
Disp1	ENSMUSG00000030768	1.0122	0.872057	0.599626
Pak1	ENSMUSG00000030774	2.20237	1.5509	0.694782
Tgfb1i1	ENSMUSG00000030782	1.72587	-0.183079	0.0850558
Tead2	ENSMUSG00000030796	2.46922	0.349264	-0.689877
Stx1b	ENSMUSG00000030806	3.96551	0.863837	0.840634
Fbxl19	ENSMUSG00000030811	2.02586	0.987534	0.907747
Cpxm2	ENSMUSG00000030862	1.39653	0.560768	-2.06333
Gga2	ENSMUSG00000030872	2.74088	0.274155	0.539504
Dnhd1	ENSMUSG00000030882	4.14966	0.0419854	-0.748291
Pdzd9	ENSMUSG00000030887	1.37144	0.178984	0.951097
Crym	ENSMUSG00000030905	1.17305	-1.11414	-1.25951
Fam53b	ENSMUSG00000030956	0.901772	0.354316	0.410591
Usp9x	ENSMUSG00000031010	1.166	-0.620149	0.327545
Fadd	ENSMUSG00000031077	1.14517	0.493856	0.775067
Dock11	ENSMUSG00000031093	3.10167	1.4785	0.763124
Tnni2	ENSMUSG00000031097	1.39069	1.80869	0.847553
Smarca1	ENSMUSG00000031099	2.15492	-0.320585	-1.13733
Elf4	ENSMUSG00000031103	2.84405	0.881046	1.03258
Slc25a14	ENSMUSG00000031105	2.08257	0.209927	1.30006
Stk26	ENSMUSG00000031112	0.904394	1.10164	-0.0900326
Cacna1f	ENSMUSG00000031142	3.60352	0.679413	0.599626
Syp	ENSMUSG00000031144	2.93513	1.33934	-0.400372
Plp2	ENSMUSG00000031146	0.80575	0.316843	0.287683
Ccdc120	ENSMUSG00000031150	0.938196	0.849337	2.95717
Porcn	ENSMUSG00000031169	0.887714	-0.572126	-0.928752
F8	ENSMUSG00000031196	1.29692	0.577532	-0.052451
Heph	ENSMUSG00000031209	1.48544	-0.600695	-0.81541
Ophn1	ENSMUSG00000031214	2.03571	-0.381129	0.0822262
Nox1	ENSMUSG00000031257	4.94236	1.75741	0.751629
Btk	ENSMUSG00000031264	2.8569	1.47409	-0.400373
Pak3	ENSMUSG00000031284	3.53823	-1.6425	-1.30726
Il13ra2	ENSMUSG00000031289	1.05705	-1.5685	-0.400371
Cdkl5	ENSMUSG00000031292	1.46399	0.227715	-0.145117
Map3k15	ENSMUSG00000031303	2.54823	-1.12794	-0.885797
Taf1	ENSMUSG00000031314	0.847605	-0.0704759	-0.275339
Gabra3	ENSMUSG00000031343	1.52676	-0.0124634	-0.09225
Zfp185	ENSMUSG00000031351	1.75634	-1.73561	0.300067
Car5b	ENSMUSG00000031373	1.01604	-0.0575538	-0.15346
Bgn	ENSMUSG00000031375	1.20367	0.91009	0.779855
Abcd1	ENSMUSG00000031378	1.20191	1.00912	-0.055239
Vegfd	ENSMUSG00000031380	2.45963	0.54191	1.09439
G6pdx	ENSMUSG00000031400	3.81952	1.98522	-0.0784454
Angpt2	ENSMUSG00000031465	2.14968	0.41638	-0.284892
Tpte	ENSMUSG00000031481	4.10809	0.379853	1.38098
Rab11fip1	ENSMUSG00000031488	1.31605	0.0334634	-0.344159
Cd209a	ENSMUSG00000031494	1.44769	-1.54297	-1.62276
Tnfsf13b	ENSMUSG00000031497	2.69025	-0.387699	-0.274841
Col4a1	ENSMUSG00000031502	1.10152	0.883342	0.572943
Col4a2	ENSMUSG00000031503	1.4375	0.426646	-1.20772
Ptpn7	ENSMUSG00000031506	3.32388	1.37331	0.46636
Ap3m2	ENSMUSG00000031539	1.22078	-0.320586	0.538225
Plekha2	ENSMUSG00000031557	3.67891	2.40733	2.43251
Slit2	ENSMUSG00000031558	4.581	0.264377	0.822018
Fgfr1	ENSMUSG00000031565	1.17855	-0.0147797	0.360437
Star	ENSMUSG00000031574	1.02469	-1.93725	-1.11658
Pdgfrl	ENSMUSG00000031595	3.43747	-0.542974	0.0402009
Ednra	ENSMUSG00000031616	0.780872	0.448086	0.320471
Cenpu	ENSMUSG00000031629	2.41271	0.749802	0.365162
Lrp2bp	ENSMUSG00000031637	0.954862	0.378409	-1.8598
Sh3rf1	ENSMUSG00000031642	3.64019	1.12687	1.59962
Adcy7	ENSMUSG00000031659	1.04225	1.11798	-0.0937122
Cdh11	ENSMUSG00000031673	4.27519	1.67941	1.12319
Slc10a7	ENSMUSG00000031684	1.17192	0.607261	-0.282193
Tbc1d9	ENSMUSG00000031709	1.61009	1.41247	0.539919
Zfp821	ENSMUSG00000031728	3.6045	1.67941	1.75716
Phlpp2	ENSMUSG00000031732	2.52032	0.282077	0.910827
Gnao1	ENSMUSG00000031748	1.45455	-0.823087	-0.557099
St3gal2	ENSMUSG00000031749	1.78163	-0.193208	0.0202013
Cdyl2	ENSMUSG00000031758	3.22272	1.19398	2.00172
Adgrg1	ENSMUSG00000031785	3.17135	1.09445	2.74258
Crispld2	ENSMUSG00000031825	2.69717	-0.21367	0.484149
Taf1c	ENSMUSG00000031832	1.75634	-0.735619	0.921553
Cdh13	ENSMUSG00000031841	2.05762	0.0799515	-1.72229
Map3k21	ENSMUSG00000031853	2.14195	0.235807	0.556557
Pbx4	ENSMUSG00000031860	2.57477	-0.320582	-0.293455
Lpar2	ENSMUSG00000031861	1.2237	-0.983546	0.0521397
Car7	ENSMUSG00000031883	2.45578	-0.420118	-0.985329
Slc7a6	ENSMUSG00000031904	5.21117	0.679413	1.76955
Vstm5	ENSMUSG00000031937	2.36831	0.527411	1.36516
Tbx20	ENSMUSG00000031965	3.87786	0.463684	1.28768
Ccsap	ENSMUSG00000031971	2.48032	-0.583615	-0.663402
St14	ENSMUSG00000031995	2.5864	1.55388	1.01466
Thy1	ENSMUSG00000032011	0.779537	1.49986	-0.669559
Grik4	ENSMUSG00000032017	4.33852	0.679413	-1.1008
Clmp	ENSMUSG00000032024	3.76264	0.801403	0.156021
Plet1	ENSMUSG00000032068	1.07214	0.189606	-0.222376
Tmprss4	ENSMUSG00000032091	2.58332	2.95951	1.65025
Cd3e	ENSMUSG00000032093	3.56643	0.075343	-1.32637
Chek1	ENSMUSG00000032113	3.16503	1.00134	-1.48783
Fez1	ENSMUSG00000032118	3.75489	-0.905542	-0.219799
Hinfp	ENSMUSG00000032119	1.42419	0.0753401	-0.340873
Slc37a2	ENSMUSG00000032122	2.91805	0.289467	-0.560835
Pde4a	ENSMUSG00000032177	4.92726	0.778949	2.00172
Carm1	ENSMUSG00000032185	2.65882	-0.930637	-1.17089
Gnb5	ENSMUSG00000032192	2.01218	-0.0310786	0.822018
Rab27a	ENSMUSG00000032202	1.1053	0.460099	1.618
Ccnb2	ENSMUSG00000032218	1.26538	2.0647	-2.69315
Mns1	ENSMUSG00000032221	3.7126	1.76687	-0.284892
Fam81a	ENSMUSG00000032224	4.07566	1.56694	2.95012
Calml4	ENSMUSG00000032246	0.798795	1.30877	1.55382
Kif23	ENSMUSG00000032254	2.07492	1.73188	-0.833332
Lca5	ENSMUSG00000032258	2.56757	-0.320585	0.535496
Thsd4	ENSMUSG00000032289	4.09498	0.46791	0.532513
Ptpn9	ENSMUSG00000032290	1.49762	0.755178	0.450761
Mpi	ENSMUSG00000032306	1.17884	0.0647016	1.24701
Tmem266	ENSMUSG00000032313	1.82775	0.057928	0.599627
Hmg20a	ENSMUSG00000032329	1.53157	-0.284965	0.152166
Col12a1	ENSMUSG00000032332	2.70635	0.603462	-0.242833
Loxl1	ENSMUSG00000032334	2.36832	0.901804	0.152169
Mb21d1	ENSMUSG00000032344	1.60453	2.11852	1.51389
Lrrc1	ENSMUSG00000032352	1.31587	0.0736918	-0.575459
Plod2	ENSMUSG00000032374	1.73128	1.20779	0.453775
Plscr4	ENSMUSG00000032377	0.852888	-0.370629	-0.502254
Csnk1g1	ENSMUSG00000032384	3.19205	-1.12204	-1.04571
Zwilch	ENSMUSG00000032400	4.63976	2.24012	0.921553
Rasa2	ENSMUSG00000032413	1.01957	-0.021028	0.221114
Ube2cbp	ENSMUSG00000032415	2.98443	0.193987	1.1142
Slc25a36	ENSMUSG00000032449	2.07786	0.284003	-0.0356102
Mras	ENSMUSG00000032470	1.62752	1.45574	0.311823
Cdc25a	ENSMUSG00000032477	1.44769	-1.04994	0.916966
Kif9	ENSMUSG00000032489	5.43916	1.59695	1.28768
Wdr48	ENSMUSG00000032512	1.25714	-0.204074	-1.55688
Nktr	ENSMUSG00000032525	2.21535	-0.442924	1.52747
Topbp1	ENSMUSG00000032555	0.796929	0.528994	-0.868761
Nphp3	ENSMUSG00000032558	1.90246	-0.260882	0.019734
Rbm6	ENSMUSG00000032582	0.971136	-0.273978	0.464273
Thsd7a	ENSMUSG00000032625	5.19574	0.95952	2.21853
Colgalt2	ENSMUSG00000032649	1.52676	1.04198	0.1142
March3	ENSMUSG00000032656	3.67208	0.357487	0.447624
Oas3	ENSMUSG00000032661	1.97783	1.20666	-0.0284032
Oas2	ENSMUSG00000032690	1.34816	0.454345	-0.644298
Nlrp3	ENSMUSG00000032691	2.49759	1.91645	0.599627
Syde1	ENSMUSG00000032714	0.78543	0.219982	0.973083
Mansc1	ENSMUSG00000032718	2.66424	2.15746	1.49271
Folr2	ENSMUSG00000032725	1.02284	2.27325	-0.83333
Snx33	ENSMUSG00000032733	1.22632	0.196202	0.221113
Ablim3	ENSMUSG00000032735	1.11769	0.740293	0.483111
Gab3	ENSMUSG00000032750	2.44513	1.35184	0.599626
Lama1	ENSMUSG00000032796	1.63118	0.328246	-2.93286
Slc10a3	ENSMUSG00000032806	2.84674	0.679413	0.872644
Fanca	ENSMUSG00000032815	5.87343	1.26437	0.921553
Ank2	ENSMUSG00000032826	4.39181	1.09812	-0.555651
Ppp1r9a	ENSMUSG00000032827	1.70553	0.363227	0.420075
Trpc1	ENSMUSG00000032839	1.18776	0.176914	-1.1659
Prr5l	ENSMUSG00000032841	2.8761	1.71503	1.48715
Abcc4	ENSMUSG00000032849	1.18881	0.275514	1.76955
Pkd1	ENSMUSG00000032855	2.4224	-0.683156	0.0385102
Arhgef17	ENSMUSG00000032875	2.27521	-1.02102	1.22111
Rims3	ENSMUSG00000032890	1.32585	0.778947	0.674914
Lrig2	ENSMUSG00000032913	2.23375	-0.131555	0.0953203
Foxj3	ENSMUSG00000032998	1.07035	-0.270315	0.267428
Sox10	ENSMUSG00000033006	1.34234	-0.542974	0.18459
Gas7	ENSMUSG00000033066	4.12069	-0.861149	0.300067
Senp1	ENSMUSG00000033075	2.65834	0.0854049	1.07211
Clec1a	ENSMUSG00000033082	0.900486	0.707426	1.3109
Atg9a	ENSMUSG00000033124	1.25214	-1.25347	-0.269127
Kbtbd12	ENSMUSG00000033182	1.35812	-0.952854	-1.10664
Ttc28	ENSMUSG00000033209	2.37955	-0.835158	-0.0218621
Ttf2	ENSMUSG00000033222	1.73862	0.00134066	-0.131885
Szt2	ENSMUSG00000033253	1.22276	0.938146	-0.349746
Ptprm	ENSMUSG00000033278	1.17837	0.21998	0.663755
Rpgrip1l	ENSMUSG00000033282	0.93728	0.6531	-0.236255
Chst2	ENSMUSG00000033350	1.25855	-0.271676	0.970463
Pus7l	ENSMUSG00000033356	2.18379	0.075343	-0.478373
Usp37	ENSMUSG00000033364	3.55052	0.527408	-0.100814
Fntb	ENSMUSG00000033373	2.96525	0.393109	-0.956763
Clasp2	ENSMUSG00000033392	1.78404	0.285747	-0.247295
Spg11	ENSMUSG00000033396	3.73255	-0.806009	0.455236
Ctdspl2	ENSMUSG00000033411	0.782835	-0.580151	-0.236256
Antxr1	ENSMUSG00000033420	2.87512	0.723806	0.432516
Specc1l	ENSMUSG00000033444	0.765934	0.343544	-0.0828921
Tagap	ENSMUSG00000033450	1.60172	1.19398	-3.20771
Adamts15	ENSMUSG00000033453	2.8254	-0.668504	0.315834
Fan1	ENSMUSG00000033458	3.30495	-0.998651	-0.940936
Catsper2	ENSMUSG00000033486	1.45717	-0.546863	-0.0326425
Cdc14a	ENSMUSG00000033502	1.532	0.401309	-0.159366
Ppip5k1	ENSMUSG00000033526	3.0263	0.272236	0.19245
Angptl1	ENSMUSG00000033544	1.71883	-0.505009	-0.137338
Fam20b	ENSMUSG00000033557	4.25095	1.23195	1.44762
Adgrb3	ENSMUSG00000033569	4.17467	-0.320582	-0.515846
Igf2bp2	ENSMUSG00000033581	3.91078	1.22961	1.74646
Rfwd3	ENSMUSG00000033596	1.39254	0.464967	0.352444
Map3k13	ENSMUSG00000033618	3.60512	0.738306	1.10213
Pdpr	ENSMUSG00000033624	3.07325	-1.07061	0.618991
AW554918	ENSMUSG00000033632	0.835319	-0.066831	-1.34592
Piwil2	ENSMUSG00000033644	4.89967	0.094454	1.51716
Vps8	ENSMUSG00000033653	2.50755	0.325128	1.20002
Zfp7	ENSMUSG00000033669	2.41272	-0.405475	-0.442193
Gabrb3	ENSMUSG00000033676	1.53022	-1.44088	-0.914945
Arhgap39	ENSMUSG00000033697	0.938195	-0.0726607	0.00561777
Stard9	ENSMUSG00000033705	3.20073	0.706378	-0.455868
Sfxn5	ENSMUSG00000033720	1.95258	0.0285612	0.49271
Vav3	ENSMUSG00000033721	1.60046	-0.53471	0.718924
Sf3b3	ENSMUSG00000033732	1.46367	-0.124802	0.908069
Recql4	ENSMUSG00000033762	2.2752	-0.0575485	0.525626
Mtss1l	ENSMUSG00000033763	1.31829	-0.277517	-0.921203
Nrxn2	ENSMUSG00000033768	1.73963	-0.39555	-0.797263
Exoc6b	ENSMUSG00000033769	3.93001	0.679412	0.699161
Tlr13	ENSMUSG00000033777	1.60172	2.38512	2.07767
Dysf	ENSMUSG00000033788	3.22719	1.67941	0.674914
Atp7a	ENSMUSG00000033792	4.1547	-0.213668	0.806077
Dnah8	ENSMUSG00000033826	5.43338	-1.15065	-1.23044
Rbm46	ENSMUSG00000033882	2.67209	0.444949	1.08505
D3Ertd254e	ENSMUSG00000033883	1.30134	-0.101022	0.486616
Mapkbp1	ENSMUSG00000033902	2.97317	0.901804	1.08505
Zswim5	ENSMUSG00000033948	5.36617	1.00134	0.599627
Trim36	ENSMUSG00000033949	3.22483	0.115514	0.370145
Cdkl4	ENSMUSG00000033966	2.95802	0.075343	-0.741406
Rnf225	ENSMUSG00000033967	3.81492	0.831416	1.82202
Gria2	ENSMUSG00000033981	1.92292	-0.612768	-0.474374
Ttc37	ENSMUSG00000033991	1.436	-0.33829	0.112438
Lyl1	ENSMUSG00000034041	0.891905	1.52741	1.95012
Phka1	ENSMUSG00000034055	0.959202	-0.45691	-1.30874
Ypel4	ENSMUSG00000034059	3.90866	-1.02102	-0.0133482
Poglut1	ENSMUSG00000034064	0.756542	0.495547	0.938713
Farp2	ENSMUSG00000034066	2.23569	-0.442577	0.579997
Kctd7	ENSMUSG00000034110	1.65784	0.509487	-0.432795
Vav1	ENSMUSG00000034116	1.42525	1.75168	0.994763
Tspan8	ENSMUSG00000034127	2.09524	0.246454	1.28768
Ino80	ENSMUSG00000034154	1.74126	0.307442	-0.254944
Nsf	ENSMUSG00000034187	1.26621	0.321648	0.0773267
Gas2l1	ENSMUSG00000034201	1.16157	0.242348	1.24872
Atm	ENSMUSG00000034218	3.48331	-0.0492844	0.549
Usp54	ENSMUSG00000034235	4.23713	-0.150661	0.506516
Flvcr2	ENSMUSG00000034258	1.58033	-0.844149	-0.0910465
Fhod3	ENSMUSG00000034295	1.57478	0.023368	-1.64137
Fam53c	ENSMUSG00000034300	0.795622	0.204873	1.13266
Ccdc15	ENSMUSG00000034303	2.05949	0.553881	1.10213
Kif4	ENSMUSG00000034311	3.83071	1.77457	-0.400369
Trim59	ENSMUSG00000034317	1.6078	0.509488	-1.57029
Slc26a2	ENSMUSG00000034320	1.22582	0.416377	1.08921
Brip1	ENSMUSG00000034329	1.46605	0.416377	-0.490571
Plcg2	ENSMUSG00000034330	3.66293	1.56694	-0.0218608
Ina	ENSMUSG00000034336	3.72488	-0.0981925	-0.110865
Cbl	ENSMUSG00000034342	1.06586	0.564882	0.360686
Cpne2	ENSMUSG00000034361	0.935381	0.246454	0.775475
Wdr5b	ENSMUSG00000034379	1.75634	1.10568	0.506517
Parp14	ENSMUSG00000034422	0.766831	1.34848	0.350201
Myo15b	ENSMUSG00000034427	5.33407	1.09445	1.10212
Cyb561a3	ENSMUSG00000034445	2.66425	-0.320585	-0.705225
Eda2r	ENSMUSG00000034457	2.87787	1.75741	-0.570295
Hmgxb4	ENSMUSG00000034518	1.20811	0.570477	0.606168
Gjc1	ENSMUSG00000034520	2.45106	-0.790067	-1.76293
Ccpg1	ENSMUSG00000034563	3.80572	0.849337	1.45761
Ptpn13	ENSMUSG00000034573	3.11651	0.223734	0.0146646
Exph5	ENSMUSG00000034584	3.98025	-0.320583	0.921553
Myo5a	ENSMUSG00000034593	3.76552	1.26437	0.547159
Ppp1r18	ENSMUSG00000034595	1.09777	1.17482	1.17789
Ppm1h	ENSMUSG00000034613	3.22821	1.35979	0.972434
Pik3ip1	ENSMUSG00000034614	2.60777	1.20993	1.4297
Cacna1a	ENSMUSG00000034656	1.37341	-1.30041	0.136379
Dbn1	ENSMUSG00000034675	0.973202	-0.27328	-0.606823
Fras1	ENSMUSG00000034687	1.72545	0.0400008	-1.02598
Sirt6	ENSMUSG00000034748	1.32031	-0.12794	-1.62276
Mast4	ENSMUSG00000034751	4.77623	-0.224371	0.870927
Dsg1c	ENSMUSG00000034774	1.79665	-3.35032	-0.970688
Gna15	ENSMUSG00000034792	0.77516	0.612298	-1.63741
Art3	ENSMUSG00000034842	1.41961	-0.14225	-1.47837
Ttc21b	ENSMUSG00000034848	1.1209	0.588808	-1.11658
Ano8	ENSMUSG00000034863	1.1642	0.679412	-0.177979
Tbxa2r	ENSMUSG00000034881	1.15975	-0.114133	-0.293455
Ncaph	ENSMUSG00000034906	3.1358	1.89091	-0.478373
Pygo1	ENSMUSG00000034910	2.11428	1.28032	-1.4999
Rtkn	ENSMUSG00000034930	1.67298	-0.189341	-1.98533
Dhx8	ENSMUSG00000034931	0.797184	0.190716	0.045342
Rubcnl	ENSMUSG00000034959	4.30267	0.885863	0.358619
Kri1	ENSMUSG00000035047	1.11348	-0.0795775	-0.215947
Rrp12	ENSMUSG00000035049	1.1497	-0.144266	1.64926
Dhx57	ENSMUSG00000035051	1.2233	0.286069	0.102125
Zc4h2	ENSMUSG00000035062	1.47162	0.586304	1.15421
Eef2k	ENSMUSG00000035064	0.950504	-0.560987	-0.872442
Xkr6	ENSMUSG00000035067	2.09965	0.00134129	1.10742
Dcbld2	ENSMUSG00000035107	5.37202	2.41637	3.30005
Wnk4	ENSMUSG00000035112	3.05948	-0.0981925	-1.11086
Gcfc2	ENSMUSG00000035125	1.18503	-0.117053	-0.235314
Wdr78	ENSMUSG00000035126	2.48934	-1.96443	-1.72229
Zc3h12c	ENSMUSG00000035164	1.96379	-0.0750112	-0.0933969
Tanc1	ENSMUSG00000035168	3.09128	0.768416	0.663755
Trim13	ENSMUSG00000035235	2.86016	2.10262	2.42559
Scai	ENSMUSG00000035236	0.943033	-0.174737	-0.431401
Neu3	ENSMUSG00000035239	0.998391	1.35318	0.988667
Raver2	ENSMUSG00000035275	1.72839	-0.0835471	0.520191
Adrb1	ENSMUSG00000035283	1.57478	1.90971	0.484149
Vps13c	ENSMUSG00000035284	1.5015	-0.524946	-0.441794
Wdr38	ENSMUSG00000035295	1.57161	-0.481048	0.305895
Gdpd5	ENSMUSG00000035314	3.39066	1.95952	1.2517
NA	ENSMUSG00000035349	1.95476	-0.977697	0.564001
Ccl7	ENSMUSG00000035373	4.64431	5.94617	5.45758
Pcsk7	ENSMUSG00000035382	1.1053	0.794888	0.763601
Haus8	ENSMUSG00000035439	1.69026	1.6321	1.51579
Myo1d	ENSMUSG00000035441	2.26216	1.19788	0.599625
Fignl1	ENSMUSG00000035455	3.96032	2.89573	-0.680477
Stab2	ENSMUSG00000035459	0.787735	-0.131827	0.115748
Tab3	ENSMUSG00000035476	1.04846	0.0878769	0.341828
Slc12a8	ENSMUSG00000035506	3.17853	-0.490508	0.599626
Capn5	ENSMUSG00000035547	1.64445	0.888865	0.885028
Cnot3	ENSMUSG00000035632	0.855328	0.349263	1.31678
Zswim4	ENSMUSG00000035671	1.53825	0.527411	1.2777
Supt16	ENSMUSG00000035726	2.35539	0.527408	-0.189807
Ggta1	ENSMUSG00000035778	1.09236	0.353184	-0.207728
Acta2	ENSMUSG00000035783	1.93418	2.11798	-1.25598
Cep19	ENSMUSG00000035790	1.49762	0.938146	1.56045
Misp	ENSMUSG00000035852	3.35316	2.95242	2.26258
Syt1	ENSMUSG00000035864	1.95496	0.277671	-0.50421
Zhx3	ENSMUSG00000035877	0.792915	-0.46225	0.0505394
Dcdc2a	ENSMUSG00000035910	1.36164	-0.320587	-0.600672
Bbs9	ENSMUSG00000035919	2.4976	0.893537	1.14559
Gm7008	ENSMUSG00000035983	1.19276	-0.242582	-0.98533
Ripor2	ENSMUSG00000036006	2.16333	-0.177224	-1.14453
Tmtc2	ENSMUSG00000036019	1.21751	-0.149317	-0.412549
Fmnl2	ENSMUSG00000036053	1.58335	0.887006	0.564859
Zranb3	ENSMUSG00000036086	1.71334	-0.0653308	-0.37729
Hyal3	ENSMUSG00000036091	1.62613	-3.84412	-1.92393
Myrf	ENSMUSG00000036098	1.23543	-0.765371	0.194369
Mgat5	ENSMUSG00000036155	2.48881	0.709785	1.59962
Prickle1	ENSMUSG00000036158	1.10224	0.20616	1.0116
Pphln1	ENSMUSG00000036167	0.884537	0.773738	0.477634
Ccdc38	ENSMUSG00000036168	3.83319	-0.527033	0.86266
Cd200r3	ENSMUSG00000036172	1.62613	-0.320585	-1.602
Kctd1	ENSMUSG00000036225	1.51878	-0.478126	-0.557913
Lrrk2	ENSMUSG00000036273	2.3986	0.100876	-0.781463
Snapc4	ENSMUSG00000036281	1.2893	-0.0861215	0.156019
Slc18a1	ENSMUSG00000036330	1.37433	-0.140016	-0.307265
Csgalnact1	ENSMUSG00000036356	1.7814	-0.0892602	0.361467
P2ry14	ENSMUSG00000036381	2.27958	0.840566	0.0277194
Hif1an	ENSMUSG00000036450	1.24281	0.00134016	0.0146632
Arhgap26	ENSMUSG00000036452	0.854751	0.433392	-0.582578
Megf11	ENSMUSG00000036466	2.14276	-0.398586	-0.478373
Fam13b	ENSMUSG00000036501	1.51518	-0.54298	0.854046
Card11	ENSMUSG00000036526	0.834662	1.18637	-0.560835
Adamts2	ENSMUSG00000036545	1.31042	1.00134	-0.540551
Sh3tc1	ENSMUSG00000036553	1.1053	1.36123	0.715103
Ttyh3	ENSMUSG00000036565	1.29907	1.11237	-0.400371
Etl4	ENSMUSG00000036617	1.621	0.167698	-0.0945664
Dennd3	ENSMUSG00000036661	0.883949	-1.27168	-0.557915
Cenpt	ENSMUSG00000036672	3.45577	0.416379	-0.137337
Aaas	ENSMUSG00000036678	2.62382	2.14408	0.540732
Micall2	ENSMUSG00000036718	0.949003	0.704947	0.547158
Ttll7	ENSMUSG00000036745	1.84406	0.215467	0.406981
Anln	ENSMUSG00000036777	2.72309	1.3263	-1.25598
Mbd5	ENSMUSG00000036792	1.36672	-0.668511	-0.163335
Noxa1	ENSMUSG00000036805	1.51338	0.300903	-0.100811
Dchs1	ENSMUSG00000036862	1.85013	0.105678	-0.876809
Zfp157	ENSMUSG00000036898	1.70775	0.501768	-0.298495
Neto2	ENSMUSG00000036902	1.47453	0.509488	-2.24836
Stag3	ENSMUSG00000036928	5.20895	0.1489	-0.100811
Tmem71	ENSMUSG00000036944	1.1642	0.59695	-0.177981
Bcorl1	ENSMUSG00000036959	2.08995	0.371289	1.28462
Cnpy4	ENSMUSG00000036968	3.00403	0.904703	0.0792349
Taf6	ENSMUSG00000036980	2.92291	-1.47259	-0.364749
Pml	ENSMUSG00000036986	1.03182	1.08204	0.4098
Zfp113	ENSMUSG00000037007	1.41534	0.205779	0.814306
Hk1	ENSMUSG00000037012	3.23772	1.40524	0.654074
Wdr62	ENSMUSG00000037020	3.47573	-0.0449508	-0.840942
Apbb1	ENSMUSG00000037032	1.20811	0.774569	0.227658
Rab11fip3	ENSMUSG00000037098	1.26691	0.421343	-0.108608
Zcwpw1	ENSMUSG00000037108	2.81415	1.05067	-0.169048
Setd7	ENSMUSG00000037111	1.77885	-0.0899752	0.933048
Sik2	ENSMUSG00000037112	3.53823	-0.905542	1.15217
Arhgap10	ENSMUSG00000037148	2.14091	1.26437	0.737129
Fam193a	ENSMUSG00000037210	1.78369	-0.563444	0.449878
Dzank1	ENSMUSG00000037259	4.47681	1.60541	2.08505
Aldh3b3	ENSMUSG00000037263	1.8787	1.52927	-3.24166
Galnt6	ENSMUSG00000037280	4.30488	3.80868	4.644
Traf3ip3	ENSMUSG00000037318	3.22939	1.4343	1.18459
Mfsd2b	ENSMUSG00000037336	3.63507	1.60541	2.40697
Map4k1	ENSMUSG00000037337	1.75585	0.275515	-0.541235
Slc9a7	ENSMUSG00000037341	4.52816	1.35748	2.13567
Chst7	ENSMUSG00000037347	1.0273	-0.176195	0.521624
Uvssa	ENSMUSG00000037355	1.46	-0.935095	0.918951
Letm2	ENSMUSG00000037363	3.51278	0.990613	0.9322
Hhat	ENSMUSG00000037375	2.08433	0.0944501	-0.131187
Cnnm4	ENSMUSG00000037408	1.59715	0.486768	1.40698
Depdc5	ENSMUSG00000037426	4.33258	1.3263	0.777962
Vgf	ENSMUSG00000037428	1.07931	0.0419842	-0.792687
Slc18b1	ENSMUSG00000037455	2.50384	0.126872	0.336591
Dtl	ENSMUSG00000037474	2.65264	1.76187	-1.48783
H2-DMb2	ENSMUSG00000037548	1.24666	0.156734	-1.42894
Wdhd1	ENSMUSG00000037572	3.19123	1.28145	0.699161
Adgrl3	ENSMUSG00000037605	5.15735	-0.16012	-0.165906
Osbpl5	ENSMUSG00000037606	1.97975	0.20993	0.677629
Spag1	ENSMUSG00000037617	1.77118	0.0664366	0.10864
Phc3	ENSMUSG00000037652	1.20698	-0.2923	-0.0362187
Gpr160	ENSMUSG00000037661	2.12712	0.15475	-0.400373
Atp8a1	ENSMUSG00000037685	2.98687	0.760711	0.205346
Limch1	ENSMUSG00000037736	2.52576	0.106834	-0.129071
Nek5	ENSMUSG00000037738	3.00639	-2.15708	-2.23686
Slc16a9	ENSMUSG00000037762	2.08105	0.509487	-1.13734
Dzip1l	ENSMUSG00000037784	3.71997	2.09444	1.01466
Vopp1	ENSMUSG00000037788	3.3658	1.39213	1.83909
Fbxw17	ENSMUSG00000037816	2.53459	1.17418	0.310121
Ifi206	ENSMUSG00000037849	1.27523	1.59195	-0.130284
Cpe	ENSMUSG00000037852	3.24718	1.90971	1.14711
Aim2	ENSMUSG00000037860	1.42332	1.30285	0.390172
Wdr19	ENSMUSG00000037890	4.18848	0.726718	-0.137337
Bank1	ENSMUSG00000037922	0.908692	0.921486	-0.242832
Inpp4b	ENSMUSG00000037940	2.29906	0.112373	-0.552374
Fgd3	ENSMUSG00000037946	2.1683	0.395621	0.377235
Rara	ENSMUSG00000037992	1.37307	-0.176198	-0.273262
Parp11	ENSMUSG00000037997	1.75675	1.79698	0.246744
Acer2	ENSMUSG00000038007	1.35976	0.178982	0.116683
Ccdc138	ENSMUSG00000038010	0.899082	-0.578899	0.312744
Wipf2	ENSMUSG00000038013	1.58008	-0.382516	1.01315
Haus6	ENSMUSG00000038047	1.21751	0.407865	-0.23991
Mturn	ENSMUSG00000038065	3.37035	0.54191	0.462124
Cntln	ENSMUSG00000038070	2.17792	1.26437	0.857423
Cnbd2	ENSMUSG00000038085	3.21862	1.70689	0.599626
Cdon	ENSMUSG00000038119	3.97564	-0.861149	-2.07843
Mphosph9	ENSMUSG00000038126	3.56602	-0.0575516	0.788659
Camk4	ENSMUSG00000038128	1.35185	-0.578384	-1.42684
Stox2	ENSMUSG00000038143	3.10387	-0.861153	0.432516
Notch3	ENSMUSG00000038146	4.29904	-0.527033	-0.40037
Prdm1	ENSMUSG00000038151	3.10977	0.679413	0.2777
Spon1	ENSMUSG00000038156	2.88093	0.403778	0.883418
Plekhg6	ENSMUSG00000038167	0.869239	0.160945	-0.0622053
Slc43a2	ENSMUSG00000038178	1.76962	-0.0264052	0.184588
Slamf7	ENSMUSG00000038179	2.70147	1.03696	-0.493479
Spag4	ENSMUSG00000038180	1.29433	-0.642512	0.203698
Btbd10	ENSMUSG00000038187	0.802379	0.450934	-0.288264
Cep250	ENSMUSG00000038241	2.30098	-0.945075	0.599625
Mical2	ENSMUSG00000038244	3.70816	0.981975	-0.0593346
Sobp	ENSMUSG00000038248	2.65708	-0.873123	-0.159364
Bcl9	ENSMUSG00000038256	2.25794	-0.320587	0.397133
Trpm4	ENSMUSG00000038260	1.53826	-0.257851	0.465324
Galnt18	ENSMUSG00000038296	1.79878	0.486768	1.24348
Cd160	ENSMUSG00000038304	3.12022	1.86704	1.3839
Spats2l	ENSMUSG00000038305	0.886666	0.939939	-0.985334
Satb2	ENSMUSG00000038331	4.05398	-0.501155	0.212604
Mlxip	ENSMUSG00000038342	0.989111	0.331488	-0.0557261
Plcl1	ENSMUSG00000038349	1.41961	-0.176195	0.25859
Sgsm2	ENSMUSG00000038351	0.786485	-0.247831	-0.258355
Gmds	ENSMUSG00000038372	0.762061	-0.475865	-1.37122
Fcrla	ENSMUSG00000038421	0.813653	0.15746	-1.20772
Srcin1	ENSMUSG00000038453	3.36078	-1.42011	-1.30726
Dennd2a	ENSMUSG00000038456	2.65108	0.599978	0.34686
Socs7	ENSMUSG00000038485	1.08741	-0.0109036	0.619803
Rgs4	ENSMUSG00000038530	2.84778	1.06643	0.221116
Osbpl7	ENSMUSG00000038534	2.65987	1.48677	1.96886
Srd5a2	ENSMUSG00000038541	1.13505	-0.583617	-0.98533
Ciart	ENSMUSG00000038550	0.846773	-0.446118	0.354513
Ift172	ENSMUSG00000038564	1.28394	0.909279	0.58645
Rad9b	ENSMUSG00000038569	2.00513	-1.43021	-0.803728
Pln	ENSMUSG00000038583	2.02586	-0.320585	1.2734
Cep85l	ENSMUSG00000038594	1.5944	-0.806012	0.49271
Dock10	ENSMUSG00000038608	2.2967	0.868445	1.10043
Lrrc56	ENSMUSG00000038637	1.06613	-0.320587	-0.507288
Lpar1	ENSMUSG00000038668	1.6477	1.18388	0.382814
Trps1	ENSMUSG00000038679	3.1539	0.655953	0.622709
Rtel1	ENSMUSG00000038685	1.57884	0.571496	-0.00496612
Pkhd1l1	ENSMUSG00000038725	4.45652	1.26437	1.14982
Mvb12b	ENSMUSG00000038740	1.97319	1.29608	0.336593
Ptk6	ENSMUSG00000038751	1.70818	1.44495	-1.40037
Elovl3	ENSMUSG00000038754	1.08258	2.30877	1.38098
Nup205	ENSMUSG00000038759	2.81241	-0.0492858	-0.129072
Gabpb2	ENSMUSG00000038766	2.15252	0.0280756	0.530532
Fam206a	ENSMUSG00000038827	1.47875	1.77457	-0.400369
Gcnt1	ENSMUSG00000038843	4.13025	1.96699	0.90448
Itpkb	ENSMUSG00000038855	1.98488	-0.565698	0.432516
Rnf146	ENSMUSG00000038876	0.857166	-1.40465	-0.842891
Kat7	ENSMUSG00000038909	1.27085	-1.05755	-0.0837024
Soga3	ENSMUSG00000038916	1.58007	-0.408046	-0.680477
Rccd1	ENSMUSG00000038930	1.89971	0.00134051	-0.257416
Sccpdh	ENSMUSG00000038936	0.929938	0.162353	0.143449
Lmtk2	ENSMUSG00000038970	1.02057	0.410763	-0.0100597
Ppp1r9b	ENSMUSG00000038976	1.1098	0.466008	-0.634838
L3mbtl3	ENSMUSG00000039089	1.0313	0.0486451	0.200529
Nexn	ENSMUSG00000039103	1.11476	-0.13111	0.661553
F13a1	ENSMUSG00000039109	4.37671	3.40732	2.92155
Itga9	ENSMUSG00000039115	0.957054	0.586301	0.524437
Adgrg6	ENSMUSG00000039116	3.81362	0.826254	0.792271
Prune2	ENSMUSG00000039126	7.0825	3.07171	2.99193
Gipc2	ENSMUSG00000039131	2.17568	-0.420118	-0.985329
Akna	ENSMUSG00000039158	0.847812	0.336525	-1.10081
Naif1	ENSMUSG00000039164	1.31475	0.679412	-0.17798
Tbc1d19	ENSMUSG00000039178	1.26538	0.832886	-0.693154
Nlrc4	ENSMUSG00000039193	3.14967	1.17691	1.06675
Tbc1d25	ENSMUSG00000039201	1.18776	0.59195	0.370145
Daglb	ENSMUSG00000039206	1.29907	0.240126	-0.296038
Suv39h1	ENSMUSG00000039231	1.2532	0.376484	-1.49057
Stx11	ENSMUSG00000039232	1.59714	1.26437	0.921553
Tgfb2	ENSMUSG00000039239	3.65706	0.389908	-0.159362
Rftn1	ENSMUSG00000039316	2.95077	2.18191	0.599626
Rab3gap2	ENSMUSG00000039318	0.902187	0.103551	0.273124
Rnf122	ENSMUSG00000039328	2.97446	0.954034	-0.225286
Atp6v0e2	ENSMUSG00000039347	3.67207	2.21546	1.73712
Exosc2	ENSMUSG00000039356	1.01889	-0.00538673	0.266117
Dusp10	ENSMUSG00000039384	1.13227	0.917275	0.426294
Prdm16	ENSMUSG00000039410	2.14968	0.723807	0.0590595
Mtmr7	ENSMUSG00000039431	1.2233	0.657385	0.213443
Zdhhc2	ENSMUSG00000039470	1.40451	0.745501	-0.152446
Ncam1	ENSMUSG00000039542	2.15436	0.0618817	-0.622765
Ubald1	ENSMUSG00000039568	0.789806	1.25288	1.0528
Myo9a	ENSMUSG00000039585	2.29816	1.00688	0.256737
Tmem246	ENSMUSG00000039611	1.02469	0.403778	-0.169047
Cpeb3	ENSMUSG00000039652	0.783026	-0.366392	0.426173
Zmynd8	ENSMUSG00000039671	0.753648	0.626623	0.198914
Tbc1d13	ENSMUSG00000039678	1.39218	-0.461943	0.277697
Sdk1	ENSMUSG00000039683	3.95256	-0.253471	-1.98533
Msantd3	ENSMUSG00000039693	2.4272	1.03305	0.599627
Ncoa7	ENSMUSG00000039697	2.46356	0.751202	0.0510052
Ldb2	ENSMUSG00000039706	1.28611	0.150718	0.615927
Plekhg5	ENSMUSG00000039713	2.46284	0.0944519	0.474095
Slx4	ENSMUSG00000039738	3.32444	0.00134414	1.40698
Bahcc1	ENSMUSG00000039741	0.968803	-1.03108	-0.482835
Orai2	ENSMUSG00000039747	2.11909	1.10825	0.358619
Cc2d2a	ENSMUSG00000039765	0.791807	0.202973	-1.40037
Tbc1d2	ENSMUSG00000039813	1.23775	0.188427	0.513896
Myl6b	ENSMUSG00000039824	3.24823	0.757415	0.336594
Nhsl1	ENSMUSG00000039835	1.40198	0.657158	0.184588
Mcph1	ENSMUSG00000039842	2.87277	0.159405	0.417787
Trim14	ENSMUSG00000039853	3.13649	0.816916	0.978137
Slc44a3	ENSMUSG00000039865	1.12884	0.177438	-0.575053
Urb1	ENSMUSG00000039929	1.00712	0.221561	0.336591
Pik3cd	ENSMUSG00000039936	1.54371	1.71183	1.08271
Plcb4	ENSMUSG00000039943	0.853767	0.114506	0.964757
Clstn1	ENSMUSG00000039953	1.96206	0.451143	-0.0855003
Hip1	ENSMUSG00000039959	3.93816	2.08151	1.76955
Zc3h12d	ENSMUSG00000039981	3.24482	0.92734	1.68709
Dtx4	ENSMUSG00000039982	1.53715	0.596949	0.116201
Fam60a	ENSMUSG00000039985	1.14363	-1.05755	-1.42274
Timeless	ENSMUSG00000039994	1.32916	1.72005	0.578867
Magi2	ENSMUSG00000040003	4.22421	0.486769	0.921553
Slc7a5	ENSMUSG00000040010	2.02905	-0.823081	0.0971272
Disp2	ENSMUSG00000040035	0.988608	-0.485647	-1.25227
Ift88	ENSMUSG00000040040	1.67325	0.85932	1.18459
Bub1b	ENSMUSG00000040084	4.60032	2.52741	-0.847827
Gramd1b	ENSMUSG00000040111	1.66601	0.416378	-0.219801
Cacna2d1	ENSMUSG00000040118	2.70944	0.7547	0.00172525
Thbs1	ENSMUSG00000040152	0.985724	2.80494	0.754904
Arntl2	ENSMUSG00000040187	1.69026	-0.519894	-1.10664
Pclaf	ENSMUSG00000040204	2.95012	2.12497	-0.519017
Ttc12	ENSMUSG00000040219	1.8215	-0.464974	0.161506
Daam2	ENSMUSG00000040260	2.35767	-0.501155	-1.1659
Dnm3	ENSMUSG00000040265	5.14447	-0.320584	-0.326371
Plekha1	ENSMUSG00000040268	1.82776	0.642885	0.658519
Bach2	ENSMUSG00000040270	1.12282	-1.01832	0.47508
Ndufa4l2	ENSMUSG00000040280	1.08258	1.7238	1.55382
Ddx58	ENSMUSG00000040296	1.45872	0.694259	-0.0724893
Cchcr1	ENSMUSG00000040312	0.915443	0.211425	0.184588
Slc25a24	ENSMUSG00000040322	0.84781	0.933168	0.221114
Olfr56	ENSMUSG00000040328	2.81952	2.13884	0.406983
Fam102b	ENSMUSG00000040339	0.830447	0.947344	0.739803
Wdr47	ENSMUSG00000040389	1.9273	-0.390976	1.20731
Dtx3	ENSMUSG00000040415	0.850734	-0.320586	-1.78739
Plekha4	ENSMUSG00000040428	2.8997	0.426646	-0.507287
Cfap69	ENSMUSG00000040473	3.16154	0.92042	0.310121
Pvr	ENSMUSG00000040511	1.04134	0.193985	1.27032
Zfp609	ENSMUSG00000040524	2.5722	0.27805	0.599625
Milr1	ENSMUSG00000040528	0.882913	0.515912	0.416761
Adam22	ENSMUSG00000040537	4.84918	-0.195052	0.140197
Ckap5	ENSMUSG00000040549	1.16759	0.122463	-0.419358
C3ar1	ENSMUSG00000040552	1.51587	-0.184384	1.11634
Rundc3b	ENSMUSG00000040570	3.69022	1.26437	1.87264
Kazn	ENSMUSG00000040606	3.21798	0.164841	0.780198
Nlrp9c	ENSMUSG00000040614	1.54441	0.264375	-0.930885
Plekhg1	ENSMUSG00000040624	2.7401	0.633608	-0.355978
Rad54l2	ENSMUSG00000040661	1.30238	-0.276421	-0.258122
Phc1	ENSMUSG00000040669	2.12936	-0.699096	-0.515849
Mthfd1l	ENSMUSG00000040675	3.24384	-0.1455	1.65665
St8sia4	ENSMUSG00000040710	2.18668	0.599978	-0.349746
Sh3pxd2b	ENSMUSG00000040711	4.09832	1.83695	1.25674
Zfhx2	ENSMUSG00000040721	2.03162	-1.34525	1.47853
Kcna2	ENSMUSG00000040724	1.71411	0.901804	-0.337638
Erg	ENSMUSG00000040732	1.80573	-0.0575521	-1.05933
Ppp1r13l	ENSMUSG00000040734	1.43173	-0.998655	-0.114971
Lat2	ENSMUSG00000040751	2.29511	1.34238	-0.0784427
Spen	ENSMUSG00000040761	1.76302	-0.371213	0.672381
S100g	ENSMUSG00000040808	0.850734	-2.82307	0.815943
Chil3	ENSMUSG00000040809	4.27516	4.90179	4.87263
Eml2	ENSMUSG00000040811	1.26661	-0.320587	-1.16333
Catsperd	ENSMUSG00000040828	0.827772	0.0989505	-1.7681
Zmynd15	ENSMUSG00000040829	1.27523	1.40733	-0.230446
Plekhh2	ENSMUSG00000040852	2.95328	0.296085	-0.40037
Crocc	ENSMUSG00000040860	0.850736	0.498841	-2.48782
Ino80d	ENSMUSG00000040865	1.81712	-0.331236	-0.249433
Atp1a3	ENSMUSG00000040907	2.75554	-0.683154	-0.695827
Fbxw4	ENSMUSG00000040913	4.12394	-0.0310786	0.237057
S100pbp	ENSMUSG00000040928	1.04352	-1.44932	-0.746699
Rfx3	ENSMUSG00000040929	2.38167	0.717886	0.00488279
Tet2	ENSMUSG00000040943	1.27263	-0.409027	-0.0988664
Cables1	ENSMUSG00000040957	1.1833	0.316843	0.751628
Mill2	ENSMUSG00000040987	2.42721	0.553882	-0.570295
Sh3kbp1	ENSMUSG00000040990	2.93818	-0.189342	-0.0922514
Npnt	ENSMUSG00000040998	4.81948	2.41637	4.05904
Irgq	ENSMUSG00000041037	0.983049	0.912072	0.847552
Pif1	ENSMUSG00000041064	3.83528	1.3009	-0.641376
Grid1	ENSMUSG00000041078	2.77456	-0.375033	-2.15525
Elmo1	ENSMUSG00000041112	3.80571	1.03305	0.558984
Brca2	ENSMUSG00000041147	0.973662	-0.5374	-0.103263
Yeats2	ENSMUSG00000041215	0.873132	-0.12405	0.0682434
Phf8	ENSMUSG00000041229	1.73208	-0.580231	-0.081845
Rusc1	ENSMUSG00000041263	1.21573	0.824842	-0.122839
Katnal1	ENSMUSG00000041298	1.72453	-0.213672	1.08901
Ak7	ENSMUSG00000041323	3.52594	0.553882	-0.248368
Ankrd42	ENSMUSG00000041343	3.42359	1.00134	-0.0218588
Myzap	ENSMUSG00000041361	2.35321	-0.227474	0.902188
Meis3	ENSMUSG00000041420	3.03263	0.264377	0.251704
Mfsd6	ENSMUSG00000041439	1.15903	0.441912	0.506516
Arhgap32	ENSMUSG00000041444	1.25795	-0.127943	0.315832
Piezo2	ENSMUSG00000041482	4.70044	-0.692552	0.269478
Ago1	ENSMUSG00000041530	1.03167	-0.136724	-0.0424811
Sdk2	ENSMUSG00000041592	4.17851	0.20993	0.953262
Mbp	ENSMUSG00000041607	1.34737	-0.561593	0.513896
Gucy1a2	ENSMUSG00000041624	3.50899	0.41638	0.429702
Kif21b	ENSMUSG00000041642	1.79459	0.164843	0.525626
Pnpla3	ENSMUSG00000041653	1.2873	1.76187	-2.29519
Amot	ENSMUSG00000041688	0.934456	-0.0225073	1.14867
Btbd7	ENSMUSG00000041702	0.888208	-0.238125	-1.31791
Coro2b	ENSMUSG00000041729	2.13503	0.509489	0.130144
Pgm5	ENSMUSG00000041731	0.891903	0.423573	-1.40037
Tmem45b	ENSMUSG00000041737	2.70519	1.13884	0.474096
Pde3a	ENSMUSG00000041741	1.75114	0.178983	-0.476995
Cd1d2	ENSMUSG00000041750	1.93418	-0.246584	-3.06332
Trem3	ENSMUSG00000041754	3.69022	2.9018	1.92155
Tram2	ENSMUSG00000041779	2.32521	-0.0210274	0.829922
Abca9	ENSMUSG00000041797	2.40485	-0.248437	-0.556492
Fam169a	ENSMUSG00000041817	3.01217	-0.0690467	0.761897
Oasl1	ENSMUSG00000041827	0.791553	2.36157	0.663755
Ipo9	ENSMUSG00000041879	2.0439	1.06066	0.563556
Slc16a6	ENSMUSG00000041920	1.90527	0.515913	1.3996
Tango6	ENSMUSG00000041949	0.849382	-0.200295	0.306629
Arhgef11	ENSMUSG00000041977	3.5449	-0.768043	0.0146641
Rapgef5	ENSMUSG00000041992	3.07851	0.721233	1.18459
Ncapg2	ENSMUSG00000042029	1.28987	0.806168	-0.948994
Igsf3	ENSMUSG00000042035	2.48995	-0.55191	0.30417
Dstyk	ENSMUSG00000042046	1.46949	0.156459	1.17153
Wdr60	ENSMUSG00000042050	1.43256	0.197542	0.554396
Uggt2	ENSMUSG00000042104	1.92615	0.431485	0.417787
Klhdc8a	ENSMUSG00000042115	1.13607	1.66692	2.01777
Vwa1	ENSMUSG00000042116	1.87788	0.718941	0.336592
Ssh1	ENSMUSG00000042121	2.3361	0.728321	0.684158
Rassf4	ENSMUSG00000042129	1.56473	1.78375	1.29265
Klhl23	ENSMUSG00000042155	4.62359	1.20993	0.429702
Bend6	ENSMUSG00000042182	2.08618	-0.0449508	-0.400371
Zfp451	ENSMUSG00000042197	1.02317	-0.315093	0.210058
Kdm5b	ENSMUSG00000042207	1.02026	-0.0771631	0.402478
Sgsm1	ENSMUSG00000042216	2.44827	0.679413	-1.48783
Ammecr1	ENSMUSG00000042225	2.5346	0.505383	1.07093
Grk3	ENSMUSG00000042249	2.24484	0.218571	0.10742
Trem1	ENSMUSG00000042265	8.97822	6.76587	6.74268
Specc1	ENSMUSG00000042331	4.77269	0.679413	1.53453
Ikbke	ENSMUSG00000042349	0.835142	1.31102	2.03108
Esm1	ENSMUSG00000042379	1.84	-1.32058	-0.699929
Zmym6	ENSMUSG00000042408	3.55319	1.24013	0.447623
Zfp532	ENSMUSG00000042439	1.7329	-0.236523	-0.21134
Zmym4	ENSMUSG00000042446	0.819552	-0.233126	-0.145561
Prdm10	ENSMUSG00000042496	1.87295	0.133587	0.0218582
Ago4	ENSMUSG00000042500	1.37615	-0.756685	-0.400373
AA986860	ENSMUSG00000042510	0.885285	0.823801	0.439161
Ubap2l	ENSMUSG00000042520	1.45645	-0.00383614	0.245988
Dnal1	ENSMUSG00000042523	2.10875	-0.561593	-1.77888
Asb4	ENSMUSG00000042607	4.81949	1.76687	2.35451
Itpr3	ENSMUSG00000042644	1.69026	1.04198	1.43613
Rgs8	ENSMUSG00000042671	2.16669	-7.28676	-1.602
Npl	ENSMUSG00000042684	2.16599	0.202975	0.406981
Stn1	ENSMUSG00000042694	2.22941	1.87908	0.0258913
Sgtb	ENSMUSG00000042743	1.2182	-0.74685	0.773273
Hectd4	ENSMUSG00000042744	1.753	-0.514761	-0.164307
Muc1	ENSMUSG00000042784	2.23674	-0.109081	-0.326371
Exog	ENSMUSG00000042787	2.20683	0.935752	0.383898
Hecw2	ENSMUSG00000042807	2.91264	0.35079	1.16667
Flt3	ENSMUSG00000042817	5.6444	1.44494	2.23189
Snai1	ENSMUSG00000042821	2.3992	0.62283	0.654074
Fgf11	ENSMUSG00000042826	1.0439	1.31684	1.23705
Zc3h6	ENSMUSG00000042851	2.17111	0.0480562	0.982344
Gm9776	ENSMUSG00000042857	1.09626	0.215467	-0.198738
Tom1	ENSMUSG00000042870	1.34923	0.150303	-0.210896
Greb1l	ENSMUSG00000042942	4.06092	-0.735619	0.64402
Upk3b	ENSMUSG00000042985	2.14968	1.82625	2.30006
Gng2	ENSMUSG00000043004	2.61624	2.44494	1.94066
Nemp2	ENSMUSG00000043015	3.29358	1.6514	0.94358
Synpo	ENSMUSG00000043079	1.60842	0.206659	1.29352
Il17re	ENSMUSG00000043088	2.59382	-0.856637	-0.557913
Lor	ENSMUSG00000043165	1.14969	0.586304	0.991943
Simc1	ENSMUSG00000043183	0.754878	-0.961693	0.210058
Gm1840	ENSMUSG00000043192	1.23083	-1.07957	0.532512
Exoc3l	ENSMUSG00000043251	1.35322	0.41638	0.262593
Hexim2	ENSMUSG00000043372	1.46367	0.519934	0.530913
Acot6	ENSMUSG00000043487	1.99403	1.10568	1.43251
Gimap5	ENSMUSG00000043505	1.17569	1.36871	0.544484
Vps37d	ENSMUSG00000043614	2.27519	1.00134	1.59962
Dpy19l3	ENSMUSG00000043671	2.17069	0.725215	-0.895135
Pkhd1	ENSMUSG00000043760	2.53678	-0.629341	-0.496133
Zmym1	ENSMUSG00000043872	0.968803	-0.790071	-0.248371
Trp53bp1	ENSMUSG00000043909	3.40369	0.131108	-1.44344
Naalad2	ENSMUSG00000043943	2.48332	0.728321	-0.129071
Fmn1	ENSMUSG00000044042	1.94049	-0.507002	-0.859806
Rsbn1	ENSMUSG00000044098	1.00084	0.55388	1.54191
Proca1	ENSMUSG00000044122	1.63455	1.29323	0.663756
Nxpe4	ENSMUSG00000044229	1.77118	1.4547	0.484149
Il20rb	ENSMUSG00000044244	1.63215	-0.868069	0.351699
Pced1b	ENSMUSG00000044250	1.65855	0.285134	-0.836469
Zfp879	ENSMUSG00000044296	2.45105	0.094454	0.0146672
Trp53i13	ENSMUSG00000044328	2.07982	-1.05755	-0.520666
Snhg11	ENSMUSG00000044349	2.86017	0.579876	2.13568
Cxxc4	ENSMUSG00000044365	3.34845	-0.513228	0.457608
Camsap3	ENSMUSG00000044433	1.94401	0.371292	0.147116
Dock5	ENSMUSG00000044447	0.938195	-0.272836	-0.267925
Cage1	ENSMUSG00000044566	2.05703	-2.98353	0.396093
Garem2	ENSMUSG00000044576	1.12322	0.057928	-0.137335
Palb2	ENSMUSG00000044702	2.29292	0.053809	0.30417
Kcnj10	ENSMUSG00000044708	1.8829	1.95952	-0.300835
Zfp354c	ENSMUSG00000044807	3.99139	0.95952	2.2517
Gimap1os	ENSMUSG00000044867	1.30032	-0.35906	0.106586
Ttc41	ENSMUSG00000044937	2.86569	0.313285	-0.304157
Cfap43	ENSMUSG00000044948	2.54651	1.12521	0.201077
Cetn4	ENSMUSG00000045031	1.50842	0.518948	-1.18886
Arhgef37	ENSMUSG00000045094	2.59714	0.264376	0.231895
Ccdc73	ENSMUSG00000045106	1.16202	-0.267148	-0.346934
Shroom2	ENSMUSG00000045180	0.898585	-0.225729	-0.877421
Zfp423	ENSMUSG00000045333	2.86017	-0.0726571	0.243483
Tmem88	ENSMUSG00000045377	0.860195	0.0815117	-0.684164
Epcam	ENSMUSG00000045394	1.03985	-0.392141	-0.288481
Kcnk13	ENSMUSG00000045404	0.925897	1.10025	0.622709
Ttll13	ENSMUSG00000045467	2.65708	-0.0251299	0.566459
Hcar2	ENSMUSG00000045502	3.67513	1.69931	0.383898
Pou3f3	ENSMUSG00000045515	2.4828	0.264377	-0.120263
Sh3tc2	ENSMUSG00000045629	3.92544	1.18191	1.18459
Plekha7	ENSMUSG00000045659	0.864098	-0.138981	-0.0164596
Smtnl2	ENSMUSG00000045667	1.04872	0.17537	-0.827793
Pqlc3	ENSMUSG00000045679	1.77117	1.67941	0.757167
Mms22l	ENSMUSG00000045751	2.22941	1.17126	-1.23044
Basp1	ENSMUSG00000045763	1.0439	1.92452	0.599625
Ccdc149	ENSMUSG00000045790	1.29513	0.223734	0.76955
Adra1a	ENSMUSG00000045875	1.29343	0.0631979	-1.09225
Paip2b	ENSMUSG00000045896	1.50597	0.244691	0.108322
Mtmr11	ENSMUSG00000045934	1.45181	0.0717293	-0.90852
BC049762	ENSMUSG00000045942	0.80957	-0.271676	0.385501
Teddm2	ENSMUSG00000045968	2.74087	1.00134	0.492711
Pofut1	ENSMUSG00000046020	1.50117	0.305246	-0.0784467
Patl1	ENSMUSG00000046139	2.61082	0.490967	-0.0608875
Fut10	ENSMUSG00000046152	3.3307	-0.707605	-0.0955172
Zfp84	ENSMUSG00000046185	1.29822	0.474297	0.26898
Pik3r6	ENSMUSG00000046207	2.98303	1.13884	0.703962
Cym	ENSMUSG00000046213	2.07358	-2.25917	-7.36655
Plaur	ENSMUSG00000046223	2.82409	0.968919	2.83909
Vps13a	ENSMUSG00000046230	1.93952	-0.944022	0.709249
Usp27x	ENSMUSG00000046269	1.53156	0.952431	0.65852
She	ENSMUSG00000046280	2.72127	-0.522218	1.05334
Ccbe1	ENSMUSG00000046318	1.28766	0.355139	-0.457707
Kcnk6	ENSMUSG00000046410	3.7606	3.28821	2.27769
Lrrc75a	ENSMUSG00000046417	1.19928	0.885863	0.291505
Prr12	ENSMUSG00000046574	1.58838	-0.664539	0.388122
Lrrc8e	ENSMUSG00000046589	1.80573	-1.26811	0.545178
B3gntl1	ENSMUSG00000046605	2.13901	0.424155	0.865905
Fat4	ENSMUSG00000046743	3.884	0.357487	0.0850558
Ccdc66	ENSMUSG00000046753	2.48899	1.20297	0.76955
Ttc6	ENSMUSG00000046782	2.91732	-0.235697	0.169942
Atp10d	ENSMUSG00000046808	2.76769	0.0513817	-0.358553
Pramef8	ENSMUSG00000046862	2.44007	-0.109084	0.189641
Ltb4r1	ENSMUSG00000046908	2.18209	2.07173	1.95717
Prr15l	ENSMUSG00000047040	1.96156	-0.719134	1.15103
Tmem164	ENSMUSG00000047045	3.162	-0.800579	-0.320939
Fam221a	ENSMUSG00000047115	2.76552	1.04198	1.18459
Ankdd1b	ENSMUSG00000047117	1.48612	0.264375	0.336591
Dync2h1	ENSMUSG00000047193	3.10734	-0.938716	0.588654
Hist1h2be	ENSMUSG00000047246	1.40647	0.457021	-0.748291
C2cd3	ENSMUSG00000047248	1.32032	-0.0608295	-0.182195
Gap43	ENSMUSG00000047261	1.27522	0.679413	0.300068
Dnah14	ENSMUSG00000047369	3.58641	0.290847	0.237056
Tgif1	ENSMUSG00000047407	1.84373	0.234626	0.569877
Ctdspl	ENSMUSG00000047409	0.772731	-0.218226	0.454677
Xxylt1	ENSMUSG00000047434	1.63779	-0.253471	-0.985331
Zfp30	ENSMUSG00000047473	0.898073	0.796451	1.0865
Zfp235	ENSMUSG00000047603	1.18266	0.483269	0.0568326
Fgfbp3	ENSMUSG00000047632	1.97565	1.48677	0.553823
Msl3l2	ENSMUSG00000047669	2.88662	2.61801	0.921553
Ust	ENSMUSG00000047712	3.74086	0.572498	-0.120263
Rnf150	ENSMUSG00000047747	4.38561	-0.320582	1.86811
Atg16l2	ENSMUSG00000047767	1.94167	0.806044	1.08411
Flrt1	ENSMUSG00000047787	2.30916	0.730039	1.07767
Sned1	ENSMUSG00000047793	1.00478	-0.248437	-0.930886
Cd300lf	ENSMUSG00000047798	3.29313	2.33476	1.65274
Akap10	ENSMUSG00000047804	1.20652	0.409651	0.225022
Cxcr5	ENSMUSG00000047880	2.03265	-0.806011	0.746467
Tshz2	ENSMUSG00000047907	1.47014	0.0807747	1.37155
Trappc9	ENSMUSG00000047921	3.93231	1.37129	1.85338
Prrg1	ENSMUSG00000047996	2.06489	-0.991962	-1.07175
Rgmb	ENSMUSG00000048027	1.15975	0.622829	0.484149
Ldlrad3	ENSMUSG00000048058	0.782528	1.01758	0.66612
Entpd1	ENSMUSG00000048120	1.8073	1.44853	0.438563
Kmt2d	ENSMUSG00000048154	0.788379	-1.112	-0.128462
Selplg	ENSMUSG00000048163	1.75439	1.24235	1.02284
Sacs	ENSMUSG00000048279	1.66789	-1.29856	-0.272995
Frmd6	ENSMUSG00000048285	0.974062	-0.596218	0.661026
Omd	ENSMUSG00000048368	1.60453	-0.851094	-0.400369
Nupl2	ENSMUSG00000048439	1.33412	-0.320583	0.687089
Ccdc57	ENSMUSG00000048445	1.69026	0.518947	0.70925
Spata33	ENSMUSG00000048478	1.30497	-0.676729	0.184589
Bdnf	ENSMUSG00000048482	1.37307	-1.5685	0.521624
Mmgt2	ENSMUSG00000048497	2.48671	1.51895	0.906287
Cd300e	ENSMUSG00000048498	2.3992	2.24576	0.986648
Tmem136	ENSMUSG00000048503	2.24665	-1.50115	-0.487835
Jaml	ENSMUSG00000048534	1.94659	1.53923	0.751628
Gm9828	ENSMUSG00000048603	2.81953	-0.966947	0.0444111
Myof	ENSMUSG00000048612	1.76065	1.02045	0.36516
Exd1	ENSMUSG00000048647	1.42353	-0.561596	-0.351876
Dcun1d3	ENSMUSG00000048787	0.91266	-0.0310822	0.652092
Cep120	ENSMUSG00000048799	1.4647	0.251663	0.234341
Pkd1l3	ENSMUSG00000048827	3.90747	-1.47258	0.0850541
Rnf24	ENSMUSG00000048911	2.25097	-1.64251	-0.137338
Efna5	ENSMUSG00000048915	2.28444	0.944756	1.09886
Nr1h5	ENSMUSG00000048938	0.7819	-2.79188	-1.47313
Clec4a1	ENSMUSG00000049037	1.29795	1.51591	0.336592
Ccr2	ENSMUSG00000049103	1.31829	1.62937	0.497746
Ntf3	ENSMUSG00000049107	0.889579	0.0944508	1.53124
Themis	ENSMUSG00000049109	2.86016	1.52741	0.525626
Fam110b	ENSMUSG00000049119	2.51225	-0.427497	0.114201
C5ar1	ENSMUSG00000049130	2.14195	1.11551	2.4429
Kcnk3	ENSMUSG00000049265	1.19276	-0.735617	-0.284892
Lix1l	ENSMUSG00000049288	0.860194	0.354011	-0.0347246
Syt12	ENSMUSG00000049303	3.829	1.26437	3.25673
Fut4	ENSMUSG00000049307	1.82774	2.35748	1.36516
Sorl1	ENSMUSG00000049313	2.37416	1.03305	0.702718
Tmem67	ENSMUSG00000049488	4.35047	2.57249	2.49271
Pls1	ENSMUSG00000049493	4.2631	2.35748	2.13567
Sall2	ENSMUSG00000049532	1.08455	-0.990435	0.929773
Clip1	ENSMUSG00000049550	0.848359	0.111584	0.745781
Polr1a	ENSMUSG00000049553	0.962585	0.264373	0.749086
Lingo1	ENSMUSG00000049556	1.11911	0.371292	0.422749
Nckap5	ENSMUSG00000049690	4.3476	0.235807	-1.90286
Mmp12	ENSMUSG00000049723	0.769997	-0.735623	1.42559
Zfp668	ENSMUSG00000049728	1.77432	0.966293	0.447623
Lrrc19	ENSMUSG00000049799	1.72588	-1.64251	-3.13732
Armcx4	ENSMUSG00000049804	0.989829	0.679413	0.422749
[truncated: 774 more rows]

## Sheet: Significant pathways PKABD CR
Heatmap serial #	Gene.name	ENSEMBL ID	log2FoldChange ETHANOL+EV vs. EV-EV	log2FoldChange PKA-BD CR vs. EV	log2FoldChange PKA-BD CR +ETHANOL vs. EV		Inflammatory network	log2FoldChange ETHANOL+EV vs. EV-EV	log2FoldChange PKA-BD CR vs. EV	log2FoldChange PKA-BD CR +ETHANOL vs. EV		LXR/RXR network	log2FoldChange ETHANOL+EV vs. EV	log2FoldChange PKA-BD CR vs. EV	log2FoldChange PKA-BD CR +ETHANOL vs. EV		MASLD network	log2FoldChange ETHANOL+EV vs. EV-EV	log2FoldChange PKA-BD CR vs. EV	log2FoldChange PKA-BD CR +ETHANOL vs. EV		Xenobiotic stress network	log2FoldChange ETHANOL+EV vs. EV-EV	log2FoldChange PKA-BD CR vs. EV	log2FoldChange PKA-BD CR +ETHANOL vs. EV
1	Slfn4	ENSMUSG00000000204	0.868608	2.48098	3.30185		IL18R1	7.62451	6.74268	7.64526		IL18RAP	3.983	2.00133	2.36515		IL18R1	7.62451	6.74268	7.64526		Cyp2b10	1.48094	5.77503	1.28086
2	Hk2	ENSMUSG00000000628	2.11727	1.82202	2.34238		Ccl7	4.64431	5.45758	5.94617		A1BG	-3.43665	3.6162	-3.67511		CLEC4E	5.198	2.05905	4.26436		Cyp2c29	1.49761	1.55898	1.41638
3	Timp1	ENSMUSG00000001131	0.644473	1.30006	2.7238		Chil3/Chil4	4.27516	4.87263	4.90179		PLTP	-2.48949	0.197321	-2.41221		TMEM67	4.35047	2.49271	2.57249		Gstp1	0.16945	1.61051	2.4032
4	Cldn15	ENSMUSG00000001739	5.64433	4.30004	4.32324		CLEC4D	4.04776	5.05082	3.82915		C9	-3.49832	0.158642	-1.99439		CDKN1A	1.38416	3.33234	2.45613		CYP2U1	-0.40164	-0.570299	-0.706241
5	Rec8	ENSMUSG00000002324	3.24482	1.05906	3.17126		CLEC4E	5.198	2.05905	4.26436							HK2	2.11727	1.82202	2.34238		Cyp2c55	-1.96025	-0.629219	-1.77675
6	Hck	ENSMUSG00000003283	1.21973	0.860389	2.36934		PGLYRP1	3.17135	2.05905	3.50383							LTB4R	2.18209	1.95717	2.07173		Cyp2c23	-2.44028	-0.510112	-2.01131
7	Ccl24	ENSMUSG00000004814	0.602811	1.24008	3.26437		IL18RAP	3.983	2.36515	2.00133							GPR65	1.19276	1.92155	2.23741		Cyp2b13/Cyp2b9	-3.87227	-0.55454	-1.37528
8	Ampd3	ENSMUSG00000005686	1.48381	1.73713	2.05792		HIP1	3.93816	1.76955	2.08151							CD274	1.0717	0.93666	3.29567		Pik3cg	2.82774	0.749802	1.36516
9	Trpm2	ENSMUSG00000009292	3.03844	1.18459	2.23463		DRAM1	1.90526	2.20166	3.11998							CCL24	0.602811	1.24008	3.26437		Pik3cd	1.54371	1.71183	1.08271
10	Mcoln2	ENSMUSG00000011008	2.62097	1.50651	2.94619		CDKN1A	1.38416	3.33234	2.45613							TIMP1	0.644473	1.30006	2.7238		Pik3r6	2.98303	1.13884	0.703962
11	Mlkl	ENSMUSG00000012519	0.202828	0.133241	2.55571		Slfn3/Slfn4	0.868608	2.48098	3.30185							THBS1	0.985724	0.754904	2.80494
12	Cd274	ENSMUSG00000016496	1.0717	0.93666	3.29567		BMAL1	2.58555	1.89828	2.13359							HCK	1.21973	0.860389	2.36934
13	Mical1	ENSMUSG00000019823	0.827777	1.76955	2.21546		LTB4R	2.18209	1.95717	2.07173							AURKA	0.509708	1.18459	2.14654
14	Dram1	ENSMUSG00000020057	1.90526	2.20166	3.11998		FPR2	0.975671	2.18459	2.77744							MLKL	0.202828	0.133241	2.55571
15	Stk10	ENSMUSG00000020272	1.47162	2.02589	2.17926		PDPN	3.2138	0.0146663	2.5863							SPIB	-0.447199	-7.30242	-2.45808
16	Pdlim4	ENSMUSG00000020388	3.97561	1.84755	2.6794		GPR65	1.19276	1.92155	2.23741
17	Evl	ENSMUSG00000021262	2.09113	0.506516	2.4276		CD274	1.0717	0.93666	3.29567
18	Ly86	ENSMUSG00000021423	0.132498	0.493915	2.07471		CGAS	1.60453	1.51389	2.11852
19	Gpr65	ENSMUSG00000021886	1.19276	1.92155	2.23741		CCL24	0.602811	1.24008	3.26437
20	Bora	ENSMUSG00000022070	2.2752	1.13568	2.40187		SIGLEC1	2.14342	0.492711	2.467
21	Krt7	ENSMUSG00000023039	2.17567	1.83228	3.11237		IGFBP6	0.311778	2.08901	2.37129
22	Igfbp6	ENSMUSG00000023046	0.311778	2.08901	2.37129		TIMP1	0.644473	1.30006	2.7238
23	Cdkn1a	ENSMUSG00000023067	1.38416	3.33234	2.45613		THBS1	0.985724	0.754904	2.80494
24	Kif20b	ENSMUSG00000024795	1.89189	0.0850533	2.45902		HCK	1.21973	0.860389	2.36934
25	Pfkfb4	ENSMUSG00000025648	1.69025	0.986648	2.37129		AURKA	0.509708	1.18459	2.14654
26	Il18rap	ENSMUSG00000026068	3.983	2.36515	2.00133		SAMHD1	0.981239	0.334977	2.02373
27	Il18r1	ENSMUSG00000026070	7.62451	6.74268	7.64526		MLKL	0.202828	0.133241	2.55571
28	Apbb1ip	ENSMUSG00000026786	1.2573	1.96368	2.34237		LY86	0.132498	0.493915	2.07471
29	B3gat2	ENSMUSG00000026156	-1.01596	-1.7696	-2.46742		NUPR1	3.71997	2.40698	2.76687
30	Clec2h	ENSMUSG00000030364	-3.09105	-10.2088	-2.0722		TREM3	3.69022	1.92155	2.9018
31	Scara3	ENSMUSG00000034463	-1.3097	-1.08721	-2.11705		TRPM2	3.03844	1.18459	2.23463
32	Siglec1	ENSMUSG00000027322	2.14342	0.492711	2.467		Tlr13	1.60172	2.07767	2.38512
33	Rad51	ENSMUSG00000027323	3.61834	0.336592	2.25095		TRIM13	2.86016	2.42559	2.10262
34	Aurka	ENSMUSG00000027496	0.509708	1.18459	2.14654		Ifi204	0.0417585	1.66051	3.13884
35	Nkain4	ENSMUSG00000027574	3.69019	3.10211	3.30389		Clec2e/Clec2h	-3.09105	-10.2088	-2.0722
36	Samhd1	ENSMUSG00000027639	0.981239	0.334977	2.02373
37	Ocstamp	ENSMUSG00000027670	1.91264	2.47409	2.09445
38	Mcub	ENSMUSG00000027994	2.64441	1.99194	2.13884
39	Gbp2	ENSMUSG00000028270	0.327705	0.688434	3.68654
40	Pdpn	ENSMUSG00000028583	3.2138	0.0146663	2.5863
41	Gbp9	ENSMUSG00000029298	0.680489	0.434566	2.36174
42	Oasl2	ENSMUSG00000029561	4.09435	0.16791	2.86582
43	Clec4e	ENSMUSG00000030142	5.198	2.05905	4.26436
44	Clec4d	ENSMUSG00000030144	4.04776	5.05082	3.82915
45	Clec4b1	ENSMUSG00000030147	3.7563	2.12318	2.07172
46	Emp1	ENSMUSG00000030208	1.0122	0.663756	2.42943
47	Pglyrp1	ENSMUSG00000030413	3.17135	2.05905	3.50383
48	Nupr1	ENSMUSG00000030717	3.71997	2.40698	2.76687
49	Plekha2	ENSMUSG00000031557	3.67891	2.43251	2.40733
50	Mb21d1	ENSMUSG00000032344	1.60453	1.51389	2.11852
51	Mansc1	ENSMUSG00000032718	2.66424	1.49271	2.15746
52	Rtp4	ENSMUSG00000033355	0.292723	0.0558541	2.10486
53	Tlr13	ENSMUSG00000033777	1.60172	2.07767	2.38512
54	Trim13	ENSMUSG00000035235	2.86016	2.42559	2.10262
55	Ccl7	ENSMUSG00000035373	4.64431	5.45758	5.94617
56	Aaas	ENSMUSG00000036678	2.62382	0.540732	2.14408
57	Galnt6	ENSMUSG00000037280	4.30488	4.644	3.80868
58	Gstp2	ENSMUSG00000038155	0.16945	1.61051	2.4032
59	Mum1l1	ENSMUSG00000042515	-0.0259159	-1.4645	-2.03678
60	Frmd8os	ENSMUSG00000043488	-5.59496	-1.04192	-2.28405
61	Cyp2c55	ENSMUSG00000025002	-1.96025	-1.77675	-0.629219
62	Elovl3	ENSMUSG00000038754	1.08258	1.38098	2.30877
63	Rftn1	ENSMUSG00000039316	2.95077	0.599626	2.18191
64	Atp6v0e2	ENSMUSG00000039347	3.67207	1.73712	2.21546
65	Hip1	ENSMUSG00000039959	3.93816	1.76955	2.08151
66	Thbs1	ENSMUSG00000040152	0.985724	0.754904	2.80494
67	Chil3	ENSMUSG00000040809	4.27516	4.87263	4.90179
68	Npnt	ENSMUSG00000040998	4.81948	4.05904	2.41637
69	Trem3	ENSMUSG00000041754	3.69022	1.92155	2.9018
70	Serpinb6b	ENSMUSG00000042842	0.237767	0.868812	2.43293
71	Gng2	ENSMUSG00000043004	2.61624	1.94066	2.44494
72	Kcnk6	ENSMUSG00000046410	3.7606	2.27769	3.28821
73	Ltb4r1	ENSMUSG00000046908	2.18209	1.95717	2.07173
74	Cyp2c23	ENSMUSG00000025197	-2.44028	-2.01131	-0.510112
75	Cyp2u1	ENSMUSG00000027983	-0.40164	-0.570299	-0.706241
76	Cyp2b13	ENSMUSG00000040583	-3.87227	-0.55454	-1.37528
77	Cyp46a1	ENSMUSG00000021259	1.34234	0.251704	-0.427497
78	Cd300e	ENSMUSG00000048498	2.3992	0.986648	2.24576
79	Tmem67	ENSMUSG00000049488	4.35047	2.49271	2.57249
80	Pls1	ENSMUSG00000049493	4.2631	2.13567	2.35748
81	Tifab	ENSMUSG00000049625	0.545884	1.21853	2.34779
82	Fpr2	ENSMUSG00000052270	0.975671	2.18459	2.77744
83	Ifi205	ENSMUSG00000054203	0.0417585	1.66051	3.13884
84	Arntl	ENSMUSG00000055116	2.58555	1.89828	2.13359
85	Gjc3	ENSMUSG00000056966	4.82771	4.18458	2.40187
86	Spib	ENSMUSG00000008193	-0.447199	-7.30242	-2.45808
87	Dnase1l2	ENSMUSG00000024136	-1.2393	-1.19874	-2.18308
88	Cyp2c39	ENSMUSG00000025003	1.49761	1.55898	1.41638
89	Cyp2b10	ENSMUSG00000030483	1.48094	5.77503	1.28086
90	Pltp	ENSMUSG00000017754	-2.48949	0.197321	-2.41221
91	C9	ENSMUSG00000022149	-3.49832	0.158642	-1.99439
