# Supplementary material for: The AKAP12-PKA axis regulates lipid homeostasis during alcohol-associated liver disease
Source: Signal Transduct Target Ther. 2025 Apr 9;10:109. doi: 10.1038/s41392-025-02202-1 (PMC11979000; doi:10.1038/s41392-025-02202-1)
Supplement: Supplementary file 5 — Data S4 [file 41392_2025_2202_MOESM5_ESM.xlsx]

## Sheet: Description
		Quantitative raw data for graphs and anova/post-hoc statistical analysis for all figures

## Sheet: Fig.1A
Fig.1A top panel, human hepatocyte AKAP12 relative mRNA	exp 1	exp 2	exp 3	exp 4	exp 5	exp 6	exp 7	exp 8	exp 9	exp 10	exp 11	exp 12	ttest
CONTROL	1.29834	1.05824	0.785491	1.05093	0.824543	1.0693	1.1487	0.78187	1.02101	1.20999	1.3333	0.675955
ETHANOL	0.353553	0.413225	0.537747	0.724471	0.559289	0.784584	0.773782	0.666649	0.447513	0.747425	0.817902	0.806642	6.22351e-05
Fig.1A bottom panel, human hepatocytes AKAP12-PKAR2 co-immunoprecipitation	exp 1	exp 2	exp 3	exp 4	exp 5	exp 6	ttest
CONTROL	0.869374	1.13063	0.962358	0.87142	1.21193	0.916653
ETHANOL	0.392298	0.286323	0.287277	0.396156	0.137347	0.316167	1.87067e-06
Fig.1A bottom panel, human hepatocytes AKAP12 western blot	exp 1	exp 2	exp 3	exp 4	exp 5	exp 6	ttest
CONTROL	0.864659	1.22772	1.16083	1.08318	0.820249	0.843353
ETHANOL	0.807787	0.859999	0.556595	0.739506	0.735391	0.542924	0.0088199
Fig.1A bottom panel, human hepatocytes AKAP12-PKA/AKAP12 ratio	exp 1	exp 2	exp 3	exp 4	exp 5	exp 6	ttest
CONTROL	1.00545	0.920913	0.829023	0.804499	1.47751	1.08691
ETHANOL	0.485645	0.332934	0.516134	0.535704	0.186768	0.58234	0.000613143

## Sheet: Fig. 1B 
Fig.1B top panel, mouse liver AKAP12 relative mRNA	exp 1	exp 2	exp 3	exp 4	exp 5	exp 6		ttest
CONTROL	1.28343	1.01396	0.861546	1.14869	0.952944	0.891929
ETHANOL	0.25349	0.556711	0.380245	0.384219	0.450625	0.523042	0.421134	5.3572e-06
Fig.1B bottom panel, mouse liver AKAP12-PKAR2 co-immunoprecipitation	exp 1	exp 2	exp 3	exp 4	ttest
CONTROL	1.22739	0.869178	1.15509
ETHANOL	0.205748	0.235466	0.281618	0.355637	0.000439326
Fig.1A bottom panel, mouse liver AKAP12 western blot	exp 1	exp 2	exp 3	exp 4	ttest
CONTROL	1.3581	0.900971	0.797788
ETHANOL	0.665881	0.486809	0.591152	0.695258	0.0452213
Fig.1A bottom panel, mouse hepatocytes AKAP12-PKA/AKAP12 ratio	exp 1	exp 2	exp 3	exp 4	ttest
	0.903755	0.964712	1.44787
	0.308986	0.483693	0.476388	0.511518	0.00779578

## Sheet: Fig. 1C
AKAP12-PKAR1/R2 merged PLA per DAPI area																				ttest
NORMAL	745.902	802.326	526.829	719.868	680.952	691.25
STEATOSIS W/ ALCOHOL USE	275	391.803	208.824	169.444	279.73	126.277	239.359	215	202.976	188.63	230.636	160.784	141.298	199.145	194.203	205.31	181.197	249.58	144.505	7.23457e-13
STEATOSIS W/O ALCOHOL USE	211.742	233.461	235.238	268.421	250															2.16118e-06
AKAP12 expression per DAPI area																				ttest
NORMAL	1206.9	1180.64	1117.95	716.814	772.477	1001.96
STEATOSIS W/ ALCOHOL USE	875	1072.73	714.545	394.286	600	572.043	985.222	1073.73	686.207	410	695.455	744.444	904.348	780.645	690	536.842	661.702	543.75	725	0.00790244
STEATOSIS W/O ALCOHOL USE	869.444	910.256	717.347	542.553	616.994															0.0437617

## Sheet: Fig. 2A
Relative AKAP12 expression		exp 1	exp 2	exp 3		Table Analyzed	Fig. 2A					Number of families	1
T0	CONTROL	1.04247	0.989657	1.01045								Number of comparisons per family	28
	ETHANOL	1.25723	0.926588	1.28788		Two-way ANOVA	Ordinary					Alpha	0.05
T3	CONTROL	1.1607	1.09051	1.07923		Alpha	0.05
	ETHANOL	0.86169	0.675955	0.747425								Tukey's multiple comparisons test	Mean Diff.	95.00% CI of diff.	Below threshold?	Adjusted P Value
T6	CONTROL	0.607097	1.03886	0.965936		Source of Variation	% of total variation	P value	Significant?
	ETHANOL	0.468136	0.630689	0.787308		Interaction	18.31	0.0119	Yes			control:T0 vs. control:T3	-0.09596	-0.4712 to 0.2793	No	0.9833
T20	CONTROL	0.81	0.888843	0.88		Row Factor	18.13	0.0013	Yes			control:T0 vs. control:T6	0.1436	-0.2317 to 0.5188	No	0.8766
	ETHANOL	0.42	0.407536	0.574349		Column Factor	44.23	0.0002	Yes			control:T0 vs. control:T20	0.1546	-0.2207 to 0.5298	No	0.8327
												control:T0 vs. ethanol:T0	-0.143	-0.5183 to 0.2322	No	0.8785
						ANOVA table	SS	DF	MS	F (DFn, DFd)	P value	control:T0 vs. ethanol:T3	0.2525	-0.1227 to 0.6277	Yes	0.0109
						Interaction	0.2671	3	0.08903	F (3, 16) = 5.053	P=0.0119	control:T0 vs. ethanol:T6	0.3855	0.01025 to 0.7607	Yes	0.0418
						Row Factor	0.2644	1	0.2644	F (1, 16) = 15.01	P=0.0013	control:T0 vs. ethanol:T20	0.5469	0.1717 to 0.9221	Yes	0.0023
						Column Factor	0.645	3	0.215	F (3, 16) = 12.20	P=0.0002	control:T3 vs. control:T6	0.2395	-0.1357 to 0.6147	No	0.3951
						Residual	0.2819	16	0.01762			control:T3 vs. control:T20	0.2505	-0.1247 to 0.6258	No	0.3446
												control:T3 vs. ethanol:T0	-0.04709	-0.4223 to 0.3281	No	0.9998
						Difference between row means						control:T3 vs. ethanol:T3	0.3485	-0.02677 to 0.7237	No	0.0789
						Mean of control	0.9636					control:T3 vs. ethanol:T6	0.4814	0.1062 to 0.8567	Yes	0.0076
						Mean of ethanol	0.7537					control:T3 vs. ethanol:T20	0.6429	0.2676 to 1.018	Yes	0.0004
						Difference between means	0.2099					control:T6 vs. control:T20	0.01102	-0.3642 to 0.3862	No	>0.9999
						SE of difference	0.05419					control:T6 vs. ethanol:T0	-0.2866	-0.6618 to 0.08862	No	0.2097
						95% CI of difference	0.09504 to 0.3248					control:T6 vs. ethanol:T3	0.1089	-0.2663 to 0.4842	No	0.9669
												control:T6 vs. ethanol:T6	0.2419	-0.1333 to 0.6171	No	0.3837
						Data summary						control:T6 vs. ethanol:T20	0.4033	0.02811 to 0.7786	Yes	0.0306
						Number of columns (Column Factor)	4					control:T20 vs. ethanol:T0	-0.2976	-0.6728 to 0.07761	No	0.178
						Number of rows (Row Factor)	2					control:T20 vs. ethanol:T3	0.09792	-0.2773 to 0.4732	No	0.9814
						Number of values	24					control:T20 vs. ethanol:T6	0.2309	-0.1443 to 0.6061	No	0.4373
												control:T20 vs. ethanol:T20	0.3923	0.01709 to 0.7675	Yes	0.0371
												ethanol:T0 vs. ethanol:T3	0.3955	0.02032 to 0.7708	Yes	0.0351
												ethanol:T0 vs. ethanol:T6	0.5285	0.1533 to 0.9038	Yes	0.0032
												ethanol:T0 vs. ethanol:T20	0.6899	0.3147 to 1.065	Yes	0.0002
												ethanol:T3 vs. ethanol:T6	0.133	-0.2422 to 0.5082	No	0.912
												ethanol:T3 vs. ethanol:T20	0.2944	-0.08083 to 0.6696	No	0.1868
												ethanol:T6 vs. ethanol:T20	0.1614	-0.2138 to 0.5366	No	0.8023

## Sheet: Fig. 2B top
MicroRNA expression vs. respective control	CONTROL	CONTROL	CONTROL	CONTROL	ETHANOL	ETHANOL	ETHANOL	ETHANOL
MIR1251-5p	0.914911	0.995534	1.06193	1.04059	2.64818	1.31494	0.737135	1.28788
MIR183	0.877011	0.899028	1.0507	1.13265	1.26781	0.493116	0.846131	1.74721
MIR186-5p	1.32256	1.24689	0.90021	1.913	2.21914	3.69353	4.14106	3.35124
MIR103	0.600471	0.891413	0.992519	1.09832	2.88786	4.45569	6.52058	3.95863
Table Analyzed	Fig.2B top						Number of families	1
							Number of comparisons per family	28
Two-way ANOVA	Ordinary						Alpha	0.05
Alpha	0.05
							Tukey's multiple comparisons test	Mean Diff.	95.00% CI of diff.	Below threshold?	Adjusted P Value
Source of Variation	% of total variation	P value	Significant?				MIR1251-5p:CONTROL vs. MIR1251-5p:ETHANOL	-0.4938	-2.189 to 1.201	No	0.9753
Interaction	24.08	0.0003	Yes				MIR183:CONTROL vs. MIR183:ETHANOL	-0.09872	-1.794 to 1.597	No	>0.9999
Row Factor	25.09	0.0002	Yes				MIR186-5p:CONTROL vs. MIR186-5p:ETHANOL	-2.006	-3.701 to -0.3103	Yes	0.0127
Column Factor	30.56	<0.0001	Yes				MIR103:CONTROL vs. MIR103:ETHANOL	-3.56	-5.255 to -1.865	Yes	<0.0001
ANOVA table	SS	DF	MS	F (DFn, DFd)	P value
Interaction	14.94	3	4.979	F (3, 24) = 9.502	P=0.0003
Row Factor	15.56	3	5.188	F (3, 24) = 9.901	P=0.0002
Column Factor	18.96	1	18.96	F (1, 24) = 36.18	P<0.0001
Residual	12.58	24	0.524
Difference between column means
Mean of CONTROL	1.059
Mean of ETHANOL	2.598
Difference between means	-1.54
SE of difference	0.2559
95% CI of difference	-2.068 to -1.011
Data summary
Number of columns (Column Factor)	2
Number of rows (Row Factor)	4
Number of values	32

## Sheet: fig.2b bottom
	hsa-mir-1251-5p	hsa-mir-1251-5p	hsa-mir-1251-5p	hsa-mir-1251-5p	hsa-mir-186-5p	hsa-mir-186-5p	hsa-mir-186-5p	hsa-mir-186-5p	hsa-mir-103	hsa-mir-103	hsa-mir-103	hsa-mir-103			hsa-mir-1251-5p	hsa-mir-1251-5p	hsa-mir-1251-5p	hsa-mir-1251-5p	has-mir183	has-mir183	has-mir183	has-mir183
CONTROL	1.31552	1.24401	0.837987	0.929805	26.0823	24.3357	24.59	17.7531	55.6831	36.7584	33.1285	36.886		CONTROL	1.31552	1.24401	0.837987	0.929805	1.27899	1.72907	1.79005	1.93187
ETHANOL	0.840411	1.11664	1.60677	1.59015	57.8803	90.8239	73.5167	100.022	73.2623	121.867	242.891	146.018		ETHANOL	0.840411	1.11664	1.60677	1.59015	1.59015	1.19748	2.46229	1.60677
Table Analyzed	Fig 2B con et miRNA 186-5p and mir-103					Table Analyzed	Fig 2B con et miRNA mir-183
Two-way ANOVA	Ordinary					Two-way ANOVA	Ordinary
Alpha	0.05					Alpha	0.05
Source of Variation	% of total variation	P value	Significant?			Source of Variation	% of total variation	P value	Significant?
Interaction	13.95	0.0101	Yes			Interaction	1.086	0.6482	No
Treatment	22.27	0.0004	Yes			Row Factor	2.015	0.5359	No
MIR	42.83	<0.0001	Yes			Column Factor	37.36	0.0178	Yes
ANOVA table	SS	DF	MS	F (DFn, DFd)	P value	ANOVA table	SS	DF	MS	F (DFn, DFd)	P value
Interaction	11093	2	5546	F (2, 18) = 5.991	P=0.0101	Interaction	0.03062	1	0.03062	F (1, 12) = 0.2189	P=0.6482
Treatment	17707	1	17707	F (1, 18) = 19.13	P=0.0004	Row Factor	0.05681	1	0.05681	F (1, 12) = 0.4061	P=0.5359
MIR	34063	2	17032	F (2, 18) = 18.40	P<0.0001	Column Factor	1.053	1	1.053	F (1, 12) = 7.531	P=0.0178
Residual	16663	18	925.7			Residual	1.678	12	0.1399
Difference between row means						Difference between column means			Difference between row means
Mean of CONTROL	21.63					Mean of MIR1251-5p	1.185		Mean of CONTROL	1.382
Mean of ETHANOL	75.95					Mean of MIR183	1.698		Mean of ETHANOL	1.501
Difference between means	-54.32					Difference between means	-0.5132		Difference between means	-0.1192
SE of difference	12.42					SE of difference	0.187		SE of difference	0.187
95% CI of difference	-80.42 to -28.23					95% CI of difference	-0.9206 to -0.1057		95% CI of difference	-0.5266 to 0.2883
Data summary						Interaction CI
Number of columns (MIR)	3					Mean diff, A1 - B1	-0.6007
Number of rows (Treatment)	2					Mean diff, A2 - B2	-0.4257
Number of values	24					(A1 -B1) - (A2 - B2)	-0.175
						95% CI of difference	-0.9898 to 0.6399
						(B1 - A1) - (B2 - A2)	0.175
						95% CI of difference	-0.6399 to 0.9898
						Data summary
						Number of columns (Column Factor)	2
						Number of rows (Row Factor)	2
						Number of values	16
Number of families	1					Number of families	1
Number of comparisons per family	15					Number of comparisons per family	6
Alpha	0.05					Alpha	0.05
Tukey's multiple comparisons test	Mean Diff.	95.00% CI of diff.	Below threshold?	Adjusted P Value		Tukey's multiple comparisons test	Mean Diff.	95.00% CI of diff.	Below threshold?	Adjusted P Value
CONTROL:MIR1251-5p vs. CONTROL:MIR186-5p	-22.11	-90.48 to 46.26	Yes	<0.0001		CONTROL:MIR1251-5p vs. CONTROL:MIR183	-0.6007	-1.386 to 0.1845	Yes	0.016
CONTROL:MIR1251-5p vs. CONTROL:MIR103	-39.53	-107.9 to 28.84	Yes	<0.0001		CONTROL:MIR1251-5p vs. ETHANOL:MIR1251-5p	-0.2067	-0.9918 to 0.5785	No	0.8614
CONTROL:MIR1251-5p vs. ETHANOL:MIR1251-5p	-0.2067	-68.58 to 68.17	No	>0.9999		CONTROL:MIR1251-5p vs. ETHANOL:MIR183	-0.6323	-1.417 to 0.1528	No	0.1319
CONTROL:MIR1251-5p vs. ETHANOL:MIR186-5p	-79.48	-147.9 to -11.11	Yes	0.0175		CONTROL:MIR183 vs. ETHANOL:MIR1251-5p	0.394	-0.3911 to 1.179	No	0.4727
CONTROL:MIR1251-5p vs. ETHANOL:MIR103	-144.9	-213.3 to -76.56	Yes	<0.0001		CONTROL:MIR183 vs. ETHANOL:MIR183	-0.03168	-0.8168 to 0.7534	No	0.9993
CONTROL:MIR186-5p vs. CONTROL:MIR103	-17.42	-85.80 to 50.95	No	0.9619		ETHANOL:MIR1251-5p vs. ETHANOL:MIR183	-0.4257	-1.211 to 0.3594	No	0.4096
CONTROL:MIR186-5p vs. ETHANOL:MIR1251-5p	21.9	-46.47 to 90.27	No	0.9058
CONTROL:MIR186-5p vs. ETHANOL:MIR186-5p	-57.37	-125.7 to 11.00	No	0.1314
CONTROL:MIR186-5p vs. ETHANOL:MIR103	-122.8	-191.2 to -54.45	Yes	0.0003
CONTROL:MIR103 vs. ETHANOL:MIR1251-5p	39.33	-29.05 to 107.7	No	0.4738
CONTROL:MIR103 vs. ETHANOL:MIR186-5p	-39.95	-108.3 to 28.43	No	0.4574
CONTROL:MIR103 vs. ETHANOL:MIR103	-105.4	-173.8 to -37.02	Yes	0.0014
ETHANOL:MIR1251-5p vs. ETHANOL:MIR186-5p	-79.27	-147.6 to -10.90	Yes	0.0179
ETHANOL:MIR1251-5p vs. ETHANOL:MIR103	-144.7	-213.1 to -76.35	Yes	<0.0001
ETHANOL:MIR186-5p vs. ETHANOL:MIR103	-65.45	-133.8 to 2.923	No	0.0652

## Sheet: Fig. 2C
Relative RNA expression					Two-way ANOVA	Fig. 2C					Number of families	2
HSA-mir-103	exp 1	exp 2	exp 3		Alpha	0.05					Number of comparisons per family	6
Negative	1.03448	1.12069	0.844828								Alpha	0.05
Negative+Ethanol	1.56	2.07	2.62		Source of Variation	% of total variation	P value	Significant?
mirvana 103	0.02	0.19	0.04		Interaction	69.48	<0.0001	Yes			Tukey's multiple comparisons test	Mean Diff.	95.00% CI of diff.	Below threshold?	Adjusted P Value
mirvana 103+Ethanol	0.06	0.26	0.06		Row Factor	19.42	0.0003	Yes
					Column Factor	1.846	0.0929	No			hsa-mir-103
AKAP12	exp 1	exp 2	exp 3								Negative vs. Negative+Ethanol	-0.9233	-1.488 to -0.3582	Yes	0.0013
Negative	1.06303	1	0.940709		ANOVA table	SS	DF	MS	F (DFn, DFd)	P value	Negative vs. mirvana 103	1.077	0.5116 to 1.642	Yes	0.0003
Negative+Ethanol	0.709562	0.5	0.694959		Interaction	7.03	3	2.343	F (3, 16) = 40.05	P<0.0001	Negative vs. mirvana 103+Ethanol	1.033	0.4682 to 1.598	Yes	0.0004
mirvana 103	1.22688	1.42899	1.30586		Row Factor	1.964	3	0.6548	F (3, 16) = 11.19	P=0.0003	Negative+Ethanol vs. mirvana 103	2	1.435 to 2.565	Yes	<0.0001
mirvana 103+Ethanol	0.989657	1.0322	1.58557		Column Factor	0.1868	1	0.1868	F (1, 16) = 3.192	P=0.0929	Negative+Ethanol vs. mirvana 103+Ethanol	1.957	1.392 to 2.522	Yes	<0.0001
					Residual	0.9363	16	0.05852			mirvana 103 vs. mirvana 103+Ethanol	-0.04333	-0.6084 to 0.5218	No	0.9961
					Difference between column means						AKAP12
					Mean of hsa-mir-103	0.8633					Negative vs. Negative+Ethanol	0.3664	-0.1987 to 0.9315	Yes	0.0086
					Mean of AKAP12	1.04					Negative vs. mirvana 103	-0.3193	-0.8844 to 0.2458	No	0.0096
					Difference between means	-0.1765					Negative vs. mirvana 103+Ethanol	-0.2012	-0.7663 to 0.3639	No	0.7411
					SE of difference	0.09876					Negative+Ethanol vs. mirvana 103	-0.6857	-1.251 to -0.1207	Yes	0.015
					95% CI of difference	-0.3858 to 0.03290					Negative+Ethanol vs. mirvana 103+Ethanol	-0.5676	-1.133 to -0.002550	Yes	0.0488
											mirvana 103 vs. mirvana 103+Ethanol	0.1181	-0.4470 to 0.6832	No	0.9312
					Data summary
					Number of columns (Column Factor)	2
					Number of rows (Row Factor)	4
					Number of values	24

## Sheet: Fig. 2D
Relative RNA expression					Table Analyzed	Fig. 2D					Number of families	2
MIR-186-5p	exp 1	exp 2	exp 3								Number of comparisons per family	6
Negative	1.02	1.1	0.925404		Two-way ANOVA	Ordinary					Alpha	0.05
Negative+Ethanol	1.38511	1.21419	1.51047		Alpha	0.05
mirvana 186-5p	0.140632	0.243455	0.346277								Tukey's multiple comparisons test	Mean Diff.	95.00% CI of diff.	Below threshold?	Adjusted P Value
mirvana 186-5p+Ethanol	0.117034	0.222885	0.328736		Source of Variation	% of total variation	P value	Significant?
					Interaction	66.13	<0.0001	Yes			hsa-mir-186-5p
AKAP12	exp 1	exp 2	exp 3		Row Factor	22.1	<0.0001	Yes			Negative vs. Negative+Ethanol	-0.3548	-0.5910 to -0.1186	Yes	0.0028
Negative	1.06303	1	0.940709		Column Factor	7.635	<0.0001	Yes			Negative vs. mirvana 186-5p	0.7717	0.5354 to 1.008	Yes	<0.0001
Negative+Ethanol	0.709562	0.5	0.694959								Negative vs. mirvana 186-5p+Ethanol	0.7922	0.5560 to 1.028	Yes	<0.0001
mirvana 186-5p	1.12117	1.20164	1.34257		ANOVA table	SS	DF	MS	F (DFn, DFd)	P value	Negative+Ethanol vs. mirvana 186-5p	1.126	0.8902 to 1.363	Yes	<0.0001
mirvana 186-5p+Ethanol	0.890546	0.907519	0.873573		Interaction	2.613	3	0.8711	F (3, 16) = 85.18	P<0.0001	Negative+Ethanol vs. mirvana 186-5p+Ethanol	1.147	0.9108 to 1.383	Yes	<0.0001
					Row Factor	0.8732	3	0.2911	F (3, 16) = 28.46	P<0.0001	mirvana 186-5p vs. mirvana 186-5p+Ethanol	0.02057	-0.2157 to 0.2568	No	0.9943
					Column Factor	0.3017	1	0.3017	F (1, 16) = 29.51	P<0.0001
					Residual	0.1636	16	0.01023			AKAP12
											Negative vs. Negative+Ethanol	0.3664	0.1302 to 0.6026	Yes	0.0021
					Difference between column means						Negative vs. mirvana 186-5p	-0.2205	-0.4568 to 0.01569	No	0.0716
					Mean of hsa-mir-186-5p	0.7128					Negative vs. mirvana 186-5p+Ethanol	0.1107	-0.1255 to 0.3469	Yes	0.0402
					Mean of AKAP12	0.9371					Negative+Ethanol vs. mirvana 186-5p	-0.587	-0.8232 to -0.3507	Yes	<0.0001
					Difference between means	-0.2243					Negative+Ethanol vs. mirvana 186-5p+Ethanol	-0.2557	-0.4919 to -0.01947	Yes	0.0316
					SE of difference	0.04128					mirvana 186-5p vs. mirvana 186-5p+Ethanol	0.3312	0.09501 to 0.5675	Yes	0.005
					95% CI of difference	-0.3118 to -0.1367
					Data summary
					Number of columns (Column Factor)	2
					Number of rows (Row Factor)	4
					Number of values	24

## Sheet: Fig. 3B
Fig.3B PKA activity	EV	EV	EV	EV	AKAP12 OE	AKAP12 OE	AKAP12 OE	AKAP12 OE	EV+PKI	EV+PKI	EV+PKI	EV+PKI	AKAP12OE+PKI	AKAP12OE+PKI	AKAP12OE+PKI	AKAP12OE+PKI
CONTROL	1.03662	0.963382	1.0235	0.976499	1.7016	1.59757	1.25453	1.16174	0.765681	0.764504	0.748038	0.756859	0.765962	0.746378	0.706122	0.984959
ETHANOL	0.74112	0.647791	0.646237	0.746788	1.12245	1.00013	0.889449	0.892287	0.528415	0.514365	0.587734	0.558075	0.681114	0.714958	0.662077	0.698036
	Table Analyzed	Fig. 3B					Number of families	1
							Number of comparisons per family	28
	Three-way ANOVA	Ordinary					Alpha	0.05
	Alpha	0.05
							Tukey's multiple comparisons test	Mean Diff.	95.00% CI of diff.	Below threshold?	Adjusted P Value
	Source of Variation	% of total variation	P value	Significant?
	Row factor	24.29	<0.0001	Yes			CONTROL:EV vs. CONTROL:AKAP12 OE	-0.4289	-0.6934 to -0.1643	Yes	0.0004
	(AB vs CD)	35.39	<0.0001	Yes			CONTROL:EV vs. CONTROL:EV+PKI	0.2412	-0.02334 to 0.5058	Yes	<0.0001
	(AC vs BD)	16.6	<0.0001	Yes			CONTROL:EV vs. CONTROL:AKAP12OE+PKI	0.1991	-0.06543 to 0.4637	No	0.0222
	Row factor x (AB vs CD)	3.914	0.0121	Yes			CONTROL:EV vs. ETHANOL:EV	0.3045	0.03994 to 0.5691	Yes	0.0163
	Row factor x (AC vs BD)	0.04881	0.7643	No			CONTROL:EV vs. ETHANOL:AKAP12 OE	0.02392	-0.2407 to 0.2885	No	>0.9999
	(AB vs CD) x (AC vs BD)	5.742	0.0031	Yes			CONTROL:EV vs. ETHANOL:EV+PKI	0.4529	0.1883 to 0.7174	Yes	0.0002
	Row factor x (AB vs CD) x (AC vs BD)	1.28	0.1336	No			CONTROL:EV vs. ETHANOL:AKAP12OE+PKI	0.311	0.04638 to 0.5755	Yes	0.0135
							CONTROL:AKAP12 OE vs. CONTROL:EV+PKI	0.6701	0.4055 to 0.9347	Yes	<0.0001
	ANOVA table	SS	DF	MS	F (DFn, DFd)	P value	CONTROL:AKAP12 OE vs. CONTROL:AKAP12OE+PKI	0.628	0.3634 to 0.8926	Yes	<0.0001
	Row factor	0.584	1	0.584	F (1, 24) = 45.76	P<0.0001	CONTROL:AKAP12 OE vs. ETHANOL:EV	0.7334	0.4688 to 0.9979	Yes	<0.0001
	(AB vs CD)	0.851	1	0.851	F (1, 24) = 66.68	P<0.0001	CONTROL:AKAP12 OE vs. ETHANOL:AKAP12 OE	0.4528	0.1882 to 0.7174	Yes	0.0002
	(AC vs BD)	0.3991	1	0.3991	F (1, 24) = 31.27	P<0.0001	CONTROL:AKAP12 OE vs. ETHANOL:EV+PKI	0.8817	0.6171 to 1.146	Yes	<0.0001
	Row factor x (AB vs CD)	0.09412	1	0.09412	F (1, 24) = 7.374	P=0.0121	CONTROL:AKAP12 OE vs. ETHANOL:AKAP12OE+PKI	0.7398	0.4752 to 1.004	Yes	<0.0001
	Row factor x (AC vs BD)	0.001174	1	0.001174	F (1, 24) = 0.09196	P=0.7643	CONTROL:EV+PKI vs. CONTROL:AKAP12OE+PKI	-0.04208	-0.3067 to 0.2225	No	0.9994
	(AB vs CD) x (AC vs BD)	0.1381	1	0.1381	F (1, 24) = 10.82	P=0.0031	CONTROL:EV+PKI vs. ETHANOL:EV	0.06329	-0.2013 to 0.3279	No	0.992
	Row factor x (AB vs CD) x (AC vs BD)	0.03077	1	0.03077	F (1, 24) = 2.411	P=0.1336	CONTROL:EV+PKI vs. ETHANOL:AKAP12 OE	-0.2173	-0.4819 to 0.04726	No	0.1645
	Residual	0.3063	24	0.01276			CONTROL:EV+PKI vs. ETHANOL:EV+PKI	0.2116	-0.05295 to 0.4762	Yes	<0.0001
							CONTROL:EV+PKI vs. ETHANOL:AKAP12OE+PKI	0.06972	-0.1948 to 0.3343	No	0.9859
							CONTROL:AKAP12OE+PKI vs. ETHANOL:EV	0.1054	-0.1592 to 0.3699	No	0.8827
							CONTROL:AKAP12OE+PKI vs. ETHANOL:AKAP12 OE	-0.1752	-0.4398 to 0.08935	No	0.3896
							CONTROL:AKAP12OE+PKI vs. ETHANOL:EV+PKI	0.2537	-0.01086 to 0.5183	No	0.0668
							CONTROL:AKAP12OE+PKI vs. ETHANOL:AKAP12OE+PKI	0.1118	-0.1528 to 0.3764	No	0.8487
							ETHANOL:EV vs. ETHANOL:AKAP12 OE	-0.2806	-0.5452 to -0.01602	Yes	0.0322
							ETHANOL:EV vs. ETHANOL:EV+PKI	0.1483	-0.1162 to 0.4129	No	0.5906
							ETHANOL:EV vs. ETHANOL:AKAP12OE+PKI	0.006438	-0.2581 to 0.2710	No	>0.9999
							ETHANOL:AKAP12 OE vs. ETHANOL:EV+PKI	0.4289	0.1644 to 0.6935	Yes	0.0004
							ETHANOL:AKAP12 OE vs. ETHANOL:AKAP12OE+PKI	0.287	0.02246 to 0.5516	Yes	0.0269
							ETHANOL:EV+PKI vs. ETHANOL:AKAP12OE+PKI	-0.1419	-0.4065 to 0.1227	No	0.6407

[truncated: 31 more sheets: Fig. 3C, Fig. 3E, fig. 3G, fig. 3H, fig.4A, Fig. 4B, Fig. 4C, Fig. 4E, Fig. 4F, fig. 5B, Fig. 5C, fig. 5E , fig. 5F, Fig.5G, Fig. 5H, Fig. 5I, Fig. 6A, Fig. 6B, Fig. 6C, Fig. 6D …]
